# Supplementary material for: HPV Enhances HNSCC Chemosensitization by Inhibiting SERPINB3 Expression to Disrupt the Fanconi Anemia Pathway
Source: Adv Sci (Weinh). 2022 Nov 16;10(1):2202437. doi: 10.1002/advs.202202437 (PMC9811475; doi:10.1002/advs.202202437)
Supplement: Supplementary file 2 — Supporting Information [file ADVS-10-2202437-s002.xlsx]

## Sheet: Sheet1
gene_id	gene_name	transcript_id	GO	KEGG	KO_ENTRY	EC	Description	trans_type	FPKM.E6E7	FPKM.Ctrl	fc	log2(fc)	pval	qval	regulation	significant
ENSG00000239264	TXNDC5	ENST00000379757;ENST00000475802;ENST00000460138;ENST00000469459;ENST00000473453	GO:0005515(protein binding);GO:0005576(extracellular region);GO:0005623(cell);GO:0005783(endoplasmic reticulum);GO:0005788(endoplasmic reticulum lumen);GO:0016853(isomerase activity);GO:0035578(azurophil granule lumen);GO:0043066(negative regulation of apoptotic process);GO:0043202(lysosomal lumen);GO:0043277(apoptotic cell clearance);GO:0043312(neutrophil degranulation);GO:0045454(cell redox hom…	04141(Protein processing in endoplasmic reticulum);04141(Protein processing in endoplasmic reticulum)	K13984	NA	thioredoxin domain containing 5 [Source:HGNC Symbol;Acc:HGNC:21073]	protein_coding;retained_intron	58.7477	3.63163	16.1767	4.01584	5.4598e-08	0.000742205	up	yes
ENSG00000243207	PPAN-P2RY11	ENST00000428358;ENST00000393796	GO:0000027(ribosomal large subunit assembly);GO:0004930(G protein-coupled receptor activity);GO:0007165(signal transduction);GO:0007186(G protein-coupled receptor signaling pathway);GO:0016020(membrane);GO:0016021(integral component of membrane);GO:0030687(preribosome, large subunit precursor);GO:0035589(G protein-coupled purinergic nucleotide receptor signaling pathway);GO:0045028(G protein-coup…	NA	K14859	NA	PPAN-P2RY11 readthrough [Source:HGNC Symbol;Acc:HGNC:33526]	protein_coding	0.359589	5.62601	0.0639154	-3.96769	1.23155e-07	0.000837083	down	yes
ENSG00000240184	PCDHGC3	ENST00000308177;ENST00000622656;ENST00000622836;ENST00000616230;ENST00000611950;ENST00000617641;ENST00000617222;ENST00000621008	GO:0005509(calcium ion binding);GO:0005886(plasma membrane);GO:0005887(integral component of plasma membrane);GO:0007155(cell adhesion);GO:0007156(homophilic cell adhesion via plasma membrane adhesion molecules);GO:0016020(membrane);GO:0016021(integral component of membrane);GO:0016339(calcium-dependent cell-cell adhesion via plasma membrane cell adhesion molecules);GO:0050808(synapse organizatio…	NA	K16497	NA	protocadherin gamma subfamily C, 3 [Source:HGNC Symbol;Acc:HGNC:8716]	protein_coding;processed_transcript	9.84185	0.79074	12.4464	3.63765	6.47574e-07	0.00293438	up	yes
ENSG00000169105	CHST14	ENST00000306243;ENST00000559991	GO:0000139(Golgi membrane);GO:0001537(N-acetylgalactosamine 4-O-sulfotransferase activity);GO:0005794(Golgi apparatus);GO:0005975(carbohydrate metabolic process);GO:0008146(sulfotransferase activity);GO:0016020(membrane);GO:0016021(integral component of membrane);GO:0016051(carbohydrate biosynthetic process);GO:0016740(transferase activity);GO:0030208(dermatan sulfate biosynthetic process);GO:004…	00532(Glycosaminoglycan biosynthesis - chondroitin sulfate / dermatan sulfate);00532(Glycosaminoglycan biosynthesis - chondroitin sulfate / dermatan sulfate)	K08105	EC:2.8.2.35	carbohydrate sulfotransferase 14 [Source:HGNC Symbol;Acc:HGNC:24464]	protein_coding	7.16843	0.637713	11.2408	3.49068	1.67342e-06	0.00568712	up	yes
ENSG00000151835	SACS	ENST00000455470;ENST00000382292;ENST00000423156;ENST00000402364;ENST00000476776	GO:0005515(protein binding);GO:0005634(nucleus);GO:0005737(cytoplasm);GO:0005739(mitochondrion);GO:0006457(protein folding);GO:0030424(axon);GO:0030425(dendrite);GO:0030544(Hsp70 protein binding);GO:0051087(chaperone binding);GO:0070628(proteasome binding);GO:0070852(cell body fiber);GO:0090084(negative regulation of inclusion body assembly);GO:0090084(negative regulation of inclusion body assemb…	NA	K17592	NA	sacsin molecular chaperone [Source:HGNC Symbol;Acc:HGNC:10519]	protein_coding;processed_transcript	3.32722	0.321902	10.3361	3.36962	2.98235e-06	0.00810842	up	yes
ENSG00000158301	GPRASP2	ENST00000486814;ENST00000543253;ENST00000535209;ENST00000332262;ENST00000483720	GO:0001540(amyloid-beta binding);GO:0005515(protein binding);GO:0005737(cytoplasm);GO:0005737(cytoplasm)	NA	NA	NA	G protein-coupled receptor associated sorting protein 2 [Source:HGNC Symbol;Acc:HGNC:25169]	processed_transcript;protein_coding	0.418289	4.2746	0.0978546	-3.35322	4.00483e-06	0.00907362	down	yes
ENSG00000204519	ZNF551	ENST00000282296;ENST00000596085;ENST00000601064;ENST00000599402	GO:0000981(DNA-binding transcription factor activity, RNA polymerase II-specific);GO:0003676(nucleic acid binding);GO:0003677(DNA binding);GO:0005622(intracellular);GO:0005634(nucleus);GO:0006355(regulation of transcription, DNA-templated);GO:0006357(regulation of transcription by RNA polymerase II);GO:0046872(metal ion binding);GO:0046872(metal ion binding)	05168(Herpes simplex virus 1 infection);05168(Herpes simplex virus 1 infection)	K09228	NA	zinc finger protein 551 [Source:HGNC Symbol;Acc:HGNC:25108]	protein_coding;processed_transcript	3.8767	0.384994	10.0695	3.33192	4.87872e-06	0.00947447	up	yes
ENSG00000170100	ZNF778	ENST00000565877;ENST00000564906;ENST00000567651;ENST00000565414;ENST00000306502;ENST00000620195;ENST00000433976	GO:0000981(DNA-binding transcription factor activity, RNA polymerase II-specific);GO:0003676(nucleic acid binding);GO:0003677(DNA binding);GO:0005515(protein binding);GO:0005622(intracellular);GO:0005634(nucleus);GO:0006355(regulation of transcription, DNA-templated);GO:0006357(regulation of transcription by RNA polymerase II);GO:0046872(metal ion binding);GO:0046872(metal ion binding)	05168(Herpes simplex virus 1 infection);05168(Herpes simplex virus 1 infection)	K09228	NA	zinc finger protein 778 [Source:HGNC Symbol;Acc:HGNC:26479]	processed_transcript;protein_coding;nonsense_mediated_decay;retained_intron	1.52969	0.158971	9.62245	3.2664	6.7943e-06	0.0108836	up	yes
ENSG00000182986	ZNF320	ENST00000597111;ENST00000594741;ENST00000596215;ENST00000597909;ENST00000600930;ENST00000593618;ENST00000597091;ENST00000598199;ENST00000601334;ENST00000595635;ENST00000597265;ENST00000597856;ENST00000595202	GO:0000981(DNA-binding transcription factor activity, RNA polymerase II-specific);GO:0003676(nucleic acid binding);GO:0003677(DNA binding);GO:0005515(protein binding);GO:0005622(intracellular);GO:0005634(nucleus);GO:0006355(regulation of transcription, DNA-templated);GO:0006357(regulation of transcription by RNA polymerase II);GO:0046872(metal ion binding);GO:0046872(metal ion binding)	05168(Herpes simplex virus 1 infection);05168(Herpes simplex virus 1 infection)	K09228	NA	zinc finger protein 320 [Source:HGNC Symbol;Acc:HGNC:13842]	protein_coding;processed_transcript	2.98399	0.312701	9.54262	3.25438	7.20555e-06	0.0108836	up	yes
ENSG00000257524	AL157935	ENST00000643029;ENST00000476274;ENST00000548587;ENST00000646171;ENST00000643338;ENST00000642314;ENST00000645007	GO:0005794(Golgi apparatus);GO:0006486(protein glycosylation);GO:0008373(sialyltransferase activity);GO:0016020(membrane);GO:0016021(integral component of membrane);GO:0016740(transferase activity);GO:0016757(transferase activity, transferring glycosyl groups);GO:0097503(sialylation);GO:0097503(sialylation)	NA	NA	NA	novel transcript	nonsense_mediated_decay;processed_transcript	5.83513	0.746162	7.82019	2.9672	3.11448e-05	0.0423382	up	yes
ENSG00000257379	AC023509	ENST00000547717	NA	NA	NA	NA	novel transcript	processed_transcript	3.094	22.3976	0.13814	-2.8558	4.8957e-05	0.0555861	down	yes
ENSG00000263142	LRRC37A17P	ENST00000570311;ENST00000570478	NA	NA	NA	NA	leucine rich repeat containing 37 member A17, pseudogene [Source:HGNC Symbol;Acc:HGNC:48365]	transcribed_unprocessed_pseudogene;processed_transcript	0.439926	3.23487	0.135995	-2.87837	4.99218e-05	0.0555861	down	yes
ENSG00000273173	SNURF	ENST00000577949;ENST00000338327;ENST00000580062	GO:0003674(molecular_function);GO:0005634(nucleus);GO:0008150(biological_process);GO:0016607(nuclear speck);GO:0016607(nuclear speck)	NA	NA	NA	SNRPN upstream reading frame [Source:HGNC Symbol;Acc:HGNC:11171]	protein_coding;nonsense_mediated_decay	5.53867	0.727249	7.61592	2.92902	5.60964e-05	0.0555861	up	yes
ENSG00000139675	HNRNPA1L2	ENST00000357495	GO:0003676(nucleic acid binding);GO:0003723(RNA binding);GO:0003729(mRNA binding);GO:0005634(nucleus);GO:0005681(spliceosomal complex);GO:0005737(cytoplasm);GO:0006397(mRNA processing);GO:0008380(RNA splicing);GO:0051028(mRNA transport);GO:1990904(ribonucleoprotein complex)	03040(Spliceosome)	K12741	NA	heterogeneous nuclear ribonucleoprotein A1-like 2 [Source:HGNC Symbol;Acc:HGNC:27067]	protein_coding	12.293	1.69736	7.24242	2.85647	5.72462e-05	0.0555861	up	yes
ENSG00000161860	SYCE2	ENST00000293695;ENST00000591229;ENST00000592819	GO:0000801(central element);GO:0005634(nucleus);GO:0007049(cell cycle);GO:0007130(synaptonemal complex assembly);GO:0051301(cell division);GO:0051321(meiotic cell cycle);GO:0051321(meiotic cell cycle)	NA	K19535	NA	synaptonemal complex central element protein 2 [Source:HGNC Symbol;Acc:HGNC:27411]	protein_coding;processed_transcript	4.56065	0.604659	7.54252	2.91505	6.56718e-05	0.0564431	up	yes
ENSG00000054219	LY75	ENST00000263636;ENST00000492955;ENST00000471164;ENST00000484559	GO:0004888(transmembrane signaling receptor activity);GO:0005887(integral component of plasma membrane);GO:0006897(endocytosis);GO:0006954(inflammatory response);GO:0006955(immune response);GO:0016020(membrane);GO:0016021(integral component of membrane);GO:0030246(carbohydrate binding);GO:0038023(signaling receptor activity);GO:0070062(extracellular exosome);GO:0070062(extracellular exosome)	NA	K06559	NA	lymphocyte antigen 75 [Source:HGNC Symbol;Acc:HGNC:6729]	protein_coding;processed_transcript;retained_intron	3.41093	0.486468	7.01163	2.80975	6.8728e-05	0.0564431	up	yes
ENSG00000233276	GPX1	ENST00000620890;ENST00000419349;ENST00000419783;ENST00000643797;ENST00000646881;ENST00000651279;ENST00000651740;ENST00000496791	GO:0000302(response to reactive oxygen species);GO:0001659(temperature homeostasis);GO:0001885(endothelial cell development);GO:0002862(negative regulation of inflammatory response to antigenic stimulus);GO:0004601(peroxidase activity);GO:0004602(glutathione peroxidase activity);GO:0005737(cytoplasm);GO:0005739(mitochondrion);GO:0005759(mitochondrial matrix);GO:0005829(cytosol);GO:0006195(purine …	00480(Glutathione metabolism);00590(Arachidonic acid metabolism);04918(Thyroid hormone synthesis);05014(Amyotrophic lateral sclerosis (ALS));05016(Huntington disease);05016(Huntington disease)	K00432	EC:1.11.1.9	glutathione peroxidase 1 [Source:HGNC Symbol;Acc:HGNC:4553]	protein_coding;polymorphic_pseudogene	130.18	18.9257	6.87849	2.78209	7.0585e-05	0.0564431	up	yes
ENSG00000220793	RPL21P119	ENST00000484462	NA	NA	NA	NA	ribosomal protein L21 pseudogene 119 [Source:HGNC Symbol;Acc:HGNC:35614]	processed_pseudogene	7.44991	50.6478	0.147093	-2.7652	8.2784e-05	0.0625203	down	yes
ENSG00000257529	RPL36A-HNRNPH2	ENST00000409338;ENST00000409170	GO:0003735(structural constituent of ribosome);GO:0005622(intracellular);GO:0005783(endoplasmic reticulum);GO:0005829(cytosol);GO:0005840(ribosome);GO:0005886(plasma membrane);GO:0006412(translation);GO:0022625(cytosolic large ribosomal subunit);GO:0022625(cytosolic large ribosomal subunit)	03010(Ribosome);03010(Ribosome)	K02929	NA	RPL36A-HNRNPH2 readthrough [Source:HGNC Symbol;Acc:HGNC:48349]	protein_coding	5.60741	36.4701	0.153754	-2.70131	0.000115102	0.0823522	down	yes
ENSG00000186076	AC012085	ENST00000548270	NA	NA	NA	NA	phosphoglycerate mutase 1 (brain) (PGAM1) pseudogene	processed_pseudogene	40.3562	6.50751	6.20148	2.63261	0.00016792	0.114135	up	yes
ENSG00000185432	METTL7A	ENST00000550502;ENST00000550097;ENST00000548553;ENST00000547104;ENST00000332160	GO:0005576(extracellular region);GO:0005783(endoplasmic reticulum);GO:0005811(lipid droplet);GO:0008168(methyltransferase activity);GO:0016020(membrane);GO:0016021(integral component of membrane);GO:0016740(transferase activity);GO:0032259(methylation);GO:0043312(neutrophil degranulation);GO:1904724(tertiary granule lumen);GO:1904724(tertiary granule lumen)	NA	NA	NA	methyltransferase like 7A [Source:HGNC Symbol;Acc:HGNC:24550]	protein_coding;nonsense_mediated_decay	1.75454	0.276734	6.34017	2.66452	0.000191437	0.123923	up	yes
ENSG00000266967	AARSD1	ENST00000441280;ENST00000591096;ENST00000478040;ENST00000593123;ENST00000486664;ENST00000416949;ENST00000483535;ENST00000427569;ENST00000486493;ENST00000591910;ENST00000587023;ENST00000450475;ENST00000430739;ENST00000436545;ENST00000491665;ENST00000483774;ENST00000492036;ENST00000592136;ENST00000474578	GO:0000166(nucleotide binding);GO:0002196(Ser-tRNA(Ala) hydrolase activity);GO:0003674(molecular_function);GO:0003676(nucleic acid binding);GO:0004812(aminoacyl-tRNA ligase activity);GO:0004813(alanine-tRNA ligase activity);GO:0005524(ATP binding);GO:0005634(nucleus);GO:0005737(cytoplasm);GO:0006412(translation);GO:0006419(alanyl-tRNA aminoacylation);GO:0006450(regulation of translational fidelit…	NA	K07050	EC:3.1.1.-	alanyl-tRNA synthetase domain containing 1 [Source:HGNC Symbol;Acc:HGNC:28417]	retained_intron;nonsense_mediated_decay;processed_transcript;protein_coding	1.40992	8.56175	0.164677	-2.60229	0.000204695	0.126483	down	yes
ENSG00000259316	AC087632	ENST00000560278;ENST00000634529;ENST00000634538;ENST00000635320;ENST00000634251;ENST00000635160;ENST00000634318;ENST00000635605;ENST00000635413;ENST00000635593;ENST00000634259;ENST00000634847;ENST00000558783;ENST00000635704;ENST00000635511	GO:0004674(protein serine/threonine kinase activity);GO:0005634(nucleus);GO:0005737(cytoplasm);GO:0006974(cellular response to DNA damage stimulus);GO:0018105(peptidyl-serine phosphorylation);GO:0018107(peptidyl-threonine phosphorylation);GO:0035869(ciliary transition zone);GO:0036064(ciliary basal body);GO:0051726(regulation of cell cycle);GO:0060271(cilium assembly);GO:0060271(cilium assembly)	NA	NA	NA	novel transcript	retained_intron;processed_transcript;nonsense_mediated_decay	0.347105	2.19714	0.15798	-2.66218	0.000234471	0.138582	down	yes
ENSG00000169871	TRIM56	ENST00000306085;ENST00000487252;ENST00000467847;ENST00000412507	GO:0002376(immune system process);GO:0003723(RNA binding);GO:0004842(ubiquitin-protein transferase activity);GO:0005737(cytoplasm);GO:0005829(cytosol);GO:0008270(zinc ion binding);GO:0016740(transferase activity);GO:0032479(regulation of type I interferon production);GO:0032608(interferon-beta production);GO:0034340(response to type I interferon);GO:0045087(innate immune response);GO:0046872(meta…	NA	K12026	EC:2.3.2.27	tripartite motif containing 56 [Source:HGNC Symbol;Acc:HGNC:19028]	protein_coding;processed_transcript	8.17136	1.40356	5.82187	2.54148	0.000248084	0.140519	up	yes
ENSG00000129473	BCL2L2	ENST00000250405;ENST00000556599;ENST00000553824;ENST00000557236;ENST00000557579;ENST00000554635	GO:0005515(protein binding);GO:0005737(cytoplasm);GO:0005739(mitochondrion);GO:0005741(mitochondrial outer membrane);GO:0005829(cytosol);GO:0006915(apoptotic process);GO:0007283(spermatogenesis);GO:0008630(intrinsic apoptotic signaling pathway in response to DNA damage);GO:0016020(membrane);GO:0016021(integral component of membrane);GO:0031966(mitochondrial membrane);GO:0042802(identical protein …	05206(MicroRNAs in cancer);05206(MicroRNAs in cancer)	NA	NA	BCL2 like 2 [Source:HGNC Symbol;Acc:HGNC:995]	protein_coding	20.2152	3.57599	5.65304	2.49903	0.000310912	0.169062	up	yes
ENSG00000178878	APOLD1	ENST00000534843;ENST00000326765;ENST00000588943;ENST00000356591;ENST00000540583	GO:0001525(angiogenesis);GO:0001666(response to hypoxia);GO:0005576(extracellular region);GO:0005654(nucleoplasm);GO:0005829(cytosol);GO:0005886(plasma membrane);GO:0006869(lipid transport);GO:0007275(multicellular organism development);GO:0008289(lipid binding);GO:0016020(membrane);GO:0016021(integral component of membrane);GO:0030154(cell differentiation);GO:0042118(endothelial cell activation)…	NA	NA	NA	apolipoprotein L domain containing 1 [Source:HGNC Symbol;Acc:HGNC:25268]	nonsense_mediated_decay;protein_coding;retained_intron	9.99628	1.78604	5.5969	2.48463	0.000332663	0.169387	up	yes
ENSG00000198824	CHAMP1	ENST00000643483;ENST00000478022;ENST00000644294;ENST00000645174;ENST00000646956;ENST00000361283;ENST00000646155;ENST00000463003	GO:0000775(chromosome, centromeric region);GO:0000776(kinetochore);GO:0000777(condensed chromosome kinetochore);GO:0000793(condensed chromosome);GO:0003676(nucleic acid binding);GO:0005515(protein binding);GO:0005623(cell);GO:0005634(nucleus);GO:0005654(nucleoplasm);GO:0005694(chromosome);GO:0005737(cytoplasm);GO:0005819(spindle);GO:0005856(cytoskeleton);GO:0031134(sister chromatid biorientation)…	NA	K22593	NA	chromosome alignment maintaining phosphoprotein 1 [Source:HGNC Symbol;Acc:HGNC:20311]	protein_coding;processed_transcript	7.30305	1.29735	5.6292	2.49293	0.000341196	0.169387	up	yes
ENSG00000108861	DUSP3	ENST00000226004;ENST00000591618;ENST00000590342;ENST00000590753;ENST00000590935	GO:0000188(inactivation of MAPK activity);GO:0001772(immunological synapse);GO:0004721(phosphoprotein phosphatase activity);GO:0004725(protein tyrosine phosphatase activity);GO:0005634(nucleus);GO:0005654(nucleoplasm);GO:0005829(cytosol);GO:0006470(protein dephosphorylation);GO:0008092(cytoskeletal protein binding);GO:0008138(protein tyrosine/serine/threonine phosphatase activity);GO:0016311(deph…	04010(MAPK signaling pathway);04010(MAPK signaling pathway)	K17614	3.1.3.48;EC:3.1.3.16	dual specificity phosphatase 3 [Source:HGNC Symbol;Acc:HGNC:3069]	protein_coding;processed_transcript;nonsense_mediated_decay	16.012	2.87888	5.5619	2.47558	0.000348892	0.169387	up	yes
ENSG00000062282	DGAT2	ENST00000605099;ENST00000603363;ENST00000604935;ENST00000604733;ENST00000603865;ENST00000605608;ENST00000228027;ENST00000603276;ENST00000376262	GO:0003846(2-acylglycerol O-acyltransferase activity);GO:0004144(diacylglycerol O-acyltransferase activity);GO:0005737(cytoplasm);GO:0005739(mitochondrion);GO:0005783(endoplasmic reticulum);GO:0005789(endoplasmic reticulum membrane);GO:0005811(lipid droplet);GO:0006071(glycerol metabolic process);GO:0006629(lipid metabolic process);GO:0010867(positive regulation of triglyceride biosynthetic proce…	00561(Glycerolipid metabolism);04975(Fat digestion and absorption);04975(Fat digestion and absorption)	K11160	2.3.1.75;EC:2.3.1.20	diacylglycerol O-acyltransferase 2 [Source:HGNC Symbol;Acc:HGNC:16940]	protein_coding;retained_intron;processed_transcript	1.13522	0.198548	5.7176	2.51541	0.00040178	0.188338	up	yes
ENSG00000126878	AIF1L	ENST00000247291;ENST00000372314;ENST00000372297;ENST00000472942;ENST00000372302;ENST00000372309;ENST00000372300;ENST00000478257;ENST00000372301;ENST00000372298	GO:0003779(actin binding);GO:0005509(calcium ion binding);GO:0005737(cytoplasm);GO:0005856(cytoskeleton);GO:0005884(actin filament);GO:0005886(plasma membrane);GO:0005925(focal adhesion);GO:0015629(actin cytoskeleton);GO:0016020(membrane);GO:0032587(ruffle membrane);GO:0032991(protein-containing complex);GO:0042995(cell projection);GO:0046872(metal ion binding);GO:0051015(actin filament binding);…	NA	K18617	NA	allograft inflammatory factor 1 like [Source:HGNC Symbol;Acc:HGNC:28904]	protein_coding;nonsense_mediated_decay;processed_transcript;retained_intron	7.82575	1.44054	5.43249	2.44161	0.000435214	0.19721	up	yes
ENSG00000179195	ZNF664	ENST00000538932;ENST00000392404;ENST00000337815;ENST00000539257;ENST00000542820;ENST00000539501;ENST00000540009;ENST00000540498;ENST00000546098;ENST00000537532;ENST00000543017;ENST00000541448;ENST00000542493;ENST00000539644	GO:0000981(DNA-binding transcription factor activity, RNA polymerase II-specific);GO:0003674(molecular_function);GO:0003676(nucleic acid binding);GO:0003677(DNA binding);GO:0005634(nucleus);GO:0006357(regulation of transcription by RNA polymerase II);GO:0008150(biological_process);GO:0046872(metal ion binding);GO:0046872(metal ion binding)	NA	NA	NA	zinc finger protein 664 [Source:HGNC Symbol;Acc:HGNC:25406]	protein_coding;processed_transcript;retained_intron	7.49742	39.2076	0.191224	-2.38667	0.000506764	0.216696	down	yes
ENSG00000119729	RHOQ	ENST00000238738;ENST00000432183;ENST00000494370;ENST00000489471;ENST00000465198;ENST00000473428;ENST00000489448;ENST00000482449	GO:0000166(nucleotide binding);GO:0003924(GTPase activity);GO:0005515(protein binding);GO:0005522(profilin binding);GO:0005525(GTP binding);GO:0005622(intracellular);GO:0005737(cytoplasm);GO:0005829(cytosol);GO:0005884(actin filament);GO:0005886(plasma membrane);GO:0005938(cell cortex);GO:0006897(endocytosis);GO:0007015(actin filament organization);GO:0007163(establishment or maintenance of cell …	04910(Insulin signaling pathway);04910(Insulin signaling pathway)	K07194	NA	ras homolog family member Q [Source:HGNC Symbol;Acc:HGNC:17736]	protein_coding;nonsense_mediated_decay;retained_intron;processed_transcript	6.44703	1.21327	5.31377	2.40973	0.000510099	0.216696	up	yes
ENSG00000165730	STOX1	ENST00000399169;ENST00000399162;ENST00000298596;ENST00000642869;ENST00000399165	GO:0000977(RNA polymerase II regulatory region sequence-specific DNA binding);GO:0001650(fibrillar center);GO:0003677(DNA binding);GO:0005515(protein binding);GO:0005634(nucleus);GO:0005654(nucleoplasm);GO:0005730(nucleolus);GO:0005737(cytoplasm);GO:0005813(centrosome);GO:0005815(microtubule organizing center);GO:0005829(cytosol);GO:0005856(cytoskeleton);GO:0005938(cell cortex);GO:0006357(regulat…	NA	NA	NA	storkhead box 1 [Source:HGNC Symbol;Acc:HGNC:23508]	protein_coding	2.8755	0.534384	5.38096	2.42786	0.000551556	0.227208	up	yes
ENSG00000129355	CDKN2D	ENST00000393599;ENST00000335766	GO:0000079(regulation of cyclin-dependent protein serine/threonine kinase activity);GO:0000082(G1/S transition of mitotic cell cycle);GO:0000731(DNA synthesis involved in DNA repair);GO:0004861(cyclin-dependent protein serine/threonine kinase inhibitor activity);GO:0005515(protein binding);GO:0005634(nucleus);GO:0005654(nucleoplasm);GO:0005737(cytoplasm);GO:0005829(cytosol);GO:0007049(cell cycle)…	04068(FoxO signaling pathway);04110(Cell cycle);04110(Cell cycle)	NA	NA	cyclin dependent kinase inhibitor 2D [Source:HGNC Symbol;Acc:HGNC:1790]	protein_coding	1.20486	6.30131	0.191208	-2.38678	0.000641302	0.256408	down	yes
ENSG00000091831	ESR1	ENST00000456483;ENST00000446550;ENST00000641399;ENST00000440973;ENST00000406599;ENST00000206249;ENST00000443427;ENST00000415488;ENST00000638569;ENST00000338799;ENST00000473497;ENST00000482101;ENST00000404742;ENST00000488573;ENST00000427531	GO:0000122(negative regulation of transcription by RNA polymerase II);GO:0000790(nuclear chromatin);GO:0000978(RNA polymerase II proximal promoter sequence-specific DNA binding);GO:0000981(DNA-binding transcription factor activity, RNA polymerase II-specific);GO:0001093(TFIIB-class transcription factor binding);GO:0001223(transcription coactivator binding);GO:0001228(DNA-binding transcription act…	01522(Endocrine resistance);04915(Estrogen signaling pathway);04917(Prolactin signaling pathway);04919(Thyroid hormone signaling pathway);04961(Endocrine and other factor-regulated calcium reabsorption);05200(Pathways in cancer);05205(Proteoglycans in cancer);05224(Breast cancer);05224(Breast cancer)	K08550	NA	estrogen receptor 1 [Source:HGNC Symbol;Acc:HGNC:3467]	protein_coding;processed_transcript	0.373901	0.069992	5.34205	2.41739	0.000793385	0.293407	up	yes
ENSG00000257594	GALNT4	ENST00000529983	GO:0000139(Golgi membrane);GO:0004653(polypeptide N-acetylgalactosaminyltransferase activity);GO:0005794(Golgi apparatus);GO:0006486(protein glycosylation);GO:0016020(membrane);GO:0016021(integral component of membrane);GO:0016266(O-glycan processing);GO:0016740(transferase activity);GO:0016757(transferase activity, transferring glycosyl groups);GO:0018242(protein O-linked glycosylation via serin…	00512(Mucin type O-glycan biosynthesis)	K00710	EC:2.4.1.41	polypeptide N-acetylgalactosaminyltransferase 4 [Source:HGNC Symbol;Acc:HGNC:4126]	protein_coding	1.93737	0.380374	5.09333	2.34861	0.000797055	0.293407	up	yes
ENSG00000161888	SPC24	ENST00000591396;ENST00000585486;ENST00000592967;ENST00000586708;ENST00000423327;ENST00000585567;ENST00000592540	GO:0000775(chromosome, centromeric region);GO:0000776(kinetochore);GO:0000777(condensed chromosome kinetochore);GO:0005515(protein binding);GO:0005634(nucleus);GO:0005694(chromosome);GO:0005730(nucleolus);GO:0005829(cytosol);GO:0007049(cell cycle);GO:0031262(Ndc80 complex);GO:0051301(cell division);GO:0051301(cell division)	NA	K11549	NA	SPC24, NDC80 kinetochore complex component [Source:HGNC Symbol;Acc:HGNC:26913]	protein_coding;nonsense_mediated_decay	2.68162	13.1962	0.203211	-2.29895	0.000817634	0.293407	down	yes
ENSG00000163633	C4orf36	ENST00000504371;ENST00000512468;ENST00000462714;ENST00000295898;ENST00000504008;ENST00000506308	NA	NA	NA	NA	chromosome 4 open reading frame 36 [Source:HGNC Symbol;Acc:HGNC:28386]	processed_transcript;nonsense_mediated_decay;protein_coding	0.413056	2.18426	0.189106	-2.40273	0.000820176	0.293407	down	yes
ENSG00000196155	PLEKHG4	ENST00000563969;ENST00000568621;ENST00000427155;ENST00000565899;ENST00000379344;ENST00000450733;ENST00000569875;ENST00000562289;ENST00000393966;ENST00000565773;ENST00000360461;ENST00000562744;ENST00000567136;ENST00000567938;ENST00000562144	GO:0005085(guanyl-nucleotide exchange factor activity);GO:0005089(Rho guanyl-nucleotide exchange factor activity);GO:0005515(protein binding);GO:0035023(regulation of Rho protein signal transduction);GO:0090630(activation of GTPase activity);GO:0090630(activation of GTPase activity)	NA	NA	NA	pleckstrin homology and RhoGEF domain containing G4 [Source:HGNC Symbol;Acc:HGNC:24501]	nonsense_mediated_decay;protein_coding;retained_intron	0.77237	0.152194	5.07489	2.34338	0.000907991	0.309925	up	yes
ENSG00000168461	RAB31	ENST00000578921;ENST00000578734;ENST00000581109;ENST00000583137;ENST00000580795;ENST00000577796;ENST00000577371;ENST00000580361;ENST00000577284;ENST00000583921;ENST00000578737;ENST00000435762	GO:0000166(nucleotide binding);GO:0001891(phagocytic cup);GO:0003924(GTPase activity);GO:0005515(protein binding);GO:0005525(GTP binding);GO:0005768(endosome);GO:0005769(early endosome);GO:0005794(Golgi apparatus);GO:0005829(cytosol);GO:0005886(plasma membrane);GO:0006886(intracellular protein transport);GO:0016020(membrane);GO:0019003(GDP binding);GO:0030667(secretory granule membrane);GO:003067…	04144(Endocytosis);04144(Endocytosis)	K07891	NA	RAB31, member RAS oncogene family [Source:HGNC Symbol;Acc:HGNC:9771]	protein_coding;nonsense_mediated_decay;processed_transcript;retained_intron	3.61175	17.4005	0.207566	-2.26836	0.000911945	0.309925	down	yes
ENSG00000168743	NPNT	ENST00000379987;ENST00000506056;ENST00000514632;ENST00000505917;ENST00000427316;ENST00000504787;ENST00000504304;ENST00000514837;ENST00000453617;ENST00000305572;ENST00000503451;ENST00000506666;ENST00000511518;ENST00000514622;ENST00000513430;ENST00000505821	GO:0001657(ureteric bud development);GO:0001658(branching involved in ureteric bud morphogenesis);GO:0005178(integrin binding);GO:0005201(extracellular matrix structural constituent);GO:0005509(calcium ion binding);GO:0005576(extracellular region);GO:0005604(basement membrane);GO:0007155(cell adhesion);GO:0007160(cell-matrix adhesion);GO:0007275(multicellular organism development);GO:0010694(posi…	NA	K06824	NA	nephronectin [Source:HGNC Symbol;Acc:HGNC:27405]	protein_coding;retained_intron;processed_transcript	2.49305	0.504882	4.93789	2.30389	0.000980637	0.325141	up	yes
ENSG00000186951	PPARA	ENST00000407236;ENST00000481567;ENST00000420804;ENST00000262735;ENST00000493286;ENST00000440343;ENST00000484619;ENST00000415785;ENST00000624793;ENST00000496865;ENST00000460086;ENST00000402126	GO:0000122(negative regulation of transcription by RNA polymerase II);GO:0000976(transcription regulatory region sequence-specific DNA binding);GO:0000977(RNA polymerase II regulatory region sequence-specific DNA binding);GO:0000978(RNA polymerase II proximal promoter sequence-specific DNA binding);GO:0000981(DNA-binding transcription factor activity, RNA polymerase II-specific);GO:0001103(RNA po…	03320(PPAR signaling pathway);04024(cAMP signaling pathway);04920(Adipocytokine signaling pathway);04922(Glucagon signaling pathway);04931(Insulin resistance);04932(Non-alcoholic fatty liver disease (NAFLD));05160(Hepatitis C);05160(Hepatitis C)	NA	NA	peroxisome proliferator activated receptor alpha [Source:HGNC Symbol;Acc:HGNC:9232]	protein_coding;processed_transcript;retained_intron	1.78425	0.379835	4.69742	2.23187	0.00130749	0.423192	up	yes
ENSG00000249471	ZNF324B	ENST00000598244;ENST00000599194;ENST00000336614;ENST00000599193;ENST00000594214;ENST00000545523	GO:0000981(DNA-binding transcription factor activity, RNA polymerase II-specific);GO:0003676(nucleic acid binding);GO:0003677(DNA binding);GO:0005622(intracellular);GO:0005634(nucleus);GO:0006355(regulation of transcription, DNA-templated);GO:0006357(regulation of transcription by RNA polymerase II);GO:0046872(metal ion binding);GO:0046872(metal ion binding)	05168(Herpes simplex virus 1 infection);05168(Herpes simplex virus 1 infection)	K09228	NA	zinc finger protein 324B [Source:HGNC Symbol;Acc:HGNC:33107]	protein_coding	1.59065	0.331141	4.80354	2.2641	0.00141295	0.436764	up	yes
ENSG00000253910	PCDHGB2	ENST00000522605;ENST00000622527	GO:0005509(calcium ion binding);GO:0005886(plasma membrane);GO:0005887(integral component of plasma membrane);GO:0007155(cell adhesion);GO:0007156(homophilic cell adhesion via plasma membrane adhesion molecules);GO:0016020(membrane);GO:0016021(integral component of membrane);GO:0016021(integral component of membrane)	NA	K16496	NA	protocadherin gamma subfamily B, 2 [Source:HGNC Symbol;Acc:HGNC:8709]	protein_coding	0.363943	1.69525	0.214684	-2.21971	0.00141368	0.436764	down	yes
ENSG00000120337	TNFSF18	ENST00000404377	GO:0002250(adaptive immune response);GO:0002309(T cell proliferation involved in immune response);GO:0002376(immune system process);GO:0002687(positive regulation of leukocyte migration);GO:0005102(signaling receptor binding);GO:0005125(cytokine activity);GO:0005515(protein binding);GO:0005615(extracellular space);GO:0005886(plasma membrane);GO:0007165(signal transduction);GO:0007267(cell-cell si…	04060(Cytokine-cytokine receptor interaction)	NA	NA	TNF superfamily member 18 [Source:HGNC Symbol;Acc:HGNC:11932]	protein_coding	0.845854	3.94473	0.214426	-2.22145	0.00144586	0.43678	down	yes
ENSG00000214736	TOMM6	ENST00000398881;ENST00000398884	GO:0005739(mitochondrion);GO:0005741(mitochondrial outer membrane);GO:0005742(mitochondrial outer membrane translocase complex);GO:0015031(protein transport);GO:0016020(membrane);GO:0016236(macroautophagy);GO:0016236(macroautophagy)	NA	K17772	NA	translocase of outer mitochondrial membrane 6 [Source:HGNC Symbol;Acc:HGNC:34528]	protein_coding	109.724	24.5008	4.47839	2.16298	0.00158582	0.468643	up	yes
ENSG00000185730	ZNF696	ENST00000523891;ENST00000520333;ENST00000521537;ENST00000330143;ENST00000518575;ENST00000518432	GO:0000981(DNA-binding transcription factor activity, RNA polymerase II-specific);GO:0003676(nucleic acid binding);GO:0003677(DNA binding);GO:0005634(nucleus);GO:0006357(regulation of transcription by RNA polymerase II);GO:0046872(metal ion binding);GO:0046872(metal ion binding)	NA	NA	NA	zinc finger protein 696 [Source:HGNC Symbol;Acc:HGNC:25872]	protein_coding	0.400783	1.85986	0.215491	-2.2143	0.00163986	0.474304	down	yes
ENSG00000180354	MTURN	ENST00000324453;ENST00000434060;ENST00000324489;ENST00000409688	GO:0007275(multicellular organism development);GO:0007275(multicellular organism development)	NA	NA	NA	maturin, neural progenitor differentiation regulator homolog [Source:HGNC Symbol;Acc:HGNC:25457]	protein_coding	7.29934	1.67607	4.35503	2.12268	0.00193127	0.546952	up	yes
ENSG00000215012	RTL10	ENST00000405640;ENST00000407472;ENST00000328554;ENST00000416337;ENST00000484072	GO:0005515(protein binding);GO:0005739(mitochondrion);GO:0006915(apoptotic process);GO:0051881(regulation of mitochondrial membrane potential);GO:0097345(mitochondrial outer membrane permeabilization);GO:0097345(mitochondrial outer membrane permeabilization)	NA	NA	NA	retrotransposon Gag like 10 [Source:HGNC Symbol;Acc:HGNC:26112]	protein_coding;processed_transcript	9.12347	2.11425	4.31523	2.10944	0.00204812	0.568206	up	yes
ENSG00000173598	NUDT4	ENST00000549992;ENST00000337179;ENST00000415493;ENST00000550056;ENST00000548662;ENST00000547014;ENST00000546925	GO:0000298(endopolyphosphatase activity);GO:0003723(RNA binding);GO:0005515(protein binding);GO:0005634(nucleus);GO:0005737(cytoplasm);GO:0005829(cytosol);GO:0008486(diphosphoinositol-polyphosphate diphosphatase activity);GO:0016787(hydrolase activity);GO:0019722(calcium-mediated signaling);GO:0019935(cyclic-nucleotide-mediated signaling);GO:0030515(snoRNA binding);GO:0034431(bis(5'-adenosyl)-hex…	NA	K07766	EC:3.6.1.52	nudix hydrolase 4 [Source:HGNC Symbol;Acc:HGNC:8051]	protein_coding	8.06166	1.88558	4.27542	2.09607	0.00214476	0.583117	up	yes
ENSG00000102934	PLLP	ENST00000219207;ENST00000564018;ENST00000569059;ENST00000613167;ENST00000564376	GO:0005515(protein binding);GO:0006811(ion transport);GO:0009611(response to wounding);GO:0016020(membrane);GO:0016021(integral component of membrane);GO:0019911(structural constituent of myelin sheath);GO:0042552(myelination);GO:0043218(compact myelin);GO:0045121(membrane raft);GO:0045121(membrane raft)	NA	NA	NA	plasmolipin [Source:HGNC Symbol;Acc:HGNC:18553]	protein_coding;processed_transcript	1.76882	0.409365	4.32088	2.11133	0.00230431	0.614212	up	yes
ENSG00000271853	AL162258	ENST00000472233;ENST00000497086;ENST00000484413	NA	NA	NA	NA	novel transcript	processed_transcript	1.62816	6.98796	0.232995	-2.10163	0.00262131	0.68219	down	yes
ENSG00000272578	AP000347	ENST00000417194;ENST00000444220;ENST00000437862;ENST00000458554;ENST00000451919;ENST00000437294;ENST00000438858;ENST00000432595;ENST00000435868	NA	NA	NA	NA	glucuronidase, beta (GUSB) pseudogene	processed_transcript;transcribed_unprocessed_pseudogene	0.28692	1.21867	0.235437	-2.08658	0.00265971	0.68219	down	yes
ENSG00000238045	AC009133	ENST00000569981;ENST00000563806;ENST00000569809;ENST00000569039;ENST00000564980	NA	NA	NA	NA	novel transcript, antisense to C16orf53 and MVP	antisense	0.410107	1.72874	0.237229	-2.07565	0.00279782	0.704325	down	yes
ENSG00000225339	AL354740	ENST00000429998;ENST00000586726;ENST00000586413;ENST00000593917;ENST00000612837	NA	NA	NA	NA	novel transcript, antisense to C6orf1	retained_intron;antisense	3.34102	0.808672	4.13148	2.04666	0.00287342	0.710205	up	yes
ENSG00000108439	PNPO	ENST00000434554;ENST00000641323;ENST00000641305;ENST00000642017;ENST00000585320;ENST00000641709;ENST00000641427;ENST00000225573;ENST00000641511;ENST00000584806;ENST00000583245;ENST00000641703;ENST00000584061;ENST00000582171;ENST00000641856;ENST00000641285;ENST00000583599	GO:0004733(pyridoxamine-phosphate oxidase activity);GO:0005515(protein binding);GO:0005654(nucleoplasm);GO:0005829(cytosol);GO:0008615(pyridoxine biosynthetic process);GO:0010181(FMN binding);GO:0016491(oxidoreductase activity);GO:0016638(oxidoreductase activity, acting on the CH-NH2 group of donors);GO:0030170(pyridoxal phosphate binding);GO:0042803(protein homodimerization activity);GO:0042816(…	00750(Vitamin B6 metabolism);00750(Vitamin B6 metabolism)	K00275	EC:1.4.3.5	pyridoxamine 5'-phosphate oxidase [Source:HGNC Symbol;Acc:HGNC:30260]	protein_coding;nonsense_mediated_decay;retained_intron;processed_transcript	3.7294	14.8521	0.251103	-1.99365	0.0032801	0.796244	down	yes
ENSG00000185414	MRPL30	ENST00000338148;ENST00000473743;ENST00000409841;ENST00000465432;ENST00000409145	GO:0003735(structural constituent of ribosome);GO:0005739(mitochondrion);GO:0005743(mitochondrial inner membrane);GO:0005762(mitochondrial large ribosomal subunit);GO:0005840(ribosome);GO:0006412(translation);GO:0015934(large ribosomal subunit);GO:0070125(mitochondrial translational elongation);GO:0070126(mitochondrial translational termination);GO:0070126(mitochondrial translational termination)	03010(Ribosome);03010(Ribosome)	K02907	NA	mitochondrial ribosomal protein L30 [Source:HGNC Symbol;Acc:HGNC:14036]	protein_coding;processed_transcript;nonsense_mediated_decay	25.5236	6.41422	3.97922	1.99249	0.0033839	0.80703	up	yes
ENSG00000258643	BCL2L2-PABPN1	ENST00000553781;ENST00000556100;ENST00000557008	GO:0003676(nucleic acid binding);GO:0003723(RNA binding);GO:0005515(protein binding);GO:0005739(mitochondrion);GO:0005741(mitochondrial outer membrane);GO:0006915(apoptotic process);GO:0007283(spermatogenesis);GO:0008630(intrinsic apoptotic signaling pathway in response to DNA damage);GO:0016020(membrane);GO:0031966(mitochondrial membrane);GO:0042802(identical protein binding);GO:0042803(protein …	03015(mRNA surveillance pathway);05164(Influenza A);05164(Influenza A)	K14396	NA	BCL2L2-PABPN1 readthrough [Source:HGNC Symbol;Acc:HGNC:42959]	protein_coding;processed_transcript	1.38413	5.57882	0.248104	-2.01098	0.00346671	0.812159	down	yes
ENSG00000267303	AC011511	ENST00000586529	GO:0005634(nucleus)	NA	NA	NA	novel transcript	nonsense_mediated_decay	0.635087	2.64316	0.240276	-2.05723	0.00352489	0.812159	down	yes
ENSG00000093100	AC016026	ENST00000476405	NA	NA	NA	NA	novel transcript	retained_intron	1.31369	0.319321	4.11401	2.04055	0.00363374	0.822251	up	yes
ENSG00000153094	BCL2L11	ENST00000393256;ENST00000621302;ENST00000622509;ENST00000415458;ENST00000437029;ENST00000639340;ENST00000438054;ENST00000405953;ENST00000615946;ENST00000619294;ENST00000452231;ENST00000610735;ENST00000357757;ENST00000308659;ENST00000436733;ENST00000622612;ENST00000640419;ENST00000620862;ENST00000337565;ENST00000439718;ENST00000433098;ENST00000393252;ENST00000361493;ENST00000431217;ENST00000432179	GO:0001701(in utero embryonic development);GO:0001776(leukocyte homeostasis);GO:0001782(B cell homeostasis);GO:0001783(B cell apoptotic process);GO:0001822(kidney development);GO:0001844(protein insertion into mitochondrial membrane involved in apoptotic signaling pathway);GO:0002260(lymphocyte homeostasis);GO:0002262(myeloid cell homeostasis);GO:0005515(protein binding);GO:0005737(cytoplasm);GO:…	01521(EGFR tyrosine kinase inhibitor resistance);04068(FoxO signaling pathway);04151(PI3K-Akt signaling pathway);04210(Apoptosis);04215(Apoptosis - multiple species);04932(Non-alcoholic fatty liver disease (NAFLD));05169(Epstein-Barr virus infection);05200(Pathways in cancer);05206(MicroRNAs in cancer);05210(Colorectal cancer);05210(Colorectal cancer)	NA	NA	BCL2 like 11 [Source:HGNC Symbol;Acc:HGNC:994]	protein_coding;nonsense_mediated_decay	2.22603	0.549625	4.05009	2.01795	0.00376527	0.822251	up	yes
ENSG00000254221	PCDHGB1	ENST00000523390;ENST00000611598	GO:0005509(calcium ion binding);GO:0005886(plasma membrane);GO:0005887(integral component of plasma membrane);GO:0007155(cell adhesion);GO:0007156(homophilic cell adhesion via plasma membrane adhesion molecules);GO:0016020(membrane);GO:0016021(integral component of membrane);GO:0030426(growth cone);GO:0030426(growth cone)	NA	K16496	NA	protocadherin gamma subfamily B, 1 [Source:HGNC Symbol;Acc:HGNC:8708]	protein_coding	0.625219	2.48504	0.251593	-1.99083	0.00381886	0.822251	down	yes
ENSG00000110395	CBL	ENST00000264033;ENST00000634301;ENST00000634840;ENST00000637974;ENST00000634586	GO:0000209(protein polyubiquitination);GO:0001784(phosphotyrosine residue binding);GO:0004842(ubiquitin-protein transferase activity);GO:0005154(epidermal growth factor receptor binding);GO:0005509(calcium ion binding);GO:0005515(protein binding);GO:0005737(cytoplasm);GO:0005794(Golgi apparatus);GO:0005829(cytosol);GO:0005886(plasma membrane);GO:0005925(focal adhesion);GO:0005929(cilium);GO:00065…	04012(ErbB signaling pathway);04120(Ubiquitin mediated proteolysis);04144(Endocytosis);04910(Insulin signaling pathway);05100(Bacterial invasion of epithelial cells);05200(Pathways in cancer);05205(Proteoglycans in cancer);05220(Chronic myeloid leukemia);05220(Chronic myeloid leukemia)	NA	NA	Cbl proto-oncogene [Source:HGNC Symbol;Acc:HGNC:1541]	protein_coding	2.94826	11.4199	0.258168	-1.95362	0.00383091	0.822251	down	yes
ENSG00000105136	ZNF419	ENST00000522346;ENST00000354197;ENST00000523312;ENST00000521754;ENST00000442920;ENST00000523439;ENST00000424930;ENST00000518999;ENST00000221735;ENST00000521137;ENST00000519310;ENST00000426954;ENST00000523138;ENST00000520540;ENST00000523882;ENST00000415379;ENST00000347466	GO:0000981(DNA-binding transcription factor activity, RNA polymerase II-specific);GO:0003676(nucleic acid binding);GO:0003677(DNA binding);GO:0005515(protein binding);GO:0005622(intracellular);GO:0005634(nucleus);GO:0006355(regulation of transcription, DNA-templated);GO:0006357(regulation of transcription by RNA polymerase II);GO:0046872(metal ion binding);GO:0046872(metal ion binding)	05168(Herpes simplex virus 1 infection);05168(Herpes simplex virus 1 infection)	K09228	NA	zinc finger protein 419 [Source:HGNC Symbol;Acc:HGNC:20648]	retained_intron;protein_coding	1.59108	0.399561	3.98206	1.99351	0.00387112	0.822251	up	yes
ENSG00000197965	MPZL1	ENST00000392121;ENST00000367853;ENST00000465787;ENST00000359523;ENST00000474729;ENST00000474859;ENST00000403379;ENST00000464954;ENST00000448405;ENST00000487858;ENST00000498279	GO:0005198(structural molecule activity);GO:0005515(protein binding);GO:0005887(integral component of plasma membrane);GO:0005925(focal adhesion);GO:0007165(signal transduction);GO:0007169(transmembrane receptor protein tyrosine kinase signaling pathway);GO:0007267(cell-cell signaling);GO:0009986(cell surface);GO:0016020(membrane);GO:0016021(integral component of membrane);GO:0016021(integral com…	04514(Cell adhesion molecules (CAMs));04514(Cell adhesion molecules (CAMs))	NA	NA	myelin protein zero like 1 [Source:HGNC Symbol;Acc:HGNC:7226]	protein_coding;retained_intron;processed_transcript;nonsense_mediated_decay	23.737	6.12038	3.87834	1.95544	0.00398972	0.834403	up	yes
ENSG00000077157	PPP1R12B	ENST00000391959;ENST00000465284;ENST00000464965;ENST00000480184;ENST00000466273;ENST00000367269;ENST00000608999;ENST00000476364;ENST00000462074;ENST00000356764;ENST00000634903;ENST00000498070;ENST00000290419;ENST00000491336;ENST00000434615;ENST00000618451;ENST00000488330;ENST00000466968	GO:0000086(G2/M transition of mitotic cell cycle);GO:0004857(enzyme inhibitor activity);GO:0005515(protein binding);GO:0005654(nucleoplasm);GO:0005737(cytoplasm);GO:0005829(cytosol);GO:0005856(cytoskeleton);GO:0006937(regulation of muscle contraction);GO:0007165(signal transduction);GO:0008047(enzyme activator activity);GO:0019208(phosphatase regulator activity);GO:0019901(protein kinase binding)…	04270(Vascular smooth muscle contraction);04510(Focal adhesion);04810(Regulation of actin cytoskeleton);04921(Oxytocin signaling pathway);05205(Proteoglycans in cancer);05205(Proteoglycans in cancer)	K12329	NA	protein phosphatase 1 regulatory subunit 12B [Source:HGNC Symbol;Acc:HGNC:7619]	protein_coding;processed_transcript;nonsense_mediated_decay;retained_intron	0.17549	0.684293	0.256455	-1.96322	0.00414256	0.841811	down	yes
ENSG00000177427	MIEF2	ENST00000323019;ENST00000395703;ENST00000395706;ENST00000577216;ENST00000579341;ENST00000583745;ENST00000578621;ENST00000395704;ENST00000578174	GO:0005515(protein binding);GO:0005739(mitochondrion);GO:0005741(mitochondrial outer membrane);GO:0007005(mitochondrion organization);GO:0010821(regulation of mitochondrion organization);GO:0016020(membrane);GO:0016021(integral component of membrane);GO:0032464(positive regulation of protein homooligomerization);GO:0042802(identical protein binding);GO:0090141(positive regulation of mitochondrial…	NA	NA	NA	mitochondrial elongation factor 2 [Source:HGNC Symbol;Acc:HGNC:17920]	protein_coding;processed_transcript;retained_intron	1.53679	5.97738	0.257101	-1.95959	0.00416565	0.841811	down	yes
ENSG00000243789	JMJD7	ENST00000397299;ENST00000431823;ENST00000405106;ENST00000478178;ENST00000408047;ENST00000562035	GO:0004175(endopeptidase activity);GO:0004177(aminopeptidase activity);GO:0004497(monooxygenase activity);GO:0005515(protein binding);GO:0005634(nucleus);GO:0005737(cytoplasm);GO:0006508(proteolysis);GO:0008233(peptidase activity);GO:0016491(oxidoreductase activity);GO:0016706(2-oxoglutarate-dependent dioxygenase activity);GO:0016787(hydrolase activity);GO:0018126(protein hydroxylation);GO:003506…	NA	K19219	NA	jumonji domain containing 7 [Source:HGNC Symbol;Acc:HGNC:34397]	protein_coding;processed_transcript;retained_intron	9.35814	2.39296	3.9107	1.96743	0.00421091	0.841811	up	yes
ENSG00000134982	APC	ENST00000257430;ENST00000508376;ENST00000505084;ENST00000509732;ENST00000512211;ENST00000507379;ENST00000504915;ENST00000502371;ENST00000505350;ENST00000508624	GO:0000281(mitotic cytokinesis);GO:0000776(kinetochore);GO:0001708(cell fate specification);GO:0005515(protein binding);GO:0005634(nucleus);GO:0005654(nucleoplasm);GO:0005737(cytoplasm);GO:0005813(centrosome);GO:0005829(cytosol);GO:0005856(cytoskeleton);GO:0005874(microtubule);GO:0005881(cytoplasmic microtubule);GO:0005886(plasma membrane);GO:0005912(adherens junction);GO:0005913(cell-cell adhere…	04310(Wnt signaling pathway);04390(Hippo signaling pathway);04550(Signaling pathways regulating pluripotency of stem cells);04810(Regulation of actin cytoskeleton);04934(Cushing syndrome);05165(Human papillomavirus infection);05200(Pathways in cancer);05206(MicroRNAs in cancer);05210(Colorectal cancer);05213(Endometrial cancer);05217(Basal cell carcinoma);05224(Breast cancer);05225(Hepatocellular…	NA	NA	APC, WNT signaling pathway regulator [Source:HGNC Symbol;Acc:HGNC:583]	protein_coding;retained_intron;nonsense_mediated_decay	0.832917	3.12755	0.266316	-1.90879	0.00488746	0.9629	down	yes
ENSG00000152642	GPD1L	ENST00000282541;ENST00000474846;ENST00000428684;ENST00000431009;ENST00000496151;ENST00000425459;ENST00000429432	GO:0001508(action potential);GO:0002027(regulation of heart rate);GO:0004367(glycerol-3-phosphate dehydrogenase [NAD+] activity);GO:0005737(cytoplasm);GO:0005829(cytosol);GO:0005886(plasma membrane);GO:0005975(carbohydrate metabolic process);GO:0006072(glycerol-3-phosphate metabolic process);GO:0006654(phosphatidic acid biosynthetic process);GO:0006734(NADH metabolic process);GO:0009331(glycerol-…	00564(Glycerophospholipid metabolism);00564(Glycerophospholipid metabolism)	K00006	EC:1.1.1.8	glycerol-3-phosphate dehydrogenase 1 like [Source:HGNC Symbol;Acc:HGNC:28956]	protein_coding;retained_intron;nonsense_mediated_decay	3.3686	12.5482	0.268454	-1.89726	0.0049757	0.966281	down	yes
ENSG00000141682	PMAIP1	ENST00000316660;ENST00000269518;ENST00000590596	GO:0001836(release of cytochrome c from mitochondria);GO:0001844(protein insertion into mitochondrial membrane involved in apoptotic signaling pathway);GO:0005515(protein binding);GO:0005634(nucleus);GO:0005739(mitochondrion);GO:0005741(mitochondrial outer membrane);GO:0005829(cytosol);GO:0006915(apoptotic process);GO:0006919(activation of cysteine-type endopeptidase activity involved in apoptoti…	01524(Platinum drug resistance);04115(p53 signaling pathway);04210(Apoptosis);04215(Apoptosis - multiple species);05200(Pathways in cancer);05203(Viral carcinogenesis);05210(Colorectal cancer);05210(Colorectal cancer)	K10131	NA	phorbol-12-myristate-13-acetate-induced protein 1 [Source:HGNC Symbol;Acc:HGNC:9108]	protein_coding;retained_intron	1.40269	5.24889	0.267235	-1.90382	0.00545246	1	down	yes
ENSG00000205571	SMN2	ENST00000503678;ENST00000638794;ENST00000507458;ENST00000614240;ENST00000506734;ENST00000628696;ENST00000514914;ENST00000380742;ENST00000509805;ENST00000505346;ENST00000626847;ENST00000380743;ENST00000511873;ENST00000511812;ENST00000508258;ENST00000380741	GO:0000245(spliceosomal complex assembly);GO:0000387(spliceosomal snRNP assembly);GO:0003723(RNA binding);GO:0005515(protein binding);GO:0005634(nucleus);GO:0005654(nucleoplasm);GO:0005737(cytoplasm);GO:0005829(cytosol);GO:0006353(DNA-templated transcription, termination);GO:0006397(mRNA processing);GO:0007399(nervous system development);GO:0008380(RNA splicing);GO:0015030(Cajal body);GO:0030018(…	03013(RNA transport);03013(RNA transport)	K13129	NA	survival of motor neuron 2, centromeric [Source:HGNC Symbol;Acc:HGNC:11118]	retained_intron;protein_coding;nonsense_mediated_decay	7.01432	1.88579	3.71957	1.89514	0.00546752	1	up	yes
ENSG00000277991	FP236241	ENST00000623643;ENST00000623374;ENST00000623783;ENST00000625005;ENST00000624633;ENST00000623190;ENST00000623637;ENST00000623797	NA	NA	NA	NA	uncharacterized LOC102723360 [Source:NCBI gene;Acc:102723360]	lincRNA	0.624551	0.160442	3.89269	1.96077	0.00551371	1	up	yes
ENSG00000285258	ATXN7	ENST00000295900;ENST00000474112;ENST00000474513	NA	NA	K11318	NA	ataxin 7 [Source:HGNC Symbol;Acc:HGNC:10560]	protein_coding	0.865421	3.18636	0.271602	-1.88043	0.00551927	1	down	yes
ENSG00000141576	RNF157	ENST00000269391;ENST00000319945;ENST00000592869;ENST00000647930;ENST00000592271;ENST00000589912;ENST00000589317;ENST00000593155;ENST00000591355;ENST00000591615	GO:0005737(cytoplasm);GO:0016567(protein ubiquitination);GO:0016740(transferase activity);GO:0043066(negative regulation of apoptotic process);GO:0044297(cell body);GO:0046872(metal ion binding);GO:0051865(protein autoubiquitination);GO:0061630(ubiquitin protein ligase activity);GO:1903861(positive regulation of dendrite extension);GO:1903861(positive regulation of dendrite extension)	NA	NA	NA	ring finger protein 157 [Source:HGNC Symbol;Acc:HGNC:29402]	protein_coding;retained_intron;processed_transcript	0.783074	0.204335	3.8323	1.93821	0.00578344	1	up	yes
ENSG00000198624	CCDC69	ENST00000355417;ENST00000518189;ENST00000519448;ENST00000519740;ENST00000522179;ENST00000524344;ENST00000521308;ENST00000522964	GO:0005634(nucleus);GO:0005737(cytoplasm);GO:0005819(spindle);GO:0005856(cytoskeleton);GO:0008017(microtubule binding);GO:0015630(microtubule cytoskeleton);GO:0030496(midbody);GO:0051233(spindle midzone);GO:0051255(spindle midzone assembly);GO:0051255(spindle midzone assembly)	NA	NA	NA	coiled-coil domain containing 69 [Source:HGNC Symbol;Acc:HGNC:24487]	protein_coding;nonsense_mediated_decay;retained_intron;processed_transcript	1.03032	3.76828	0.273419	-1.87082	0.00604782	1	down	yes
ENSG00000089063	TMEM230	ENST00000379299;ENST00000379279;ENST00000202834;ENST00000379283;ENST00000379277;ENST00000492419;ENST00000342308;ENST00000612323;ENST00000379276;ENST00000615008;ENST00000379286	GO:0005768(endosome);GO:0005769(early endosome);GO:0005770(late endosome);GO:0005776(autophagosome);GO:0005783(endoplasmic reticulum);GO:0005794(Golgi apparatus);GO:0005802(trans-Golgi network);GO:0008021(synaptic vesicle);GO:0016020(membrane);GO:0016021(integral component of membrane);GO:0030054(cell junction);GO:0031410(cytoplasmic vesicle);GO:0045202(synapse);GO:0048489(synaptic vesicle transp…	NA	NA	NA	transmembrane protein 230 [Source:HGNC Symbol;Acc:HGNC:15876]	protein_coding;processed_transcript	40.0183	11.0624	3.61752	1.855	0.0061729	1	up	yes
ENSG00000130772	MED18	ENST00000373842;ENST00000475655;ENST00000398997;ENST00000474683;ENST00000479574	GO:0003712(transcription coregulator activity);GO:0005515(protein binding);GO:0005634(nucleus);GO:0006357(regulation of transcription by RNA polymerase II);GO:0006369(termination of RNA polymerase II transcription);GO:0016592(mediator complex);GO:0070847(core mediator complex);GO:0070847(core mediator complex)	NA	K15135	NA	mediator complex subunit 18 [Source:HGNC Symbol;Acc:HGNC:25944]	protein_coding;processed_transcript	2.21389	8.05929	0.2747	-1.86407	0.00626932	1	down	yes
ENSG00000168970	JMJD7-PLA2G4B	ENST00000490848;ENST00000491746;ENST00000487292;ENST00000342159;ENST00000382448;ENST00000476036	GO:0004620(phospholipase activity);GO:0009395(phospholipid catabolic process);GO:0009395(phospholipid catabolic process)	00564(Glycerophospholipid metabolism);00565(Ether lipid metabolism);00590(Arachidonic acid metabolism);00591(Linoleic acid metabolism);00592(alpha-Linolenic acid metabolism);04010(MAPK signaling pathway);04014(Ras signaling pathway);04072(Phospholipase D signaling pathway);04217(Necroptosis);04270(Vascular smooth muscle contraction);04370(VEGF signaling pathway);04611(Platelet activation);04664(F…	K16342	EC:3.1.1.4	JMJD7-PLA2G4B readthrough [Source:HGNC Symbol;Acc:HGNC:34449]	retained_intron;nonsense_mediated_decay;protein_coding;processed_transcript	0.449649	1.63136	0.275629	-1.8592	0.0064554	1	down	yes
ENSG00000132640	BTBD3	ENST00000254977;ENST00000488503;ENST00000449299;ENST00000378226;ENST00000618296;ENST00000455911;ENST00000422390;ENST00000618918;ENST00000473180;ENST00000473416;ENST00000471120;ENST00000405977;ENST00000430557;ENST00000450368;ENST00000399006	GO:0005515(protein binding);GO:0005634(nucleus);GO:0005737(cytoplasm);GO:0005829(cytosol);GO:0007399(nervous system development);GO:0021987(cerebral cortex development);GO:0022008(neurogenesis);GO:0048813(dendrite morphogenesis);GO:0048813(dendrite morphogenesis)	NA	K10478	NA	BTB domain containing 3 [Source:HGNC Symbol;Acc:HGNC:15854]	protein_coding;processed_transcript;nonsense_mediated_decay	0.732363	2.6568	0.275656	-1.85906	0.00656561	1	down	yes
ENSG00000108342	CSF3	ENST00000331769;ENST00000394149;ENST00000582798;ENST00000577675;ENST00000583218;ENST00000479880;ENST00000394148;ENST00000579852;ENST00000225474	GO:0005125(cytokine activity);GO:0005130(granulocyte colony-stimulating factor receptor binding);GO:0005576(extracellular region);GO:0005615(extracellular space);GO:0006955(immune response);GO:0007275(multicellular organism development);GO:0008083(growth factor activity);GO:0008284(positive regulation of cell population proliferation);GO:0010469(regulation of signaling receptor activity);GO:00140…	04060(Cytokine-cytokine receptor interaction);04151(PI3K-Akt signaling pathway);04630(Jak-STAT signaling pathway);04640(Hematopoietic cell lineage);04657(IL-17 signaling pathway);05144(Malaria);05144(Malaria)	K05423	NA	colony stimulating factor 3 [Source:HGNC Symbol;Acc:HGNC:2438]	protein_coding;retained_intron;nonsense_mediated_decay	7.96392	28.2702	0.281707	-1.82773	0.00672031	1	down	yes
ENSG00000171401	KRT13	ENST00000246635;ENST00000468313;ENST00000336861;ENST00000587118;ENST00000464634;ENST00000590425;ENST00000587435;ENST00000475217;ENST00000587544	GO:0005198(structural molecule activity);GO:0005515(protein binding);GO:0005634(nucleus);GO:0005829(cytosol);GO:0005882(intermediate filament);GO:0007010(cytoskeleton organization);GO:0031424(keratinization);GO:0045095(keratin filament);GO:0045111(intermediate filament cytoskeleton);GO:0070062(extracellular exosome);GO:0070268(cornification);GO:0070268(cornification)	04915(Estrogen signaling pathway);04915(Estrogen signaling pathway)	K07604	NA	keratin 13 [Source:HGNC Symbol;Acc:HGNC:6415]	protein_coding;retained_intron;processed_transcript;nonsense_mediated_decay	2.43396	8.66988	0.280738	-1.8327	0.00689166	1	down	yes
ENSG00000251595	ABCA11P	ENST00000451020;ENST00000507854;ENST00000504019;ENST00000514396	NA	NA	NA	NA	ATP binding cassette subfamily A member 11, pseudogene [Source:HGNC Symbol;Acc:HGNC:31]	processed_transcript;transcribed_processed_pseudogene	2.91334	0.799657	3.64324	1.86522	0.00699048	1	up	yes
ENSG00000170989	S1PR1	ENST00000305352;ENST00000561748;ENST00000475821;ENST00000649383;ENST00000648480;ENST00000475289	GO:0001525(angiogenesis);GO:0001664(G protein-coupled receptor binding);GO:0001955(blood vessel maturation);GO:0003245(cardiac muscle tissue growth involved in heart morphogenesis);GO:0003376(sphingosine-1-phosphate receptor signaling pathway);GO:0004930(G protein-coupled receptor activity);GO:0005515(protein binding);GO:0005654(nucleoplasm);GO:0005768(endosome);GO:0005886(plasma membrane);GO:000…	04068(FoxO signaling pathway);04071(Sphingolipid signaling pathway);04080(Neuroactive ligand-receptor interaction);04080(Neuroactive ligand-receptor interaction)	K04288	NA	sphingosine-1-phosphate receptor 1 [Source:HGNC Symbol;Acc:HGNC:3165]	protein_coding;processed_transcript	1.58989	5.61237	0.283284	-1.81968	0.00711126	1	down	yes
ENSG00000178295	GEN1	ENST00000381254;ENST00000317402;ENST00000614478;ENST00000534669;ENST00000528873;ENST00000532257;ENST00000534451;ENST00000524465	GO:0000287(magnesium ion binding);GO:0000400(four-way junction DNA binding);GO:0000724(double-strand break repair via homologous recombination);GO:0003677(DNA binding);GO:0003824(catalytic activity);GO:0004518(nuclease activity);GO:0004519(endonuclease activity);GO:0005634(nucleus);GO:0005654(nucleoplasm);GO:0005813(centrosome);GO:0006281(DNA repair);GO:0006974(cellular response to DNA damage sti…	NA	K15338	EC:3.1.-.-	GEN1, Holliday junction 5' flap endonuclease [Source:HGNC Symbol;Acc:HGNC:26881]	protein_coding;processed_transcript;retained_intron	4.48635	1.28135	3.50126	1.80788	0.00766339	1	up	yes
ENSG00000162073	PAQR4	ENST00000318782;ENST00000572687;ENST00000574988;ENST00000293978;ENST00000576565	GO:0016020(membrane);GO:0016021(integral component of membrane);GO:0038023(signaling receptor activity);GO:0038023(signaling receptor activity)	NA	NA	NA	progestin and adipoQ receptor family member 4 [Source:HGNC Symbol;Acc:HGNC:26386]	protein_coding	3.00293	10.3988	0.288778	-1.79197	0.00787037	1	down	yes
ENSG00000015479	MATR3	ENST00000502422;ENST00000515833;ENST00000505625;ENST00000394805;ENST00000504643;ENST00000620916;ENST00000504311;ENST00000509918;ENST00000510056;ENST00000504045;ENST00000507860;ENST00000512040;ENST00000511978;ENST00000502944;ENST00000513121;ENST00000618441;ENST00000514528;ENST00000511249;ENST00000514488;ENST00000508689;ENST00000511333;ENST00000502499;ENST00000503811;ENST00000513678;ENST00000503340…	GO:0002218(activation of innate immune response);GO:0002376(immune system process);GO:0003170(heart valve development);GO:0003281(ventricular septum development);GO:0003676(nucleic acid binding);GO:0003723(RNA binding);GO:0005198(structural molecule activity);GO:0005515(protein binding);GO:0005634(nucleus);GO:0005637(nuclear inner membrane);GO:0008270(zinc ion binding);GO:0010608(posttranscriptio…	NA	K13213	NA	matrin 3 [Source:HGNC Symbol;Acc:HGNC:6912]	retained_intron;protein_coding;processed_transcript	11.3986	3.30711	3.4467	1.78521	0.00835434	1	up	yes
ENSG00000112078	KCTD20	ENST00000373731;ENST00000443316;ENST00000474988;ENST00000536244;ENST00000449081;ENST00000481911;ENST00000460983;ENST00000483557;ENST00000498267;ENST00000265344	GO:0005515(protein binding);GO:0005737(cytoplasm);GO:0016020(membrane);GO:0016021(integral component of membrane);GO:0042327(positive regulation of phosphorylation);GO:0042327(positive regulation of phosphorylation)	NA	NA	NA	potassium channel tetramerization domain containing 20 [Source:HGNC Symbol;Acc:HGNC:21052]	protein_coding;processed_transcript;nonsense_mediated_decay	3.53093	12.0238	0.293662	-1.76777	0.0085173	1	down	yes
ENSG00000211460	TSN	ENST00000389682;ENST00000467324;ENST00000478165;ENST00000536142;ENST00000490717;ENST00000409193;ENST00000495112;ENST00000490104;ENST00000455432;ENST00000483698;ENST00000481818;ENST00000498545	GO:0003677(DNA binding);GO:0003697(single-stranded DNA binding);GO:0003723(RNA binding);GO:0003729(mRNA binding);GO:0004518(nuclease activity);GO:0004519(endonuclease activity);GO:0004521(endoribonuclease activity);GO:0005515(protein binding);GO:0005634(nucleus);GO:0005737(cytoplasm);GO:0005829(cytosol);GO:0006310(DNA recombination);GO:0016070(RNA metabolic process);GO:0016787(hydrolase activity)…	NA	NA	NA	translin [Source:HGNC Symbol;Acc:HGNC:12379]	protein_coding;nonsense_mediated_decay;processed_transcript;retained_intron	33.4757	9.78686	3.42048	1.7742	0.00862517	1	up	yes
ENSG00000175886	RPL7AP66	ENST00000588490	NA	NA	NA	NA	ribosomal protein L7a pseudogene 66 [Source:HGNC Symbol;Acc:HGNC:35682]	processed_pseudogene	12.9456	3.71742	3.48242	1.80009	0.00863164	1	up	yes
ENSG00000144118	RALB	ENST00000470417;ENST00000412383;ENST00000420510;ENST00000272519;ENST00000449649;ENST00000631312;ENST00000447591;ENST00000431732	GO:0000166(nucleotide binding);GO:0001928(regulation of exocyst assembly);GO:0001934(positive regulation of protein phosphorylation);GO:0003924(GTPase activity);GO:0005515(protein binding);GO:0005525(GTP binding);GO:0005886(plasma membrane);GO:0006915(apoptotic process);GO:0007049(cell cycle);GO:0007165(signal transduction);GO:0007265(Ras protein signal transduction);GO:0009267(cellular response …	04014(Ras signaling pathway);04015(Rap1 signaling pathway);04072(Phospholipase D signaling pathway);05200(Pathways in cancer);05210(Colorectal cancer);05212(Pancreatic cancer);05212(Pancreatic cancer)	K07835	NA	RAS like proto-oncogene B [Source:HGNC Symbol;Acc:HGNC:9840]	processed_transcript;protein_coding;nonsense_mediated_decay	35.8091	10.4668	3.42122	1.77451	0.00867747	1	up	yes
ENSG00000155269	GPR78	ENST00000513120;ENST00000504255;ENST00000382487;ENST00000503448;ENST00000514302;ENST00000509216;ENST00000503981	GO:0004930(G protein-coupled receptor activity);GO:0005515(protein binding);GO:0005886(plasma membrane);GO:0007165(signal transduction);GO:0007186(G protein-coupled receptor signaling pathway);GO:0007189(adenylate cyclase-activating G protein-coupled receptor signaling pathway);GO:0016020(membrane);GO:0016021(integral component of membrane);GO:0016021(integral component of membrane)	NA	K08418	NA	G protein-coupled receptor 78 [Source:HGNC Symbol;Acc:HGNC:4528]	retained_intron;processed_transcript;protein_coding;nonsense_mediated_decay	0.729024	0.207627	3.51122	1.81197	0.00889555	1	up	yes
ENSG00000214940	NPIPA8	ENST00000545050;ENST00000525596;ENST00000541810	GO:0005654(nucleoplasm);GO:0005654(nucleoplasm)	NA	NA	NA	nuclear pore complex interacting protein family member A8 [Source:HGNC Symbol;Acc:HGNC:41983]	protein_coding	8.61243	2.5007	3.44401	1.78409	0.00903887	1	up	yes
ENSG00000120709	FAM53C	ENST00000239906;ENST00000434981;ENST00000507506;ENST00000511276;ENST00000505768;ENST00000513056;ENST00000506710;ENST00000512180;ENST00000505136;ENST00000511595;ENST00000511024	GO:0005515(protein binding);GO:0005515(protein binding)	NA	NA	NA	family with sequence similarity 53 member C [Source:HGNC Symbol;Acc:HGNC:1336]	protein_coding;processed_transcript;retained_intron	3.23447	10.869	0.297587	-1.74862	0.00926622	1	down	yes
ENSG00000271793	AL589666	ENST00000503906	NA	NA	NA	NA	novel protein, SYNCRIP-SNX14 readthrough	nonsense_mediated_decay	1.58627	5.48686	0.289104	-1.79034	0.00972908	1	down	yes
ENSG00000198517	MAFK	ENST00000343242;ENST00000406174;ENST00000403150	GO:0000122(negative regulation of transcription by RNA polymerase II);GO:0000976(transcription regulatory region sequence-specific DNA binding);GO:0000978(RNA polymerase II proximal promoter sequence-specific DNA binding);GO:0000981(DNA-binding transcription factor activity, RNA polymerase II-specific);GO:0001221(transcription cofactor binding);GO:0001227(DNA-binding transcription repressor activ…	NA	NA	NA	MAF bZIP transcription factor K [Source:HGNC Symbol;Acc:HGNC:6782]	protein_coding;nonsense_mediated_decay	1.36392	4.5356	0.300715	-1.73353	0.010269	1	down	yes
ENSG00000075461	CACNG4	ENST00000262138	GO:0005244(voltage-gated ion channel activity);GO:0005245(voltage-gated calcium channel activity);GO:0005246(calcium channel regulator activity);GO:0005262(calcium channel activity);GO:0005886(plasma membrane);GO:0005887(integral component of plasma membrane);GO:0005891(voltage-gated calcium channel complex);GO:0006811(ion transport);GO:0006816(calcium ion transport);GO:0009986(cell surface);GO:0…	04010(MAPK signaling pathway);04260(Cardiac muscle contraction);04261(Adrenergic signaling in cardiomyocytes);04921(Oxytocin signaling pathway);05410(Hypertrophic cardiomyopathy (HCM));05412(Arrhythmogenic right ventricular cardiomyopathy (ARVC));05414(Dilated cardiomyopathy (DCM))	K04869	NA	calcium voltage-gated channel auxiliary subunit gamma 4 [Source:HGNC Symbol;Acc:HGNC:1408]	protein_coding	2.89188	0.857758	3.37144	1.75336	0.0103511	1	up	yes
ENSG00000128923	MINDY2	ENST00000450403;ENST00000560289;ENST00000316848;ENST00000559745;ENST00000559228	GO:0004843(thiol-dependent ubiquitin-specific protease activity);GO:0005654(nucleoplasm);GO:0005829(cytosol);GO:0006508(proteolysis);GO:0008150(biological_process);GO:0008233(peptidase activity);GO:0008234(cysteine-type peptidase activity);GO:0016787(hydrolase activity);GO:0016807(cysteine-type carboxypeptidase activity);GO:0036435(K48-linked polyubiquitin modification-dependent protein binding);…	NA	K01309	EC:3.4.19.12	MINDY lysine 48 deubiquitinase 2 [Source:HGNC Symbol;Acc:HGNC:26954]	protein_coding;nonsense_mediated_decay;processed_transcript	0.914724	3.02722	0.302166	-1.72658	0.0104024	1	down	yes
ENSG00000183793	NPIPA5	ENST00000360151;ENST00000543801;ENST00000534094	GO:0005654(nucleoplasm);GO:0005654(nucleoplasm)	NA	NA	NA	nuclear pore complex interacting protein family member A5 [Source:HGNC Symbol;Acc:HGNC:41980]	protein_coding	4.93143	1.45268	3.39471	1.76329	0.0108501	1	up	yes
ENSG00000176383	B3GNT4	ENST00000538257;ENST00000546192;ENST00000324189;ENST00000545141;ENST00000535274;ENST00000537991	GO:0000139(Golgi membrane);GO:0005783(endoplasmic reticulum);GO:0005794(Golgi apparatus);GO:0006486(protein glycosylation);GO:0008376(acetylgalactosaminyltransferase activity);GO:0008378(galactosyltransferase activity);GO:0008532(N-acetyllactosaminide beta-1,3-N-acetylglucosaminyltransferase activity);GO:0016020(membrane);GO:0016021(integral component of membrane);GO:0016266(O-glycan processing);…	00601(Glycosphingolipid biosynthesis - lacto and neolacto series);00601(Glycosphingolipid biosynthesis - lacto and neolacto series)	K07971	EC:2.4.1.149	UDP-GlcNAc:betaGal beta-1,3-N-acetylglucosaminyltransferase 4 [Source:HGNC Symbol;Acc:HGNC:15683]	processed_transcript;protein_coding	0.793862	0.227633	3.48746	1.80218	0.0109065	1	up	yes
ENSG00000027869	SH2D2A	ENST00000495306;ENST00000368199;ENST00000368198;ENST00000468744;ENST00000486350;ENST00000392306	GO:0001525(angiogenesis);GO:0005070(SH3/SH2 adaptor activity);GO:0005515(protein binding);GO:0005737(cytoplasm);GO:0005829(cytosol);GO:0007165(signal transduction);GO:0007275(multicellular organism development);GO:0008283(cell population proliferation);GO:0009967(positive regulation of signal transduction);GO:0017124(SH3 domain binding);GO:0030154(cell differentiation);GO:0048010(vascular endothe…	04370(VEGF signaling pathway);04370(VEGF signaling pathway)	K08273	NA	SH2 domain containing 2A [Source:HGNC Symbol;Acc:HGNC:10821]	processed_transcript;protein_coding	1.58656	0.462617	3.42953	1.77801	0.0110009	1	up	yes
ENSG00000111145	ELK3	ENST00000228741;ENST00000547249;ENST00000549529;ENST00000547860;ENST00000552142;ENST00000549985	GO:0000122(negative regulation of transcription by RNA polymerase II);GO:0000978(RNA polymerase II proximal promoter sequence-specific DNA binding);GO:0000981(DNA-binding transcription factor activity, RNA polymerase II-specific);GO:0001227(DNA-binding transcription repressor activity, RNA polymerase II-specific);GO:0001228(DNA-binding transcription activator activity, RNA polymerase II-specific)…	NA	K09430	NA	ELK3, ETS transcription factor [Source:HGNC Symbol;Acc:HGNC:3325]	protein_coding;processed_transcript;nonsense_mediated_decay	8.49396	27.6151	0.307584	-1.70095	0.0111411	1	down	yes
ENSG00000139112	GABARAPL1	ENST00000541960;ENST00000535576;ENST00000266458;ENST00000546017;ENST00000544284;ENST00000545859;ENST00000540424;ENST00000542722;ENST00000537201;ENST00000539170;ENST00000539289;ENST00000629504;ENST00000545047;ENST00000541453;ENST00000421801;ENST00000539408;ENST00000545887;ENST00000543602;ENST00000545290	GO:0000045(autophagosome assembly);GO:0000421(autophagosome membrane);GO:0000422(autophagy of mitochondrion);GO:0005515(protein binding);GO:0005622(intracellular);GO:0005737(cytoplasm);GO:0005739(mitochondrion);GO:0005776(autophagosome);GO:0005783(endoplasmic reticulum);GO:0005794(Golgi apparatus);GO:0005829(cytosol);GO:0005856(cytoskeleton);GO:0005874(microtubule);GO:0006914(autophagy);GO:000699…	04068(FoxO signaling pathway);04136(Autophagy - other);04137(Mitophagy - animal);04140(Autophagy - animal);04371(Apelin signaling pathway);04621(NOD-like receptor signaling pathway);04727(GABAergic synapse);05167(Kaposi sarcoma-associated herpesvirus infection);05167(Kaposi sarcoma-associated herpesvirus infection)	K08341	NA	GABA type A receptor associated protein like 1 [Source:HGNC Symbol;Acc:HGNC:4068]	nonsense_mediated_decay;protein_coding;processed_transcript	13.849	4.22896	3.27479	1.7114	0.0114089	1	up	yes
ENSG00000186300	ZNF555	ENST00000591539;ENST00000585966;ENST00000334241	GO:0000981(DNA-binding transcription factor activity, RNA polymerase II-specific);GO:0003676(nucleic acid binding);GO:0003677(DNA binding);GO:0005515(protein binding);GO:0005622(intracellular);GO:0005634(nucleus);GO:0006355(regulation of transcription, DNA-templated);GO:0006357(regulation of transcription by RNA polymerase II);GO:0046872(metal ion binding);GO:0046872(metal ion binding)	05168(Herpes simplex virus 1 infection);05168(Herpes simplex virus 1 infection)	K09228	NA	zinc finger protein 555 [Source:HGNC Symbol;Acc:HGNC:28382]	protein_coding	0.153099	0.51471	0.297446	-1.7493	0.0115299	1	down	yes
ENSG00000124222	STX16	ENST00000358029;ENST00000371132;ENST00000371141;ENST00000438253;ENST00000464640;ENST00000460655;ENST00000458280;ENST00000493301;ENST00000476384;ENST00000496003;ENST00000496117;ENST00000483434;ENST00000361830;ENST00000490700;ENST00000359617;ENST00000412911;ENST00000467096;ENST00000468590;ENST00000312283;ENST00000355957	GO:0000139(Golgi membrane);GO:0000149(SNARE binding);GO:0005484(SNAP receptor activity);GO:0005515(protein binding);GO:0005737(cytoplasm);GO:0005794(Golgi apparatus);GO:0005802(trans-Golgi network);GO:0005829(cytosol);GO:0005925(focal adhesion);GO:0006886(intracellular protein transport);GO:0006906(vesicle fusion);GO:0012505(endomembrane system);GO:0015031(protein transport);GO:0016020(membrane);…	04130(SNARE interactions in vesicular transport);04130(SNARE interactions in vesicular transport)	K08489	NA	syntaxin 16 [Source:HGNC Symbol;Acc:HGNC:11431]	protein_coding;nonsense_mediated_decay;processed_transcript	6.40637	20.6152	0.31076	-1.68613	0.0118917	1	down	yes
ENSG00000109084	TMEM97	ENST00000226230;ENST00000582113;ENST00000336687;ENST00000583381;ENST00000582384	GO:0001558(regulation of cell growth);GO:0005515(protein binding);GO:0005634(nucleus);GO:0005764(lysosome);GO:0005783(endoplasmic reticulum);GO:0005791(rough endoplasmic reticulum);GO:0005829(cytosol);GO:0005886(plasma membrane);GO:0016020(membrane);GO:0016021(integral component of membrane);GO:0030867(rough endoplasmic reticulum membrane);GO:0031965(nuclear membrane);GO:0042632(cholesterol homeo…	NA	NA	NA	transmembrane protein 97 [Source:HGNC Symbol;Acc:HGNC:28106]	protein_coding	5.31476	16.9628	0.313319	-1.67429	0.0125258	1	down	yes
ENSG00000171310	CHST11	ENST00000303694;ENST00000549016;ENST00000546689;ENST00000547956;ENST00000550711;ENST00000549260	GO:0000139(Golgi membrane);GO:0001537(N-acetylgalactosamine 4-O-sulfotransferase activity);GO:0002063(chondrocyte development);GO:0005794(Golgi apparatus);GO:0005975(carbohydrate metabolic process);GO:0007585(respiratory gaseous exchange);GO:0008146(sulfotransferase activity);GO:0009791(post-embryonic development);GO:0016020(membrane);GO:0016021(integral component of membrane);GO:0016051(carbohyd…	00532(Glycosaminoglycan biosynthesis - chondroitin sulfate / dermatan sulfate);00532(Glycosaminoglycan biosynthesis - chondroitin sulfate / dermatan sulfate)	K01017	EC:2.8.2.5	carbohydrate sulfotransferase 11 [Source:HGNC Symbol;Acc:HGNC:17422]	protein_coding;processed_transcript	1.1445	0.342436	3.34224	1.74082	0.0126617	1	up	yes
ENSG00000132016	C19orf57	ENST00000586783;ENST00000588115;ENST00000585755;ENST00000346736;ENST00000591586;ENST00000586500;ENST00000589393;ENST00000591439	GO:0003674(molecular_function);GO:0005515(protein binding);GO:0005575(cellular_component);GO:0007275(multicellular organism development);GO:0007275(multicellular organism development)	NA	NA	NA	chromosome 19 open reading frame 57 [Source:HGNC Symbol;Acc:HGNC:28153]	protein_coding;retained_intron	1.08209	0.318322	3.39936	1.76526	0.0128935	1	up	yes
ENSG00000148677	ANKRD1	ENST00000371697	GO:0000122(negative regulation of transcription by RNA polymerase II);GO:0001085(RNA polymerase II transcription factor binding);GO:0001650(fibrillar center);GO:0002039(p53 binding);GO:0003677(DNA binding);GO:0003713(transcription coactivator activity);GO:0003714(transcription corepressor activity);GO:0005515(protein binding);GO:0005634(nucleus);GO:0005654(nucleoplasm);GO:0005737(cytoplasm);GO:00…	NA	K21433	NA	ankyrin repeat domain 1 [Source:HGNC Symbol;Acc:HGNC:15819]	protein_coding	5.87937	18.6832	0.314687	-1.66801	0.0129731	1	down	yes
ENSG00000143761	ARF1	ENST00000540651;ENST00000470670;ENST00000272102;ENST00000469235;ENST00000478424;ENST00000473546;ENST00000470558;ENST00000478336;ENST00000497165;ENST00000473949;ENST00000541182;ENST00000490705;ENST00000482962;ENST00000477451	GO:0000139(Golgi membrane);GO:0000166(nucleotide binding);GO:0000287(magnesium ion binding);GO:0002090(regulation of receptor internalization);GO:0003723(RNA binding);GO:0003924(GTPase activity);GO:0005515(protein binding);GO:0005525(GTP binding);GO:0005737(cytoplasm);GO:0005770(late endosome);GO:0005778(peroxisomal membrane);GO:0005794(Golgi apparatus);GO:0005802(trans-Golgi network);GO:0005829(…	04072(Phospholipase D signaling pathway);04144(Endocytosis);05110(Vibrio cholerae infection);05134(Legionellosis);05134(Legionellosis)	NA	NA	ADP ribosylation factor 1 [Source:HGNC Symbol;Acc:HGNC:652]	protein_coding;processed_transcript	114.607	36.2104	3.16504	1.66222	0.0135139	1	up	yes
ENSG00000132854	KANK4	ENST00000371153;ENST00000371150;ENST00000317477;ENST00000354381	GO:0005515(protein binding);GO:0005737(cytoplasm);GO:0005829(cytosol);GO:0015630(microtubule cytoskeleton);GO:0030837(negative regulation of actin filament polymerization);GO:0030837(negative regulation of actin filament polymerization)	NA	K22808	NA	KN motif and ankyrin repeat domains 4 [Source:HGNC Symbol;Acc:HGNC:27263]	protein_coding	2.36537	0.738814	3.20158	1.67879	0.013545	1	up	yes
ENSG00000099624	ATP5F1D	ENST00000215375;ENST00000614837;ENST00000395633;ENST00000588538;ENST00000589478;ENST00000590265;ENST00000592624;ENST00000591660;ENST00000591249	GO:0000275(mitochondrial proton-transporting ATP synthase complex, catalytic core F(1));GO:0005215(transporter activity);GO:0005524(ATP binding);GO:0005739(mitochondrion);GO:0005743(mitochondrial inner membrane);GO:0005753(mitochondrial proton-transporting ATP synthase complex);GO:0005759(mitochondrial matrix);GO:0006119(oxidative phosphorylation);GO:0006754(ATP biosynthetic process);GO:0006811(i…	00190(Oxidative phosphorylation);04714(Thermogenesis);05010(Alzheimer disease);05012(Parkinson disease);05016(Huntington disease);05016(Huntington disease)	NA	NA	ATP synthase F1 subunit delta [Source:HGNC Symbol;Acc:HGNC:837]	protein_coding;retained_intron	3.21377	10.0936	0.318396	-1.65111	0.0147536	1	down	yes
ENSG00000253710	ALG11	ENST00000649340;ENST00000519151;ENST00000521508;ENST00000616513;ENST00000649651;ENST00000523764;ENST00000650049;ENST00000649708	GO:0004377(GDP-Man:Man3GlcNAc2-PP-Dol alpha-1,2-mannosyltransferase activity);GO:0005783(endoplasmic reticulum);GO:0005789(endoplasmic reticulum membrane);GO:0006487(protein N-linked glycosylation);GO:0006490(oligosaccharide-lipid intermediate biosynthetic process);GO:0016020(membrane);GO:0016021(integral component of membrane);GO:0016740(transferase activity);GO:0016757(transferase activity, tra…	00510(N-Glycan biosynthesis);00510(N-Glycan biosynthesis)	K03844	EC:2.4.1.131	ALG11, alpha-1,2-mannosyltransferase [Source:HGNC Symbol;Acc:HGNC:32456]	protein_coding;processed_transcript;nonsense_mediated_decay	4.26917	1.3662	3.12484	1.64378	0.0149612	1	up	yes
ENSG00000057149	SERPINB3	ENST00000283752;ENST00000332821	GO:0001618(virus receptor activity);GO:0002020(protease binding);GO:0004867(serine-type endopeptidase inhibitor activity);GO:0004869(cysteine-type endopeptidase inhibitor activity);GO:0005576(extracellular region);GO:0005615(extracellular space);GO:0005634(nucleus);GO:0005737(cytoplasm);GO:0008284(positive regulation of cell population proliferation);GO:0010466(negative regulation of peptidase ac…	05146(Amoebiasis);05146(Amoebiasis)	K13963	NA	serpin family B member 3 [Source:HGNC Symbol;Acc:HGNC:10569]	protein_coding	0.865131	2.77681	0.311556	-1.68244	0.0151231	1	down	yes
ENSG00000168152	THAP9	ENST00000302236;ENST00000505901;ENST00000506208;ENST00000514244;ENST00000514440;ENST00000509353	GO:0000981(DNA-binding transcription factor activity, RNA polymerase II-specific);GO:0003676(nucleic acid binding);GO:0003677(DNA binding);GO:0004803(transposase activity);GO:0006310(DNA recombination);GO:0006313(transposition, DNA-mediated);GO:0006357(regulation of transcription by RNA polymerase II);GO:0015074(DNA integration);GO:0016740(transferase activity);GO:0043565(sequence-specific DNA bi…	NA	K23209	EC:2.7.7.-	THAP domain containing 9 [Source:HGNC Symbol;Acc:HGNC:23192]	protein_coding;nonsense_mediated_decay	0.36612	1.16899	0.313193	-1.67488	0.015768	1	down	yes
ENSG00000197363	ZNF517	ENST00000531720;ENST00000526178;ENST00000525105;ENST00000528012;ENST00000530879;ENST00000533965;ENST00000359971;ENST00000529429	GO:0000981(DNA-binding transcription factor activity, RNA polymerase II-specific);GO:0003676(nucleic acid binding);GO:0003677(DNA binding);GO:0005622(intracellular);GO:0005634(nucleus);GO:0006355(regulation of transcription, DNA-templated);GO:0006357(regulation of transcription by RNA polymerase II);GO:0046872(metal ion binding);GO:0046872(metal ion binding)	05168(Herpes simplex virus 1 infection);05168(Herpes simplex virus 1 infection)	K09228	NA	zinc finger protein 517 [Source:HGNC Symbol;Acc:HGNC:27984]	protein_coding;processed_transcript;retained_intron;nonsense_mediated_decay	0.183679	0.60982	0.301202	-1.7312	0.015782	1	down	yes
ENSG00000204802	AL590399	ENST00000377518;ENST00000412631;ENST00000430302;ENST00000429818	NA	NA	NA	NA	novel transcript	retained_intron;lincRNA	0.366013	1.19316	0.30676	-1.70482	0.015782	1	down	yes
ENSG00000149357	LAMTOR1	ENST00000278671;ENST00000538404;ENST00000544594;ENST00000535107;ENST00000541403;ENST00000545249;ENST00000535872;ENST00000539797	GO:0001558(regulation of cell growth);GO:0001919(regulation of receptor recycling);GO:0005085(guanyl-nucleotide exchange factor activity);GO:0005515(protein binding);GO:0005764(lysosome);GO:0005765(lysosomal membrane);GO:0005768(endosome);GO:0005886(plasma membrane);GO:0007032(endosome organization);GO:0007040(lysosome organization);GO:0007050(cell cycle arrest);GO:0010872(regulation of cholester…	04150(mTOR signaling pathway);04150(mTOR signaling pathway)	K20397	NA	late endosomal/lysosomal adaptor, MAPK and MTOR activator 1 [Source:HGNC Symbol;Acc:HGNC:26068]	protein_coding;retained_intron;nonsense_mediated_decay;processed_transcript	12.9283	39.5346	0.327012	-1.61259	0.015911	1	down	yes
ENSG00000078124	ACER3	ENST00000532485;ENST00000525325;ENST00000531352;ENST00000526597;ENST00000525194;ENST00000530182;ENST00000530334;ENST00000527508;ENST00000530921;ENST00000533873;ENST00000525861;ENST00000531461;ENST00000278544;ENST00000534206	GO:0000139(Golgi membrane);GO:0005509(calcium ion binding);GO:0005783(endoplasmic reticulum);GO:0005789(endoplasmic reticulum membrane);GO:0005794(Golgi apparatus);GO:0006629(lipid metabolic process);GO:0006665(sphingolipid metabolic process);GO:0006672(ceramide metabolic process);GO:0006954(inflammatory response);GO:0008270(zinc ion binding);GO:0008284(positive regulation of cell population prol…	00600(Sphingolipid metabolism);00600(Sphingolipid metabolism)	K04711	EC:3.5.1.-	alkaline ceramidase 3 [Source:HGNC Symbol;Acc:HGNC:16066]	protein_coding;retained_intron;nonsense_mediated_decay;processed_transcript	2.29072	7.01537	0.326529	-1.61472	0.0160873	1	down	yes
ENSG00000272540	AL662797	ENST00000607476	NA	NA	NA	NA	novel transcript, antisense to TUBB	antisense	1.27276	4.11367	0.309398	-1.69247	0.0165152	1	down	yes
ENSG00000205420	KRT6A	ENST00000330722;ENST00000549600;ENST00000548735;ENST00000549898;ENST00000549754	GO:0001899(negative regulation of cytolysis by symbiont of host cells);GO:0002009(morphogenesis of an epithelium);GO:0005198(structural molecule activity);GO:0005200(structural constituent of cytoskeleton);GO:0005515(protein binding);GO:0005634(nucleus);GO:0005829(cytosol);GO:0005882(intermediate filament);GO:0007010(cytoskeleton organization);GO:0008284(positive regulation of cell population pro…	NA	K07605	NA	keratin 6A [Source:HGNC Symbol;Acc:HGNC:6443]	protein_coding;retained_intron	0.627543	1.96217	0.319821	-1.64467	0.0168742	1	down	yes
ENSG00000136874	STX17	ENST00000259400;ENST00000525342;ENST00000525640;ENST00000533696;ENST00000529385;ENST00000524405;ENST00000529340;ENST00000526607;ENST00000525847;ENST00000531035;ENST00000525579;ENST00000534052	GO:0000149(SNARE binding);GO:0000421(autophagosome membrane);GO:0005484(SNAP receptor activity);GO:0005515(protein binding);GO:0005737(cytoplasm);GO:0005739(mitochondrion);GO:0005776(autophagosome);GO:0005783(endoplasmic reticulum);GO:0005789(endoplasmic reticulum membrane);GO:0005793(endoplasmic reticulum-Golgi intermediate compartment);GO:0005829(cytosol);GO:0006886(intracellular protein transp…	04130(SNARE interactions in vesicular transport);04140(Autophagy - animal);04140(Autophagy - animal)	K08491	NA	syntaxin 17 [Source:HGNC Symbol;Acc:HGNC:11432]	protein_coding;nonsense_mediated_decay;retained_intron;processed_transcript	5.56553	1.83188	3.03815	1.60319	0.017258	1	up	yes
ENSG00000168398	BDKRB2	ENST00000554311;ENST00000539359;ENST00000542454	GO:0002020(protease binding);GO:0004435(phosphatidylinositol phospholipase C activity);GO:0004930(G protein-coupled receptor activity);GO:0004947(bradykinin receptor activity);GO:0005515(protein binding);GO:0005768(endosome);GO:0005886(plasma membrane);GO:0005887(integral component of plasma membrane);GO:0006939(smooth muscle contraction);GO:0006954(inflammatory response);GO:0007165(signal transd…	04020(Calcium signaling pathway);04022(cGMP-PKG signaling pathway);04071(Sphingolipid signaling pathway);04080(Neuroactive ligand-receptor interaction);04610(Complement and coagulation cascades);04750(Inflammatory mediator regulation of TRP channels);04810(Regulation of actin cytoskeleton);04961(Endocrine and other factor-regulated calcium reabsorption);05142(Chagas disease (American trypanosomia…	NA	NA	bradykinin receptor B2 [Source:HGNC Symbol;Acc:HGNC:1030]	protein_coding	7.22119	2.38252	3.0309	1.59974	0.0175459	1	up	yes
ENSG00000101745	ANKRD12	ENST00000400020;ENST00000581758;ENST00000577992;ENST00000540578;ENST00000262126;ENST00000581635;ENST00000585234;ENST00000546007;ENST00000359158	GO:0005515(protein binding);GO:0005634(nucleus);GO:0005654(nucleoplasm);GO:0005829(cytosol);GO:0005829(cytosol)	NA	K21436	NA	ankyrin repeat domain 12 [Source:HGNC Symbol;Acc:HGNC:29135]	protein_coding;processed_transcript;nonsense_mediated_decay	1.10671	3.32817	0.332527	-1.58846	0.0176911	1	down	yes
ENSG00000149582	TMEM25	ENST00000524725;ENST00000354284;ENST00000533137;ENST00000534181;ENST00000526941;ENST00000531494;ENST00000529001;ENST00000525129;ENST00000532749;ENST00000527785;ENST00000313236;ENST00000526973;ENST00000359862;ENST00000525118;ENST00000526853;ENST00000442938;ENST00000533102;ENST00000533627;ENST00000527267;ENST00000354064;ENST00000411589;ENST00000533587;ENST00000528373;ENST00000530423;ENST00000533689…	GO:0005515(protein binding);GO:0005576(extracellular region);GO:0005886(plasma membrane);GO:0016020(membrane);GO:0016021(integral component of membrane);GO:0016021(integral component of membrane)	NA	K22652	NA	transmembrane protein 25 [Source:HGNC Symbol;Acc:HGNC:25890]	protein_coding;nonsense_mediated_decay;retained_intron;processed_transcript	2.54375	0.82917	3.06782	1.61722	0.0178025	1	up	yes
ENSG00000163923	RPL39L	ENST00000296277;ENST00000455270;ENST00000433055	GO:0003735(structural constituent of ribosome);GO:0005515(protein binding);GO:0005622(intracellular);GO:0005840(ribosome);GO:0006412(translation);GO:0007283(spermatogenesis);GO:0022625(cytosolic large ribosomal subunit);GO:0022625(cytosolic large ribosomal subunit)	NA	NA	NA	ribosomal protein L39 like [Source:HGNC Symbol;Acc:HGNC:17094]	protein_coding	1.90247	5.80214	0.327891	-1.60871	0.01892	1	down	yes
ENSG00000233237	LINC00472	ENST00000625013;ENST00000651660;ENST00000652655;ENST00000436803;ENST00000426635;ENST00000652523;ENST00000602878;ENST00000441570;ENST00000421704;ENST00000413945;ENST00000652370;ENST00000652746;ENST00000650942;ENST00000651778	NA	NA	NA	NA	long intergenic non-protein coding RNA 472 [Source:HGNC Symbol;Acc:HGNC:21380]	lincRNA	0.0543852	0.1682	0.323336	-1.62889	0.0193568	1	down	yes
ENSG00000183044	ABAT	ENST00000566590;ENST00000565671;ENST00000268251;ENST00000425191;ENST00000563992;ENST00000561870;ENST00000564714;ENST00000569695;ENST00000567812;ENST00000564453;ENST00000569156;ENST00000565016;ENST00000562115;ENST00000563215;ENST00000396600;ENST00000568847	GO:0001666(response to hypoxia);GO:0003824(catalytic activity);GO:0003867(4-aminobutyrate transaminase activity);GO:0005739(mitochondrion);GO:0005759(mitochondrial matrix);GO:0007568(aging);GO:0007620(copulation);GO:0007626(locomotory behavior);GO:0008483(transaminase activity);GO:0009448(gamma-aminobutyric acid metabolic process);GO:0009449(gamma-aminobutyric acid biosynthetic process);GO:000945…	00250(Alanine, aspartate and glutamate metabolism);00280(Valine, leucine and isoleucine degradation);00410(beta-Alanine metabolism);00640(Propanoate metabolism);00650(Butanoate metabolism);04727(GABAergic synapse);04727(GABAergic synapse)	NA	NA	4-aminobutyrate aminotransferase [Source:HGNC Symbol;Acc:HGNC:23]	nonsense_mediated_decay;processed_transcript;protein_coding;retained_intron	0.171291	0.523335	0.327306	-1.61129	0.0193936	1	down	yes
ENSG00000185684	EP400P1	ENST00000443539;ENST00000389560;ENST00000488030;ENST00000392352;ENST00000539205;ENST00000539351;ENST00000454179;ENST00000475841;ENST00000407361;ENST00000332441;ENST00000613241;ENST00000446190;ENST00000641289;ENST00000537558	NA	NA	NA	NA	EP400 pseudogene 1 [Source:HGNC Symbol;Acc:HGNC:26602]	processed_transcript;transcribed_unprocessed_pseudogene	0.243756	0.74064	0.329116	-1.60333	0.0193955	1	down	yes
ENSG00000279738	AL022311	ENST00000623726	NA	NA	NA	NA	novel transcript, sense overlapping to EIF3L	sense_overlapping	0.420371	0.139298	3.01778	1.59349	0.0198533	1	up	yes
ENSG00000179240	GVQW3	ENST00000531207;ENST00000531785;ENST00000534586;ENST00000321844;ENST00000529331;ENST00000530460	NA	NA	NA	NA	GVQW motif containing 3 [Source:HGNC Symbol;Acc:HGNC:51239]	processed_transcript;protein_coding	0.36994	0.120546	3.06888	1.61771	0.0201515	1	up	yes
ENSG00000100299	ARSA	ENST00000216124;ENST00000356098;ENST00000608497;ENST00000395621;ENST00000453344;ENST00000610191;ENST00000395619;ENST00000551731	GO:0001669(acrosomal vesicle);GO:0003824(catalytic activity);GO:0004065(arylsulfatase activity);GO:0004098(cerebroside-sulfatase activity);GO:0005509(calcium ion binding);GO:0005515(protein binding);GO:0005576(extracellular region);GO:0005615(extracellular space);GO:0005737(cytoplasm);GO:0005764(lysosome);GO:0005768(endosome);GO:0005783(endoplasmic reticulum);GO:0005788(endoplasmic reticulum lume…	00600(Sphingolipid metabolism);04142(Lysosome);04142(Lysosome)	K01134	EC:3.1.6.8	arylsulfatase A [Source:HGNC Symbol;Acc:HGNC:713]	protein_coding;nonsense_mediated_decay;processed_transcript;retained_intron	0.440419	1.3129	0.335456	-1.57581	0.0206218	1	down	yes
ENSG00000198794	SCAMP5	ENST00000562765;ENST00000565923;ENST00000562212;ENST00000567529;ENST00000562327;ENST00000361900;ENST00000568081;ENST00000568423;ENST00000565989;ENST00000568119;ENST00000566872;ENST00000564491;ENST00000564779;ENST00000425597;ENST00000567920;ENST00000564141;ENST00000567535;ENST00000568018	GO:0000139(Golgi membrane);GO:0005515(protein binding);GO:0005768(endosome);GO:0005794(Golgi apparatus);GO:0005886(plasma membrane);GO:0006887(exocytosis);GO:0015031(protein transport);GO:0016020(membrane);GO:0016021(integral component of membrane);GO:0030054(cell junction);GO:0030672(synaptic vesicle membrane);GO:0031410(cytoplasmic vesicle);GO:0032588(trans-Golgi network membrane);GO:0034976(re…	NA	K19995	NA	secretory carrier membrane protein 5 [Source:HGNC Symbol;Acc:HGNC:30386]	nonsense_mediated_decay;processed_transcript;protein_coding;retained_intron	0.749602	2.2263	0.336703	-1.57045	0.0206638	1	down	yes
ENSG00000182551	ADI1	ENST00000382093;ENST00000327435;ENST00000415131	GO:0005506(iron ion binding);GO:0005515(protein binding);GO:0005634(nucleus);GO:0005737(cytoplasm);GO:0005829(cytosol);GO:0005886(plasma membrane);GO:0006555(methionine metabolic process);GO:0008652(cellular amino acid biosynthetic process);GO:0009086(methionine biosynthetic process);GO:0010309(acireductone dioxygenase [iron(II)-requiring] activity);GO:0016020(membrane);GO:0016491(oxidoreductase …	00270(Cysteine and methionine metabolism);00270(Cysteine and methionine metabolism)	K08967	1.13.11.54;EC:1.13.11.53	acireductone dioxygenase 1 [Source:HGNC Symbol;Acc:HGNC:30576]	protein_coding	29.0189	9.89135	2.93376	1.55275	0.0207042	1	up	yes
ENSG00000259623	AC125257	ENST00000560400	NA	NA	NA	NA	novel transcript, sense overlapping to KLHL11	sense_overlapping	2.95244	0.991014	2.97922	1.57493	0.0207577	1	up	yes
ENSG00000236287	ZBED5	ENST00000413761;ENST00000534690;ENST00000530570;ENST00000533903;ENST00000525350;ENST00000528289;ENST00000526020;ENST00000432999;ENST00000526852;ENST00000533925	GO:0000981(DNA-binding transcription factor activity, RNA polymerase II-specific);GO:0003677(DNA binding);GO:0005654(nucleoplasm);GO:0006357(regulation of transcription by RNA polymerase II);GO:0046872(metal ion binding);GO:0046872(metal ion binding)	NA	NA	NA	zinc finger BED-type containing 5 [Source:HGNC Symbol;Acc:HGNC:30803]	protein_coding;processed_transcript	5.80713	1.98329	2.92802	1.54993	0.0213168	1	up	yes
ENSG00000090612	ZNF268	ENST00000541009;ENST00000536435;ENST00000585488;ENST00000541211;ENST00000539248;ENST00000536899;ENST00000541975;ENST00000416488;ENST00000500625;ENST00000542711;ENST00000611984;ENST00000228289;ENST00000546126;ENST00000591951;ENST00000534953;ENST00000542986;ENST00000537973;ENST00000588312;ENST00000592241	GO:0000122(negative regulation of transcription by RNA polymerase II);GO:0000981(DNA-binding transcription factor activity, RNA polymerase II-specific);GO:0003676(nucleic acid binding);GO:0003677(DNA binding);GO:0003700(DNA-binding transcription factor activity);GO:0005622(intracellular);GO:0005634(nucleus);GO:0005737(cytoplasm);GO:0005829(cytosol);GO:0006355(regulation of transcription, DNA-temp…	05168(Herpes simplex virus 1 infection);05168(Herpes simplex virus 1 infection)	K09228	NA	zinc finger protein 268 [Source:HGNC Symbol;Acc:HGNC:13061]	protein_coding;retained_intron;nonsense_mediated_decay	0.980734	2.85397	0.343638	-1.54104	0.0214862	1	down	yes
ENSG00000178537	SLC25A20	ENST00000319017;ENST00000479050;ENST00000430379;ENST00000440964	GO:0005739(mitochondrion);GO:0005743(mitochondrial inner membrane);GO:0005829(cytosol);GO:0006853(carnitine shuttle);GO:0015227(acyl carnitine transmembrane transporter activity);GO:0016020(membrane);GO:0016021(integral component of membrane);GO:0022857(transmembrane transporter activity);GO:0055085(transmembrane transport);GO:1902616(acyl carnitine transmembrane transport);GO:1902616(acyl carnit…	04714(Thermogenesis);04714(Thermogenesis)	NA	NA	solute carrier family 25 member 20 [Source:HGNC Symbol;Acc:HGNC:1421]	protein_coding;retained_intron;nonsense_mediated_decay	2.28925	6.72221	0.34055	-1.55406	0.0216451	1	down	yes
ENSG00000179715	PCED1B	ENST00000548348;ENST00000549630;ENST00000432328;ENST00000549500;ENST00000551777;ENST00000546455	GO:0005515(protein binding);GO:0005515(protein binding)	NA	NA	NA	PC-esterase domain containing 1B [Source:HGNC Symbol;Acc:HGNC:28255]	protein_coding	1.05149	0.334303	3.14532	1.65321	0.0218418	1	up	yes
ENSG00000224114	AL591846	ENST00000451736	NA	NA	NA	NA	ribosomal protein S14 (RPS14) pseudogene	processed_pseudogene	8.34146	24.43	0.341443	-1.55028	0.0219075	1	down	yes
ENSG00000182963	GJC1	ENST00000592524;ENST00000426548;ENST00000330514;ENST00000587239;ENST00000590758;ENST00000586267;ENST00000591424;ENST00000586347;ENST00000587113	GO:0001570(vasculogenesis);GO:0005216(ion channel activity);GO:0005243(gap junction channel activity);GO:0005789(endoplasmic reticulum membrane);GO:0005886(plasma membrane);GO:0005921(gap junction);GO:0005922(connexin complex);GO:0006936(muscle contraction);GO:0007043(cell-cell junction assembly);GO:0007154(cell communication);GO:0007267(cell-cell signaling);GO:0007268(chemical synaptic transmiss…	NA	NA	NA	gap junction protein gamma 1 [Source:HGNC Symbol;Acc:HGNC:4280]	protein_coding	3.88086	11.1877	0.346888	-1.52746	0.0219148	1	down	yes
ENSG00000100739	BDKRB1	ENST00000216629;ENST00000557122;ENST00000553356;ENST00000611804	GO:0001933(negative regulation of protein phosphorylation);GO:0002687(positive regulation of leukocyte migration);GO:0004930(G protein-coupled receptor activity);GO:0004947(bradykinin receptor activity);GO:0005515(protein binding);GO:0005783(endoplasmic reticulum);GO:0005886(plasma membrane);GO:0005887(integral component of plasma membrane);GO:0006954(inflammatory response);GO:0007165(signal tran…	04020(Calcium signaling pathway);04080(Neuroactive ligand-receptor interaction);04610(Complement and coagulation cascades);04750(Inflammatory mediator regulation of TRP channels);04810(Regulation of actin cytoskeleton);05200(Pathways in cancer);05200(Pathways in cancer)	NA	NA	bradykinin receptor B1 [Source:HGNC Symbol;Acc:HGNC:1029]	protein_coding;processed_transcript	3.5254	1.19462	2.95106	1.56123	0.0227046	1	up	yes
ENSG00000153048	CARHSP1	ENST00000311052;ENST00000563815;ENST00000567554;ENST00000562843;ENST00000565287;ENST00000570125;ENST00000569398;ENST00000568117;ENST00000568968;ENST00000396593;ENST00000618335;ENST00000567908;ENST00000569572;ENST00000561530;ENST00000611932;ENST00000619881;ENST00000562586;ENST00000610831;ENST00000614449;ENST00000567626	GO:0000177(cytoplasmic exosome (RNase complex));GO:0000932(P-body);GO:0000981(DNA-binding transcription factor activity, RNA polymerase II-specific);GO:0003676(nucleic acid binding);GO:0003723(RNA binding);GO:0003730(mRNA 3'-UTR binding);GO:0005515(protein binding);GO:0005737(cytoplasm);GO:0005829(cytosol);GO:0006357(regulation of transcription by RNA polymerase II);GO:0019902(phosphatase binding…	NA	NA	NA	calcium regulated heat stable protein 1 [Source:HGNC Symbol;Acc:HGNC:17150]	protein_coding;retained_intron;processed_transcript	4.30311	12.2933	0.350036	-1.51442	0.0232886	1	down	yes
ENSG00000106049	HIBADH	ENST00000265395;ENST00000425715;ENST00000428288;ENST00000496814	GO:0005739(mitochondrion);GO:0005759(mitochondrial matrix);GO:0006574(valine catabolic process);GO:0008442(3-hydroxyisobutyrate dehydrogenase activity);GO:0009083(branched-chain amino acid catabolic process);GO:0016491(oxidoreductase activity);GO:0016616(oxidoreductase activity, acting on the CH-OH group of donors, NAD or NADP as acceptor);GO:0050661(NADP binding);GO:0051287(NAD binding);GO:00551…	00280(Valine, leucine and isoleucine degradation);00280(Valine, leucine and isoleucine degradation)	K00020	EC:1.1.1.31	3-hydroxyisobutyrate dehydrogenase [Source:HGNC Symbol;Acc:HGNC:4907]	protein_coding;nonsense_mediated_decay;retained_intron	8.44093	24.0181	0.351441	-1.50864	0.0236537	1	down	yes
ENSG00000234616	JRK	ENST00000612905;ENST00000503272;ENST00000587499;ENST00000591357;ENST00000585503;ENST00000506774;ENST00000591180;ENST00000614134;ENST00000615982;ENST00000587883;ENST00000571961	GO:0003676(nucleic acid binding);GO:0003677(DNA binding);GO:0003729(mRNA binding);GO:0005515(protein binding);GO:0005575(cellular_component);GO:0005634(nucleus);GO:0005737(cytoplasm);GO:0090263(positive regulation of canonical Wnt signaling pathway);GO:1990904(ribonucleoprotein complex);GO:1990904(ribonucleoprotein complex)	NA	NA	NA	Jrk helix-turn-helix protein [Source:HGNC Symbol;Acc:HGNC:6199]	protein_coding;processed_transcript	3.02451	1.05423	2.86893	1.52051	0.024133	1	up	yes
ENSG00000188033	ZNF490	ENST00000440366;ENST00000414906;ENST00000465656;ENST00000311437	GO:0000981(DNA-binding transcription factor activity, RNA polymerase II-specific);GO:0003676(nucleic acid binding);GO:0003677(DNA binding);GO:0005515(protein binding);GO:0005622(intracellular);GO:0005634(nucleus);GO:0006355(regulation of transcription, DNA-templated);GO:0006357(regulation of transcription by RNA polymerase II);GO:0046872(metal ion binding);GO:0046872(metal ion binding)	05168(Herpes simplex virus 1 infection);05168(Herpes simplex virus 1 infection)	K09228	NA	zinc finger protein 490 [Source:HGNC Symbol;Acc:HGNC:23705]	protein_coding;nonsense_mediated_decay;processed_transcript	0.199972	0.585003	0.341831	-1.54865	0.0249288	1	down	yes
ENSG00000139289	PHLDA1	ENST00000602540;ENST00000266671;ENST00000619060	GO:0000086(G2/M transition of mitotic cell cycle);GO:0005515(protein binding);GO:0005634(nucleus);GO:0005730(nucleolus);GO:0005737(cytoplasm);GO:0005829(cytosol);GO:0006915(apoptotic process);GO:0031410(cytoplasmic vesicle);GO:0045210(FasL biosynthetic process);GO:0045210(FasL biosynthetic process)	NA	NA	NA	pleckstrin homology like domain family A member 1 [Source:HGNC Symbol;Acc:HGNC:8933]	protein_coding	9.1037	25.5686	0.356051	-1.48985	0.0251323	1	down	yes
ENSG00000088876	ZNF343	ENST00000278772;ENST00000617391;ENST00000465019;ENST00000358413;ENST00000445484;ENST00000421216;ENST00000381253;ENST00000612935	GO:0000981(DNA-binding transcription factor activity, RNA polymerase II-specific);GO:0003676(nucleic acid binding);GO:0003677(DNA binding);GO:0005515(protein binding);GO:0005622(intracellular);GO:0005634(nucleus);GO:0006355(regulation of transcription, DNA-templated);GO:0006357(regulation of transcription by RNA polymerase II);GO:0046872(metal ion binding);GO:0046872(metal ion binding)	05168(Herpes simplex virus 1 infection);05168(Herpes simplex virus 1 infection)	K09228	NA	zinc finger protein 343 [Source:HGNC Symbol;Acc:HGNC:16017]	protein_coding;retained_intron	6.58967	2.30945	2.85335	1.51266	0.0252491	1	up	yes
ENSG00000126653	NSRP1	ENST00000475652;ENST00000247026;ENST00000581048;ENST00000580103;ENST00000584423;ENST00000584317;ENST00000584154;ENST00000467446;ENST00000612959;ENST00000589608;ENST00000583301;ENST00000588614;ENST00000394826;ENST00000479218;ENST00000540900;ENST00000577289;ENST00000585881	GO:0000381(regulation of alternative mRNA splicing, via spliceosome);GO:0003723(RNA binding);GO:0003729(mRNA binding);GO:0005515(protein binding);GO:0005634(nucleus);GO:0005654(nucleoplasm);GO:0006397(mRNA processing);GO:0008380(RNA splicing);GO:0016607(nuclear speck);GO:0032502(developmental process);GO:1990904(ribonucleoprotein complex);GO:1990904(ribonucleoprotein complex)	NA	K13206	NA	nuclear speckle splicing regulatory protein 1 [Source:HGNC Symbol;Acc:HGNC:25305]	nonsense_mediated_decay;protein_coding;processed_transcript;retained_intron	4.27862	12.0097	0.356263	-1.48899	0.0257314	1	down	yes
ENSG00000238105	GOLGA2P5	ENST00000266746;ENST00000546413;ENST00000304813;ENST00000397112;ENST00000421840;ENST00000537988;ENST00000545820	NA	NA	NA	NA	GOLGA2 pseudogene 5 [Source:HGNC Symbol;Acc:HGNC:25315]	transcribed_unprocessed_pseudogene;retained_intron;processed_transcript	0.312885	0.894644	0.349731	-1.51568	0.0259638	1	down	yes
ENSG00000162702	ZNF281	ENST00000367353;ENST00000367352;ENST00000294740	GO:0000122(negative regulation of transcription by RNA polymerase II);GO:0000978(RNA polymerase II proximal promoter sequence-specific DNA binding);GO:0000980(RNA polymerase II distal enhancer sequence-specific DNA binding);GO:0000981(DNA-binding transcription factor activity, RNA polymerase II-specific);GO:0001227(DNA-binding transcription repressor activity, RNA polymerase II-specific);GO:00036…	NA	NA	NA	zinc finger protein 281 [Source:HGNC Symbol;Acc:HGNC:13075]	protein_coding	13.5892	4.84159	2.80677	1.48891	0.0265167	1	up	yes
ENSG00000182057	OGFRP1	ENST00000609564;ENST00000420096;ENST00000332965;ENST00000415205;ENST00000446578	NA	NA	NA	NA	opioid growth factor receptor pseudogene 1 [Source:HGNC Symbol;Acc:HGNC:50511]	lincRNA	0.257275	0.739166	0.348061	-1.52259	0.0268869	1	down	yes
ENSG00000267059	AC005943	ENST00000585937	NA	NA	NA	NA	novel transcript, readthrough between UQCR11 and MBD3	nonsense_mediated_decay	11.2128	3.95331	2.83631	1.50402	0.0270548	1	up	yes
ENSG00000286112	AL441992	ENST00000651925	GO:0003824(catalytic activity);GO:0006575(cellular modified amino acid metabolic process);GO:0009058(biosynthetic process);GO:0016212(kynurenine-oxoglutarate transaminase activity);GO:0030170(pyridoxal phosphate binding);GO:0047804(cysteine-S-conjugate beta-lyase activity);GO:0070189(kynurenine metabolic process);GO:0070548(L-glutamine aminotransferase activity)	00270(Cysteine and methionine metabolism);00380(Tryptophan metabolism);00450(Selenocompound metabolism);05204(Chemical carcinogenesis)	NA	NA	kynurenine aminotransferase 1 [Source:NCBI gene;Acc:883]	protein_coding	1.40665	3.89365	0.361269	-1.46885	0.0277683	1	down	yes
ENSG00000169174	PCSK9	ENST00000302118;ENST00000490692	GO:0001822(kidney development);GO:0001889(liver development);GO:0001920(negative regulation of receptor recycling);GO:0002092(positive regulation of receptor internalization);GO:0003723(RNA binding);GO:0004252(serine-type endopeptidase activity);GO:0005515(protein binding);GO:0005576(extracellular region);GO:0005615(extracellular space);GO:0005737(cytoplasm);GO:0005764(lysosome);GO:0005765(lysoso…	04979(Cholesterol metabolism);04979(Cholesterol metabolism)	K13050	EC:3.4.21.-	proprotein convertase subtilisin/kexin type 9 [Source:HGNC Symbol;Acc:HGNC:20001]	protein_coding;processed_transcript	1.91557	0.678213	2.82444	1.49797	0.0277833	1	up	yes
ENSG00000003056	M6PR	ENST00000000412;ENST00000544193;ENST00000543159;ENST00000541507;ENST00000543704;ENST00000539143;ENST00000544245;ENST00000543834;ENST00000543258;ENST00000536844;ENST00000537621;ENST00000543845;ENST00000540837	GO:0004888(transmembrane signaling receptor activity);GO:0005515(protein binding);GO:0005537(mannose binding);GO:0005764(lysosome);GO:0005765(lysosomal membrane);GO:0005768(endosome);GO:0005770(late endosome);GO:0005794(Golgi apparatus);GO:0005802(trans-Golgi network);GO:0005886(plasma membrane);GO:0005887(integral component of plasma membrane);GO:0006622(protein targeting to lysosome);GO:0006898…	04142(Lysosome);04145(Phagosome);04145(Phagosome)	K10089	NA	mannose-6-phosphate receptor, cation dependent [Source:HGNC Symbol;Acc:HGNC:6752]	protein_coding;nonsense_mediated_decay;retained_intron	62.8556	22.6521	2.77482	1.47239	0.0279207	1	up	yes
ENSG00000133863	TEX15	ENST00000256246;ENST00000638951;ENST00000643185;ENST00000518257	GO:0005634(nucleus);GO:0005737(cytoplasm);GO:0006281(DNA repair);GO:0006974(cellular response to DNA damage stimulus);GO:0007129(synapsis);GO:0007140(male meiotic nuclear division);GO:0007283(spermatogenesis);GO:0010569(regulation of double-strand break repair via homologous recombination);GO:0030154(cell differentiation);GO:0051321(meiotic cell cycle);GO:0051321(meiotic cell cycle)	NA	NA	NA	testis expressed 15, meiosis and synapsis associated [Source:HGNC Symbol;Acc:HGNC:11738]	protein_coding;processed_transcript	0.88499	0.313813	2.82012	1.49576	0.0279513	1	up	yes
ENSG00000114270	COL7A1	ENST00000328333;ENST00000462475;ENST00000467985;ENST00000465238;ENST00000466591;ENST00000459756;ENST00000487017;ENST00000422991;ENST00000470076;ENST00000474432	GO:0000139(Golgi membrane);GO:0003429(growth plate cartilage chondrocyte morphogenesis);GO:0004867(serine-type endopeptidase inhibitor activity);GO:0005515(protein binding);GO:0005576(extracellular region);GO:0005581(collagen trimer);GO:0005590(collagen type VII trimer);GO:0005604(basement membrane);GO:0005615(extracellular space);GO:0005788(endoplasmic reticulum lumen);GO:0006888(endoplasmic ret…	04974(Protein digestion and absorption);04974(Protein digestion and absorption)	NA	NA	collagen type VII alpha 1 chain [Source:HGNC Symbol;Acc:HGNC:2214]	protein_coding;retained_intron;processed_transcript	0.616281	0.214632	2.87134	1.52172	0.0279886	1	up	yes
ENSG00000165238	WNK2	ENST00000432730;ENST00000478583;ENST00000462595;ENST00000297954;ENST00000395477;ENST00000464625;ENST00000479696;ENST00000448251;ENST00000460335;ENST00000467401;ENST00000411624;ENST00000453718;ENST00000448039;ENST00000471076;ENST00000427277;ENST00000474009	GO:0000166(nucleotide binding);GO:0004672(protein kinase activity);GO:0004674(protein serine/threonine kinase activity);GO:0005524(ATP binding);GO:0005737(cytoplasm);GO:0005829(cytosol);GO:0005886(plasma membrane);GO:0006468(protein phosphorylation);GO:0008285(negative regulation of cell population proliferation);GO:0010766(negative regulation of sodium ion transport);GO:0016020(membrane);GO:0016…	NA	K08867	EC:2.7.11.1	WNK lysine deficient protein kinase 2 [Source:HGNC Symbol;Acc:HGNC:14542]	protein_coding;processed_transcript;retained_intron	0.268853	0.0927182	2.89968	1.5359	0.0294182	1	up	yes
ENSG00000197978	GOLGA6L9	ENST00000618706;ENST00000558668;ENST00000618348	GO:0005794(Golgi apparatus);GO:0005794(Golgi apparatus)	NA	NA	NA	golgin A6 family-like 9 [Source:HGNC Symbol;Acc:HGNC:37229]	retained_intron;protein_coding	0.629933	0.220332	2.85901	1.51552	0.0294379	1	up	yes
ENSG00000077713	SLC25A43	ENST00000217909;ENST00000493093;ENST00000488158;ENST00000484058	GO:0005739(mitochondrion);GO:0005743(mitochondrial inner membrane);GO:0016020(membrane);GO:0016021(integral component of membrane);GO:0022857(transmembrane transporter activity);GO:0055085(transmembrane transport);GO:0055085(transmembrane transport)	NA	K15120	NA	solute carrier family 25 member 43 [Source:HGNC Symbol;Acc:HGNC:30557]	protein_coding;processed_transcript	20.5634	7.47226	2.75196	1.46046	0.0294725	1	up	yes
ENSG00000119950	MXI1	ENST00000239007;ENST00000332674;ENST00000650696;ENST00000651557;ENST00000650900;ENST00000369612;ENST00000651848;ENST00000652323;ENST00000650752;ENST00000393134;ENST00000651225;ENST00000651004;ENST00000652028;ENST00000651112;ENST00000650952;ENST00000650810;ENST00000484030;ENST00000651866;ENST00000651811;ENST00000652604;ENST00000485566;ENST00000651613;ENST00000652243;ENST00000651167;ENST00000453116…	GO:0000122(negative regulation of transcription by RNA polymerase II);GO:0000977(RNA polymerase II regulatory region sequence-specific DNA binding);GO:0000981(DNA-binding transcription factor activity, RNA polymerase II-specific);GO:0001227(DNA-binding transcription repressor activity, RNA polymerase II-specific);GO:0003677(DNA binding);GO:0003714(transcription corepressor activity);GO:0005515(pr…	NA	K09114	NA	MAX interactor 1, dimerization protein [Source:HGNC Symbol;Acc:HGNC:7534]	protein_coding;nonsense_mediated_decay;processed_transcript	1.83793	5.04213	0.364515	-1.45595	0.0295482	1	down	yes
ENSG00000187994	RINL	ENST00000591812;ENST00000602238;ENST00000593424;ENST00000589111;ENST00000598904;ENST00000593809;ENST00000596961;ENST00000596919;ENST00000598048;ENST00000599911	GO:0001726(ruffle);GO:0005085(guanyl-nucleotide exchange factor activity);GO:0005096(GTPase activator activity);GO:0006897(endocytosis);GO:0015031(protein transport);GO:0015629(actin cytoskeleton);GO:0031410(cytoplasmic vesicle);GO:0042995(cell projection);GO:0043547(positive regulation of GTPase activity);GO:0043547(positive regulation of GTPase activity)	NA	NA	NA	Ras and Rab interactor like [Source:HGNC Symbol;Acc:HGNC:24795]	protein_coding;processed_transcript;retained_intron	0.241854	0.69776	0.346615	-1.5286	0.0295701	1	down	yes
ENSG00000103160	HSDL1	ENST00000219439;ENST00000564998;ENST00000565275;ENST00000619773;ENST00000434463;ENST00000567294;ENST00000562224;ENST00000568857	GO:0005515(protein binding);GO:0005739(mitochondrion);GO:0055114(oxidation-reduction process);GO:0055114(oxidation-reduction process)	NA	NA	NA	hydroxysteroid dehydrogenase like 1 [Source:HGNC Symbol;Acc:HGNC:16475]	protein_coding;processed_transcript;retained_intron	2.44891	6.68338	0.366418	-1.44844	0.0302923	1	down	yes
ENSG00000163291	PAQR3	ENST00000512733;ENST00000515541;ENST00000503343;ENST00000395594;ENST00000512299;ENST00000342820;ENST00000512760;ENST00000515853;ENST00000508599;ENST00000505735;ENST00000511594;ENST00000505715	GO:0000139(Golgi membrane);GO:0000165(MAPK cascade);GO:0001933(negative regulation of protein phosphorylation);GO:0005515(protein binding);GO:0005794(Golgi apparatus);GO:0010977(negative regulation of neuron projection development);GO:0016020(membrane);GO:0016021(integral component of membrane);GO:0033137(negative regulation of peptidyl-serine phosphorylation);GO:0034067(protein localization to G…	NA	NA	NA	progestin and adipoQ receptor family member 3 [Source:HGNC Symbol;Acc:HGNC:30130]	protein_coding;processed_transcript;nonsense_mediated_decay;retained_intron	1.00245	2.72838	0.367415	-1.44452	0.0304986	1	down	yes
ENSG00000136695	IL36RN	ENST00000346807;ENST00000437409;ENST00000514072;ENST00000393200	GO:0001960(negative regulation of cytokine-mediated signaling pathway);GO:0002376(immune system process);GO:0005125(cytokine activity);GO:0005149(interleukin-1 receptor binding);GO:0005152(interleukin-1 receptor antagonist activity);GO:0005515(protein binding);GO:0005576(extracellular region);GO:0005615(extracellular space);GO:0006954(inflammatory response);GO:0006955(immune response);GO:0010469(…	04060(Cytokine-cytokine receptor interaction);04060(Cytokine-cytokine receptor interaction)	K05483	NA	interleukin 36 receptor antagonist [Source:HGNC Symbol;Acc:HGNC:15561]	protein_coding	0.375734	1.0545	0.356314	-1.48878	0.0307822	1	down	yes
ENSG00000108511	HOXB6	ENST00000470193;ENST00000490419;ENST00000225648;ENST00000484302	GO:0000980(RNA polymerase II distal enhancer sequence-specific DNA binding);GO:0000981(DNA-binding transcription factor activity, RNA polymerase II-specific);GO:0003677(DNA binding);GO:0003700(DNA-binding transcription factor activity);GO:0003723(RNA binding);GO:0005515(protein binding);GO:0005634(nucleus);GO:0006355(regulation of transcription, DNA-templated);GO:0006357(regulation of transcripti…	NA	K09306	NA	homeobox B6 [Source:HGNC Symbol;Acc:HGNC:5117]	processed_transcript;protein_coding	2.31295	0.8325	2.77832	1.47421	0.03156	1	up	yes
ENSG00000286192	AC069288	ENST00000651235	NA	NA	NA	NA	Novel protein	nonsense_mediated_decay	1.31214	3.53672	0.371005	-1.43049	0.0325733	1	down	yes
ENSG00000074696	HACD3	ENST00000261875;ENST00000565299;ENST00000442729;ENST00000562901;ENST00000561763;ENST00000566074;ENST00000624437;ENST00000566511;ENST00000569894;ENST00000562832;ENST00000566239;ENST00000568793	GO:0005096(GTPase activator activity);GO:0005515(protein binding);GO:0005739(mitochondrion);GO:0005783(endoplasmic reticulum);GO:0005789(endoplasmic reticulum membrane);GO:0005829(cytosol);GO:0005925(focal adhesion);GO:0006629(lipid metabolic process);GO:0006631(fatty acid metabolic process);GO:0006633(fatty acid biosynthetic process);GO:0007249(I-kappaB kinase/NF-kappaB signaling);GO:0007254(JNK…	00062(Fatty acid elongation);01040(Biosynthesis of unsaturated fatty acids);01040(Biosynthesis of unsaturated fatty acids)	K10703	EC:4.2.1.134	3-hydroxyacyl-CoA dehydratase 3 [Source:HGNC Symbol;Acc:HGNC:24175]	protein_coding;processed_transcript;TEC;retained_intron	20.3198	7.54143	2.69443	1.42998	0.0326366	1	up	yes
ENSG00000180921	FAM83H	ENST00000388913;ENST00000650760;ENST00000395103	GO:0005737(cytoplasm);GO:0005856(cytoskeleton);GO:0019901(protein kinase binding);GO:0030335(positive regulation of cell migration);GO:0031214(biomineral tissue development);GO:0044380(protein localization to cytoskeleton);GO:0045095(keratin filament);GO:0045104(intermediate filament cytoskeleton organization);GO:1990254(keratin filament binding);GO:1990254(keratin filament binding)	NA	NA	NA	family with sequence similarity 83 member H [Source:HGNC Symbol;Acc:HGNC:24797]	protein_coding;nonsense_mediated_decay	9.70885	25.9156	0.374634	-1.41645	0.0329711	1	down	yes
ENSG00000118707	TGIF2	ENST00000373872;ENST00000611732;ENST00000650844;ENST00000560025;ENST00000557885;ENST00000558465;ENST00000561398;ENST00000373874;ENST00000558028	GO:0000122(negative regulation of transcription by RNA polymerase II);GO:0000981(DNA-binding transcription factor activity, RNA polymerase II-specific);GO:0003677(DNA binding);GO:0003700(DNA-binding transcription factor activity);GO:0005634(nucleus);GO:0005654(nucleoplasm);GO:0006355(regulation of transcription, DNA-templated);GO:0010470(regulation of gastrulation);GO:0038092(nodal signaling path…	04350(TGF-beta signaling pathway);04350(TGF-beta signaling pathway)	K19553	NA	TGFB induced factor homeobox 2 [Source:HGNC Symbol;Acc:HGNC:15764]	protein_coding	6.15751	2.27166	2.71058	1.4386	0.0329989	1	up	yes
ENSG00000163209	SPRR3	ENST00000295367;ENST00000331860;ENST00000495845;ENST00000443178	GO:0001533(cornified envelope);GO:0005198(structural molecule activity);GO:0005515(protein binding);GO:0005737(cytoplasm);GO:0005794(Golgi apparatus);GO:0005829(cytosol);GO:0008544(epidermis development);GO:0018149(peptide cross-linking);GO:0030216(keratinocyte differentiation);GO:0031424(keratinization);GO:0042060(wound healing);GO:0048471(perinuclear region of cytoplasm);GO:0070062(extracellula…	NA	NA	NA	small proline rich protein 3 [Source:HGNC Symbol;Acc:HGNC:11268]	protein_coding;processed_transcript	1.54363	4.27329	0.361228	-1.46902	0.0330936	1	down	yes
ENSG00000257337	AC068888	ENST00000546566;ENST00000549388;ENST00000546767;ENST00000550601;ENST00000607643;ENST00000546793;ENST00000551890;ENST00000552905	NA	NA	NA	NA	novel transcript, antisense to TENC1 & EIF4B	antisense	0.246839	0.692474	0.356459	-1.48819	0.0331966	1	down	yes
ENSG00000284707	AC079781	ENST00000641784;ENST00000641390;ENST00000641315	NA	NA	NA	NA	novel transcript	processed_transcript	0.77917	0.27684	2.81451	1.49288	0.0333509	1	up	yes
ENSG00000105516	DBP	ENST00000222122;ENST00000593500;ENST00000601104;ENST00000599385;ENST00000594723	GO:0000977(RNA polymerase II regulatory region sequence-specific DNA binding);GO:0000981(DNA-binding transcription factor activity, RNA polymerase II-specific);GO:0001228(DNA-binding transcription activator activity, RNA polymerase II-specific);GO:0001889(liver development);GO:0003677(DNA binding);GO:0003700(DNA-binding transcription factor activity);GO:0005634(nucleus);GO:0006355(regulation of t…	NA	K09056	NA	D-box binding PAR bZIP transcription factor [Source:HGNC Symbol;Acc:HGNC:2697]	protein_coding;retained_intron	0.165086	0.459931	0.358936	-1.4782	0.0338311	1	down	yes
ENSG00000172493	AFF1	ENST00000544085;ENST00000307808;ENST00000514970;ENST00000507468;ENST00000504956;ENST00000511996;ENST00000511442;ENST00000503477;ENST00000511722;ENST00000395146;ENST00000503369	GO:0003690(double-stranded DNA binding);GO:0003700(DNA-binding transcription factor activity);GO:0005515(protein binding);GO:0005634(nucleus);GO:0006355(regulation of transcription, DNA-templated);GO:0008023(transcription elongation factor complex);GO:0032783(ELL-EAF complex);GO:0032783(ELL-EAF complex)	05202(Transcriptional misregulation in cancer);05202(Transcriptional misregulation in cancer)	K15184	NA	AF4/FMR2 family member 1 [Source:HGNC Symbol;Acc:HGNC:7135]	protein_coding;retained_intron;processed_transcript	2.18648	5.81682	0.375889	-1.41162	0.0338589	1	down	yes
ENSG00000133019	CHRM3	ENST00000255380;ENST00000615928;ENST00000481779;ENST00000448020;ENST00000492335;ENST00000468573;ENST00000487470	GO:0003056(regulation of vascular smooth muscle contraction);GO:0004435(phosphatidylinositol phospholipase C activity);GO:0004930(G protein-coupled receptor activity);GO:0004993(G protein-coupled serotonin receptor activity);GO:0005515(protein binding);GO:0005886(plasma membrane);GO:0005887(integral component of plasma membrane);GO:0006464(cellular protein modification process);GO:0006939(smooth …	04020(Calcium signaling pathway);04080(Neuroactive ligand-receptor interaction);04725(Cholinergic synapse);04742(Taste transduction);04810(Regulation of actin cytoskeleton);04911(Insulin secretion);04970(Salivary secretion);04971(Gastric acid secretion);04972(Pancreatic secretion);04972(Pancreatic secretion)	NA	NA	cholinergic receptor muscarinic 3 [Source:HGNC Symbol;Acc:HGNC:1952]	protein_coding;processed_transcript	0.201501	0.0710931	2.83433	1.50301	0.0348085	1	up	yes
ENSG00000167880	EVPL	ENST00000301607;ENST00000587569;ENST00000593037;ENST00000589231;ENST00000586740	GO:0001533(cornified envelope);GO:0005198(structural molecule activity);GO:0005515(protein binding);GO:0005737(cytoplasm);GO:0005829(cytosol);GO:0005856(cytoskeleton);GO:0005882(intermediate filament);GO:0008544(epidermis development);GO:0016020(membrane);GO:0018149(peptide cross-linking);GO:0019215(intermediate filament binding);GO:0030054(cell junction);GO:0030057(desmosome);GO:0030216(keratino…	NA	K10383	NA	envoplakin [Source:HGNC Symbol;Acc:HGNC:3503]	protein_coding;retained_intron	3.71369	9.80206	0.378868	-1.40023	0.0351932	1	down	yes
ENSG00000106086	PLEKHA8	ENST00000396259;ENST00000622102;ENST00000483799;ENST00000649443;ENST00000449726;ENST00000258679;ENST00000498106;ENST00000396257;ENST00000440706	GO:0000139(Golgi membrane);GO:0005654(nucleoplasm);GO:0005737(cytoplasm);GO:0005794(Golgi apparatus);GO:0005802(trans-Golgi network);GO:0005829(cytosol);GO:0006661(phosphatidylinositol biosynthetic process);GO:0006869(lipid transport);GO:0008289(lipid binding);GO:0015031(protein transport);GO:0016020(membrane);GO:0017089(glycolipid transporter activity);GO:0035621(ER to Golgi ceramide transport);…	NA	K08051	NA	pleckstrin homology domain containing A8 [Source:HGNC Symbol;Acc:HGNC:30037]	protein_coding;processed_transcript;nonsense_mediated_decay;retained_intron	1.04062	2.75835	0.37726	-1.40637	0.0353109	1	down	yes
ENSG00000103855	CD276	ENST00000559465;ENST00000318443;ENST00000559073;ENST00000560995;ENST00000567582;ENST00000560786;ENST00000557951;ENST00000560928;ENST00000563584;ENST00000561213;ENST00000559978;ENST00000561176;ENST00000561260;ENST00000318424;ENST00000537340;ENST00000564751;ENST00000558689;ENST00000567189;ENST00000561416	GO:0005102(signaling receptor binding);GO:0005515(protein binding);GO:0006955(immune response);GO:0008283(cell population proliferation);GO:0009897(external side of plasma membrane);GO:0016020(membrane);GO:0016021(integral component of membrane);GO:0042102(positive regulation of T cell proliferation);GO:0042110(T cell activation);GO:0045078(positive regulation of interferon-gamma biosynthetic pro…	04514(Cell adhesion molecules (CAMs));04514(Cell adhesion molecules (CAMs))	K06746	NA	CD276 molecule [Source:HGNC Symbol;Acc:HGNC:19137]	retained_intron;protein_coding;nonsense_mediated_decay	2.40615	6.34097	0.37946	-1.39798	0.0358865	1	down	yes
ENSG00000168283	BMI1	ENST00000376663;ENST00000443519;ENST00000490311;ENST00000496174;ENST00000602524;ENST00000456675;ENST00000602358;ENST00000602523;ENST00000416820;ENST00000442508	GO:0000122(negative regulation of transcription by RNA polymerase II);GO:0000151(ubiquitin ligase complex);GO:0005515(protein binding);GO:0005634(nucleus);GO:0005654(nucleoplasm);GO:0005737(cytoplasm);GO:0005829(cytosol);GO:0006325(chromatin organization);GO:0006342(chromatin silencing);GO:0007379(segment specification);GO:0008270(zinc ion binding);GO:0010468(regulation of gene expression);GO:001…	04550(Signaling pathways regulating pluripotency of stem cells);05202(Transcriptional misregulation in cancer);05206(MicroRNAs in cancer);05206(MicroRNAs in cancer)	NA	NA	BMI1 proto-oncogene, polycomb ring finger [Source:HGNC Symbol;Acc:HGNC:1066]	protein_coding;retained_intron	9.84121	3.71038	2.65234	1.40727	0.0360311	1	up	yes
ENSG00000171792	RHNO1	ENST00000489288;ENST00000461997;ENST00000538636;ENST00000538700;ENST00000535978;ENST00000618250;ENST00000464682;ENST00000623153;ENST00000536063;ENST00000366285	GO:0000077(DNA damage checkpoint);GO:0000725(recombinational repair);GO:0005515(protein binding);GO:0005634(nucleus);GO:0005654(nucleoplasm);GO:0005694(chromosome);GO:0006260(DNA replication);GO:0006974(cellular response to DNA damage stimulus);GO:0007049(cell cycle);GO:0034644(cellular response to UV);GO:0070318(positive regulation of G0 to G1 transition);GO:0071479(cellular response to ionizing…	NA	NA	NA	RAD9-HUS1-RAD1 interacting nuclear orphan 1 [Source:HGNC Symbol;Acc:HGNC:28206]	protein_coding;nonsense_mediated_decay;processed_transcript;TEC	10.6488	27.935	0.381198	-1.39139	0.0363567	1	down	yes
ENSG00000108786	HSD17B1	ENST00000585807;ENST00000587280;ENST00000225929;ENST00000593215;ENST00000590299	GO:0003824(catalytic activity);GO:0004303(estradiol 17-beta-dehydrogenase activity);GO:0005496(steroid binding);GO:0005737(cytoplasm);GO:0005829(cytosol);GO:0006629(lipid metabolic process);GO:0006694(steroid biosynthetic process);GO:0006703(estrogen biosynthetic process);GO:0008210(estrogen metabolic process);GO:0016491(oxidoreductase activity);GO:0047035(testosterone dehydrogenase (NAD+) activi…	00140(Steroid hormone biosynthesis);04913(Ovarian steroidogenesis);04913(Ovarian steroidogenesis)	K00044	EC:1.1.1.62	hydroxysteroid 17-beta dehydrogenase 1 [Source:HGNC Symbol;Acc:HGNC:5210]	protein_coding;retained_intron;nonsense_mediated_decay	0.53213	1.42951	0.372245	-1.42568	0.0364854	1	down	yes
ENSG00000123179	EBPL	ENST00000473576;ENST00000242827;ENST00000378268;ENST00000378272;ENST00000495963;ENST00000378270;ENST00000378284	GO:0005783(endoplasmic reticulum);GO:0005789(endoplasmic reticulum membrane);GO:0016020(membrane);GO:0016021(integral component of membrane);GO:0016125(sterol metabolic process);GO:0047750(cholestenol delta-isomerase activity);GO:0047750(cholestenol delta-isomerase activity)	NA	NA	NA	EBP like [Source:HGNC Symbol;Acc:HGNC:18061]	processed_transcript;protein_coding	6.99163	18.3524	0.380965	-1.39227	0.0368431	1	down	yes
ENSG00000130489	SCO2	ENST00000395693;ENST00000252785	GO:0001654(eye development);GO:0005507(copper ion binding);GO:0005515(protein binding);GO:0005739(mitochondrion);GO:0005743(mitochondrial inner membrane);GO:0005759(mitochondrial matrix);GO:0006825(copper ion transport);GO:0006878(cellular copper ion homeostasis);GO:0008535(respiratory chain complex IV assembly);GO:0015035(protein disulfide oxidoreductase activity);GO:0016020(membrane);GO:0016021…	05230(Central carbon metabolism in cancer);05230(Central carbon metabolism in cancer)	K07152	NA	SCO2, cytochrome c oxidase assembly protein [Source:HGNC Symbol;Acc:HGNC:10604]	protein_coding	3.09899	1.12133	2.76366	1.46658	0.0371398	1	up	yes
ENSG00000171097	KYAT1	ENST00000466418;ENST00000474824;ENST00000427720;ENST00000451800;ENST00000462722;ENST00000436267;ENST00000416084;ENST00000483599;ENST00000320665;ENST00000302586	GO:0003824(catalytic activity);GO:0005515(protein binding);GO:0005654(nucleoplasm);GO:0005737(cytoplasm);GO:0005739(mitochondrion);GO:0005829(cytosol);GO:0006559(L-phenylalanine catabolic process);GO:0006569(tryptophan catabolic process);GO:0006575(cellular modified amino acid metabolic process);GO:0008483(transaminase activity);GO:0008652(cellular amino acid biosynthetic process);GO:0009058(bios…	00270(Cysteine and methionine metabolism);00380(Tryptophan metabolism);00450(Selenocompound metabolism);05204(Chemical carcinogenesis);05204(Chemical carcinogenesis)	NA	NA	kynurenine aminotransferase 1 [Source:HGNC Symbol;Acc:HGNC:1564]	processed_transcript;protein_coding	0.273311	0.760766	0.359258	-1.47691	0.03734	1	down	yes
ENSG00000179820	MYADM	ENST00000391769;ENST00000391770;ENST00000448420;ENST00000391771;ENST00000336967;ENST00000391768;ENST00000422045;ENST00000439000;ENST00000414489;ENST00000651087;ENST00000421337	GO:0001726(ruffle);GO:0001933(negative regulation of protein phosphorylation);GO:0003674(molecular_function);GO:0005886(plasma membrane);GO:0005911(cell-cell junction);GO:0010629(negative regulation of gene expression);GO:0016020(membrane);GO:0016021(integral component of membrane);GO:0030335(positive regulation of cell migration);GO:0030837(negative regulation of actin filament polymerization);G…	NA	NA	NA	myeloid associated differentiation marker [Source:HGNC Symbol;Acc:HGNC:7544]	protein_coding;processed_transcript	0.583919	1.54519	0.377895	-1.40394	0.0375015	1	down	yes
ENSG00000136167	LCP1	ENST00000323076;ENST00000494531;ENST00000460190;ENST00000469227;ENST00000398576;ENST00000442275;ENST00000416500	GO:0001725(stress fiber);GO:0001726(ruffle);GO:0001891(phagocytic cup);GO:0002102(podosome);GO:0002286(T cell activation involved in immune response);GO:0003779(actin binding);GO:0005178(integrin binding);GO:0005509(calcium ion binding);GO:0005515(protein binding);GO:0005615(extracellular space);GO:0005737(cytoplasm);GO:0005829(cytosol);GO:0005856(cytoskeleton);GO:0005884(actin filament);GO:00058…	NA	K17276	NA	lymphocyte cytosolic protein 1 [Source:HGNC Symbol;Acc:HGNC:6528]	protein_coding;processed_transcript	1.37518	3.59212	0.382834	-1.38521	0.0384373	1	down	yes
ENSG00000089775	ZBTB25	ENST00000608382;ENST00000394715;ENST00000555424;ENST00000555220	GO:0000981(DNA-binding transcription factor activity, RNA polymerase II-specific);GO:0003676(nucleic acid binding);GO:0003677(DNA binding);GO:0003700(DNA-binding transcription factor activity);GO:0005515(protein binding);GO:0005634(nucleus);GO:0005654(nucleoplasm);GO:0005737(cytoplasm);GO:0006355(regulation of transcription, DNA-templated);GO:0006357(regulation of transcription by RNA polymerase …	NA	K10504	NA	zinc finger and BTB domain containing 25 [Source:HGNC Symbol;Acc:HGNC:13112]	protein_coding	2.22275	0.848263	2.62035	1.38976	0.0384861	1	up	yes
ENSG00000110025	SNX15	ENST00000526702;ENST00000377244;ENST00000534637;ENST00000529673;ENST00000525648;ENST00000524831;ENST00000352068	GO:0005515(protein binding);GO:0005623(cell);GO:0005730(nucleolus);GO:0005737(cytoplasm);GO:0005829(cytosol);GO:0006886(intracellular protein transport);GO:0008289(lipid binding);GO:0015031(protein transport);GO:0016020(membrane);GO:0030659(cytoplasmic vesicle membrane);GO:0031410(cytoplasmic vesicle);GO:0035091(phosphatidylinositol binding);GO:0035091(phosphatidylinositol binding)	NA	K17927	NA	sorting nexin 15 [Source:HGNC Symbol;Acc:HGNC:14978]	retained_intron;protein_coding;nonsense_mediated_decay	6.68283	2.55187	2.6188	1.38891	0.0385189	1	up	yes
ENSG00000178252	WDR6	ENST00000610967;ENST00000471162;ENST00000452875;ENST00000492780;ENST00000461687;ENST00000489684;ENST00000462064;ENST00000438660;ENST00000395474;ENST00000627177;ENST00000615452;ENST00000608424;ENST00000472878;ENST00000448293;ENST00000491365;ENST00000488572;ENST00000415265;ENST00000489427;ENST00000498023;ENST00000473238;ENST00000419837;ENST00000429900;ENST00000420783	GO:0003723(RNA binding);GO:0005515(protein binding);GO:0005737(cytoplasm);GO:0005829(cytosol);GO:0005886(plasma membrane);GO:0007049(cell cycle);GO:0007050(cell cycle arrest);GO:0008180(COP9 signalosome);GO:0008285(negative regulation of cell population proliferation);GO:0010507(negative regulation of autophagy);GO:0032991(protein-containing complex);GO:0043560(insulin receptor substrate binding)…	NA	NA	NA	WD repeat domain 6 [Source:HGNC Symbol;Acc:HGNC:12758]	protein_coding;retained_intron;nonsense_mediated_decay;processed_transcript	4.28704	11.1072	0.38597	-1.37344	0.0392487	1	down	yes
ENSG00000256393	RPL41P5	ENST00000536425	NA	NA	NA	NA	ribosomal protein L41 pseudogene 5 [Source:HGNC Symbol;Acc:HGNC:10355]	processed_pseudogene	53.7977	19.974	2.69338	1.42942	0.0393056	1	up	yes
ENSG00000073756	PTGS2	ENST00000367468;ENST00000559800;ENST00000466691;ENST00000490885;ENST00000559627	GO:0001516(prostaglandin biosynthetic process);GO:0001525(angiogenesis);GO:0004601(peroxidase activity);GO:0004666(prostaglandin-endoperoxide synthase activity);GO:0005515(protein binding);GO:0005737(cytoplasm);GO:0005783(endoplasmic reticulum);GO:0005788(endoplasmic reticulum lumen);GO:0005789(endoplasmic reticulum membrane);GO:0005901(caveola);GO:0006629(lipid metabolic process);GO:0006631(fatt…	00590(Arachidonic acid metabolism);04064(NF-kappa B signaling pathway);04370(VEGF signaling pathway);04625(C-type lectin receptor signaling pathway);04657(IL-17 signaling pathway);04668(TNF signaling pathway);04723(Retrograde endocannabinoid signaling);04726(Serotonergic synapse);04913(Ovarian steroidogenesis);04921(Oxytocin signaling pathway);04923(Regulation of lipolysis in adipocytes);05140(Le…	K11987	EC:1.14.99.1	prostaglandin-endoperoxide synthase 2 [Source:HGNC Symbol;Acc:HGNC:9605]	protein_coding;processed_transcript;nonsense_mediated_decay	25.0151	9.65354	2.59128	1.37367	0.0398353	1	up	yes
ENSG00000198948	MFAP3L	ENST00000393704;ENST00000506110;ENST00000512698;ENST00000507601;ENST00000506764;ENST00000393702;ENST00000502832;ENST00000510306;ENST00000514683;ENST00000504999;ENST00000361618	GO:0005515(protein binding);GO:0005634(nucleus);GO:0005737(cytoplasm);GO:0005886(plasma membrane);GO:0016020(membrane);GO:0016021(integral component of membrane);GO:0016021(integral component of membrane)	NA	NA	NA	microfibril associated protein 3 like [Source:HGNC Symbol;Acc:HGNC:29083]	protein_coding;processed_transcript	0.405014	0.148687	2.72394	1.4457	0.0400776	1	up	yes
ENSG00000171812	COL8A2	ENST00000397799;ENST00000303143;ENST00000481785	GO:0001525(angiogenesis);GO:0005201(extracellular matrix structural constituent);GO:0005515(protein binding);GO:0005576(extracellular region);GO:0005581(collagen trimer);GO:0005604(basement membrane);GO:0005615(extracellular space);GO:0005788(endoplasmic reticulum lumen);GO:0007155(cell adhesion);GO:0030020(extracellular matrix structural constituent conferring tensile strength);GO:0030198(extrac…	NA	NA	NA	collagen type VIII alpha 2 chain [Source:HGNC Symbol;Acc:HGNC:2216]	protein_coding	1.54773	0.587409	2.63484	1.39772	0.0404472	1	up	yes
ENSG00000117616	RSRP1	ENST00000498238;ENST00000431849;ENST00000570063;ENST00000450820;ENST00000565733;ENST00000567741;ENST00000568701;ENST00000566395;ENST00000562018;ENST00000564413;ENST00000475766;ENST00000566599;ENST00000561867;ENST00000568996;ENST00000569495;ENST00000564223;ENST00000568212;ENST00000568254;ENST00000568399;ENST00000491378;ENST00000473314;ENST00000243189	GO:0005515(protein binding);GO:0005515(protein binding)	NA	NA	NA	arginine and serine rich protein 1 [Source:HGNC Symbol;Acc:HGNC:25234]	retained_intron;protein_coding;processed_transcript;nonsense_mediated_decay	2.37288	0.904143	2.62445	1.39202	0.0406994	1	up	yes
ENSG00000124429	POF1B	ENST00000262753;ENST00000373145	GO:0003382(epithelial cell morphogenesis);GO:0003779(actin binding);GO:0005884(actin filament);GO:0005912(adherens junction);GO:0005923(bicellular tight junction);GO:0007015(actin filament organization);GO:0030036(actin cytoskeleton organization);GO:0030054(cell junction);GO:0030057(desmosome);GO:0051015(actin filament binding);GO:0070830(bicellular tight junction assembly);GO:0070830(bicellular …	NA	NA	NA	POF1B, actin binding protein [Source:HGNC Symbol;Acc:HGNC:13711]	protein_coding	0.310672	0.822702	0.377624	-1.40498	0.0408706	1	down	yes
ENSG00000185883	ATP6V0C	ENST00000330398;ENST00000568562;ENST00000565223;ENST00000564973	GO:0005515(protein binding);GO:0005765(lysosomal membrane);GO:0005773(vacuole);GO:0005774(vacuolar membrane);GO:0005886(plasma membrane);GO:0005925(focal adhesion);GO:0006811(ion transport);GO:0008286(insulin receptor signaling pathway);GO:0010008(endosome membrane);GO:0015078(proton transmembrane transporter activity);GO:0015991(ATP hydrolysis coupled proton transport);GO:0016020(membrane);GO:00…	00190(Oxidative phosphorylation);04142(Lysosome);04145(Phagosome);04721(Synaptic vesicle cycle);04966(Collecting duct acid secretion);05110(Vibrio cholerae infection);05120(Epithelial cell signaling in Helicobacter pylori infection);05152(Tuberculosis);05165(Human papillomavirus infection);05323(Rheumatoid arthritis);05323(Rheumatoid arthritis)	NA	NA	ATPase H+ transporting V0 subunit c [Source:HGNC Symbol;Acc:HGNC:855]	protein_coding	25.1238	64.3327	0.390529	-1.3565	0.0408937	1	down	yes
ENSG00000106804	C5	ENST00000223642;ENST00000466280;ENST00000489802;ENST00000480188;ENST00000460578	GO:0000187(activation of MAPK activity);GO:0001701(in utero embryonic development);GO:0002376(immune system process);GO:0004866(endopeptidase inhibitor activity);GO:0005102(signaling receptor binding);GO:0005515(protein binding);GO:0005576(extracellular region);GO:0005579(membrane attack complex);GO:0005615(extracellular space);GO:0006935(chemotaxis);GO:0006954(inflammatory response);GO:0006956(c…	04080(Neuroactive ligand-receptor interaction);04610(Complement and coagulation cascades);05020(Prion diseases);05133(Pertussis);05150(Staphylococcus aureus infection);05168(Herpes simplex virus 1 infection);05322(Systemic lupus erythematosus);05322(Systemic lupus erythematosus)	NA	NA	complement C5 [Source:HGNC Symbol;Acc:HGNC:1331]	protein_coding;processed_transcript;retained_intron	1.90749	0.732948	2.60248	1.37989	0.0409623	1	up	yes
ENSG00000155729	KCTD18	ENST00000359878;ENST00000409157;ENST00000478816;ENST00000447556;ENST00000468413	GO:0051260(protein homooligomerization);GO:0051260(protein homooligomerization)	NA	K21921	NA	potassium channel tetramerization domain containing 18 [Source:HGNC Symbol;Acc:HGNC:26446]	protein_coding;retained_intron;processed_transcript	3.4628	1.33126	2.60115	1.37915	0.0411096	1	up	yes
ENSG00000184939	ZFP90	ENST00000571720;ENST00000398253;ENST00000573161;ENST00000562156;ENST00000564558;ENST00000570884;ENST00000570495;ENST00000576305;ENST00000576805;ENST00000563169;ENST00000569109;ENST00000564323;ENST00000571809;ENST00000611381;ENST00000571382;ENST00000573113;ENST00000573685;ENST00000569323;ENST00000566573	GO:0000122(negative regulation of transcription by RNA polymerase II);GO:0000981(DNA-binding transcription factor activity, RNA polymerase II-specific);GO:0001227(DNA-binding transcription repressor activity, RNA polymerase II-specific);GO:0003676(nucleic acid binding);GO:0003677(DNA binding);GO:0005622(intracellular);GO:0005634(nucleus);GO:0006355(regulation of transcription, DNA-templated);GO:0…	05168(Herpes simplex virus 1 infection);05168(Herpes simplex virus 1 infection)	K09228	NA	ZFP90 zinc finger protein [Source:HGNC Symbol;Acc:HGNC:23329]	retained_intron;protein_coding;nonsense_mediated_decay;processed_transcript	2.13935	5.49046	0.389648	-1.35976	0.0414738	1	down	yes
ENSG00000152332	UHMK1	ENST00000489294;ENST00000282169;ENST00000538489;ENST00000545294	GO:0000166(nucleotide binding);GO:0003676(nucleic acid binding);GO:0003723(RNA binding);GO:0004672(protein kinase activity);GO:0004674(protein serine/threonine kinase activity);GO:0005515(protein binding);GO:0005524(ATP binding);GO:0005634(nucleus);GO:0005654(nucleoplasm);GO:0005737(cytoplasm);GO:0005794(Golgi apparatus);GO:0006468(protein phosphorylation);GO:0007050(cell cycle arrest);GO:0016301…	NA	K08877	EC:2.7.11.1	U2AF homology motif kinase 1 [Source:HGNC Symbol;Acc:HGNC:19683]	protein_coding;processed_transcript	19.9356	7.7625	2.56819	1.36075	0.0416184	1	up	yes
ENSG00000184949	FAM227A	ENST00000540952;ENST00000490082;ENST00000535113;ENST00000543295;ENST00000608409;ENST00000544346;ENST00000543828;ENST00000484582;ENST00000355830;ENST00000424706;ENST00000541689	NA	NA	NA	NA	family with sequence similarity 227 member A [Source:HGNC Symbol;Acc:HGNC:44197]	protein_coding;retained_intron;processed_transcript	0.36629	0.136012	2.69307	1.42925	0.0421309	1	up	yes
ENSG00000269984	AC078795	ENST00000602342	NA	NA	NA	NA	novel transcript, antisense to MYNN	antisense	0.273971	0.732187	0.374182	-1.41819	0.0434224	1	down	yes
ENSG00000182795	C1orf116	ENST00000461135;ENST00000359470	GO:0003674(molecular_function);GO:0005515(protein binding);GO:0005737(cytoplasm);GO:0005829(cytosol);GO:0005886(plasma membrane);GO:0008150(biological_process);GO:0070062(extracellular exosome);GO:0070062(extracellular exosome)	NA	NA	NA	chromosome 1 open reading frame 116 [Source:HGNC Symbol;Acc:HGNC:28667]	protein_coding	0.494794	1.27665	0.387573	-1.36746	0.04362	1	down	yes
ENSG00000156521	TYSND1	ENST00000287078;ENST00000494143;ENST00000479086;ENST00000335494	GO:0002020(protease binding);GO:0004252(serine-type endopeptidase activity);GO:0005777(peroxisome);GO:0005782(peroxisomal matrix);GO:0005829(cytosol);GO:0006508(proteolysis);GO:0006625(protein targeting to peroxisome);GO:0008233(peptidase activity);GO:0008236(serine-type peptidase activity);GO:0016020(membrane);GO:0016485(protein processing);GO:0016787(hydrolase activity);GO:0031998(regulation of…	NA	K23012	EC:3.4.21.-	trypsin domain containing 1 [Source:HGNC Symbol;Acc:HGNC:28531]	protein_coding;processed_transcript	10.1579	3.98394	2.5497	1.35033	0.0439357	1	up	yes
ENSG00000165156	ZHX1	ENST00000395571;ENST00000602651;ENST00000517516;ENST00000522655;ENST00000524267;ENST00000297857;ENST00000522595;ENST00000480132	GO:0000122(negative regulation of transcription by RNA polymerase II);GO:0000981(DNA-binding transcription factor activity, RNA polymerase II-specific);GO:0003676(nucleic acid binding);GO:0003677(DNA binding);GO:0003700(DNA-binding transcription factor activity);GO:0003714(transcription corepressor activity);GO:0005515(protein binding);GO:0005634(nucleus);GO:0005654(nucleoplasm);GO:0030154(cell d…	NA	NA	NA	zinc fingers and homeoboxes 1 [Source:HGNC Symbol;Acc:HGNC:12871]	protein_coding;processed_transcript	3.39212	8.56076	0.39624	-1.33555	0.0441515	1	down	yes
ENSG00000106327	TFR2	ENST00000462107;ENST00000474947;ENST00000476304;ENST00000473963;ENST00000461176;ENST00000490084;ENST00000475011;ENST00000431692;ENST00000465294;ENST00000473571;ENST00000223051;ENST00000473374;ENST00000462090	GO:0004998(transferrin receptor activity);GO:0005515(protein binding);GO:0005737(cytoplasm);GO:0005886(plasma membrane);GO:0005887(integral component of plasma membrane);GO:0006826(iron ion transport);GO:0006879(cellular iron ion homeostasis);GO:0006898(receptor-mediated endocytosis);GO:0006953(acute-phase response);GO:0009897(external side of plasma membrane);GO:0010039(response to iron ion);GO:…	NA	NA	NA	transferrin receptor 2 [Source:HGNC Symbol;Acc:HGNC:11762]	protein_coding;retained_intron;nonsense_mediated_decay	0.601784	0.229775	2.61901	1.38902	0.0452241	1	up	yes
ENSG00000011347	SYT7	ENST00000263846;ENST00000542670;ENST00000535826;ENST00000545053;ENST00000542836;ENST00000540677;ENST00000539008;ENST00000539246;ENST00000539468;ENST00000540831	GO:0000149(SNARE binding);GO:0001778(plasma membrane repair);GO:0001786(phosphatidylserine binding);GO:0005509(calcium ion binding);GO:0005515(protein binding);GO:0005516(calmodulin binding);GO:0005544(calcium-dependent phospholipid binding);GO:0005546(phosphatidylinositol-4,5-bisphosphate binding);GO:0005764(lysosome);GO:0005765(lysosomal membrane);GO:0005777(peroxisome);GO:0005778(peroxisomal m…	NA	NA	NA	synaptotagmin 7 [Source:HGNC Symbol;Acc:HGNC:11514]	protein_coding;nonsense_mediated_decay;processed_transcript	1.73124	0.680458	2.54422	1.34723	0.0457408	1	up	yes
ENSG00000184545	DUSP8	ENST00000331588;ENST00000397374;ENST00000528778	GO:0000188(inactivation of MAPK activity);GO:0004721(phosphoprotein phosphatase activity);GO:0004725(protein tyrosine phosphatase activity);GO:0005634(nucleus);GO:0005737(cytoplasm);GO:0005829(cytosol);GO:0006470(protein dephosphorylation);GO:0008138(protein tyrosine/serine/threonine phosphatase activity);GO:0016311(dephosphorylation);GO:0016787(hydrolase activity);GO:0016791(phosphatase activity…	04010(MAPK signaling pathway);04010(MAPK signaling pathway)	K04459	3.1.3.48;EC:3.1.3.16	dual specificity phosphatase 8 [Source:HGNC Symbol;Acc:HGNC:3074]	protein_coding;processed_transcript	0.742788	0.287221	2.58612	1.37079	0.0471259	1	up	yes
ENSG00000179859	RNF227	ENST00000324348;ENST00000640240;ENST00000635932	GO:0046872(metal ion binding);GO:0046872(metal ion binding)	NA	NA	NA	ring finger protein 227 [Source:HGNC Symbol;Acc:HGNC:27571]	protein_coding	3.68163	1.44929	2.5403	1.345	0.047226	1	up	yes
ENSG00000257950	P2RX5-TAX1BP3	ENST00000550383	NA	NA	NA	NA	P2RX5-TAX1BP3 readthrough (NMD candidate) [Source:HGNC Symbol;Acc:HGNC:49191]	nonsense_mediated_decay	1.53181	0.601774	2.54549	1.34794	0.0473542	1	up	yes
ENSG00000157657	ZNF618	ENST00000615615;ENST00000374126;ENST00000288466;ENST00000470105;ENST00000374124;ENST00000481558;ENST00000452710	GO:0000981(DNA-binding transcription factor activity, RNA polymerase II-specific);GO:0003676(nucleic acid binding);GO:0003677(DNA binding);GO:0005634(nucleus);GO:0006357(regulation of transcription by RNA polymerase II);GO:0046872(metal ion binding);GO:0046872(metal ion binding)	NA	NA	NA	zinc finger protein 618 [Source:HGNC Symbol;Acc:HGNC:29416]	protein_coding;processed_transcript	1.34609	3.35487	0.401235	-1.31748	0.0480374	1	down	yes
ENSG00000143376	SNX27	ENST00000368843;ENST00000458013;ENST00000642582;ENST00000368838;ENST00000642479;ENST00000644113;ENST00000643179;ENST00000644970;ENST00000642376;ENST00000368841;ENST00000647328;ENST00000482791;ENST00000643937;ENST00000643845;ENST00000642349;ENST00000647551;ENST00000643814;ENST00000647454	GO:0001770(establishment of natural killer cell polarity);GO:0001772(immunological synapse);GO:0005515(protein binding);GO:0005623(cell);GO:0005654(nucleoplasm);GO:0005737(cytoplasm);GO:0005768(endosome);GO:0005769(early endosome);GO:0005829(cytosol);GO:0005856(cytoskeleton);GO:0006886(intracellular protein transport);GO:0007165(signal transduction);GO:0008289(lipid binding);GO:0008333(endosome t…	NA	K17936	NA	sorting nexin family member 27 [Source:HGNC Symbol;Acc:HGNC:20073]	protein_coding;processed_transcript;nonsense_mediated_decay;retained_intron	0.74563	1.85467	0.402028	-1.31463	0.0487241	1	down	yes
ENSG00000136155	SCEL	ENST00000349847;ENST00000471491;ENST00000377246;ENST00000535157;ENST00000469982	GO:0001533(cornified envelope);GO:0005515(protein binding);GO:0005737(cytoplasm);GO:0008544(epidermis development);GO:0009612(response to mechanical stimulus);GO:0009792(embryo development ending in birth or egg hatching);GO:0016020(membrane);GO:0030216(keratinocyte differentiation);GO:0046872(metal ion binding);GO:0048471(perinuclear region of cytoplasm);GO:0070062(extracellular exosome);GO:0090…	NA	NA	NA	sciellin [Source:HGNC Symbol;Acc:HGNC:10573]	protein_coding;nonsense_mediated_decay;processed_transcript	0.33078	0.85756	0.385723	-1.37436	0.0493247	1	down	yes
ENSG00000286042	LCAL1	ENST00000651663;ENST00000651107;ENST00000651762	NA	NA	NA	NA	lung cancer associated lncRNA 1 [Source:HGNC Symbol;Acc:HGNC:25837]	lincRNA	0.2591	0.666858	0.388539	-1.36387	0.0498613	1	down	yes
ENSG00000241322	CDRT1	ENST00000395906;ENST00000583965;ENST00000261644;ENST00000354433;ENST00000395667;ENST00000475944;ENST00000571263;ENST00000630868	GO:0003674(molecular_function);GO:0005515(protein binding);GO:0005575(cellular_component);GO:0008150(biological_process);GO:0008150(biological_process)	NA	K10266	NA	CMT1A duplicated region transcript 1 [Source:HGNC Symbol;Acc:HGNC:14379]	protein_coding;retained_intron;nonsense_mediated_decay	0.329446	0.848419	0.388305	-1.36474	0.0501664	1	down	no
ENSG00000169469	SPRR1B	ENST00000307098	GO:0001533(cornified envelope);GO:0005198(structural molecule activity);GO:0005737(cytoplasm);GO:0005829(cytosol);GO:0008544(epidermis development);GO:0018149(peptide cross-linking);GO:0030216(keratinocyte differentiation);GO:0030674(protein binding, bridging);GO:0031424(keratinization);GO:0070268(cornification)	NA	NA	NA	small proline rich protein 1B [Source:HGNC Symbol;Acc:HGNC:11260]	protein_coding	3.09622	7.81114	0.396385	-1.33503	0.0503197	1	down	no
ENSG00000162552	WNT4	ENST00000290167;ENST00000415567;ENST00000441048	GO:0001656(metanephros development);GO:0001658(branching involved in ureteric bud morphogenesis);GO:0001822(kidney development);GO:0001823(mesonephros development);GO:0001837(epithelial to mesenchymal transition);GO:0001838(embryonic epithelial tube formation);GO:0001889(liver development);GO:0003714(transcription corepressor activity);GO:0005102(signaling receptor binding);GO:0005109(frizzled bi…	04150(mTOR signaling pathway);04310(Wnt signaling pathway);04360(Axon guidance);04390(Hippo signaling pathway);04550(Signaling pathways regulating pluripotency of stem cells);04916(Melanogenesis);04919(Thyroid hormone signaling pathway);04934(Cushing syndrome);05165(Human papillomavirus infection);05200(Pathways in cancer);05205(Proteoglycans in cancer);05217(Basal cell carcinoma);05224(Breast ca…	K00408	NA	Wnt family member 4 [Source:HGNC Symbol;Acc:HGNC:12783]	protein_coding	0.599548	0.232053	2.58367	1.36942	0.0512757	1	up	no
ENSG00000143756	FBXO28	ENST00000366862;ENST00000483773;ENST00000424254;ENST00000519894;ENST00000523990	GO:0000775(chromosome, centromeric region);GO:0000776(kinetochore);GO:0000777(condensed chromosome kinetochore);GO:0005515(protein binding);GO:0005694(chromosome);GO:0005694(chromosome)	NA	K10306	NA	F-box protein 28 [Source:HGNC Symbol;Acc:HGNC:29046]	protein_coding;retained_intron;nonsense_mediated_decay	5.56014	13.5957	0.408963	-1.28996	0.0514624	1	down	no
ENSG00000178719	GRINA	ENST00000313269;ENST00000395068;ENST00000525513;ENST00000529301;ENST00000533377;ENST00000531992;ENST00000527194;ENST00000530898;ENST00000534791;ENST00000533044	GO:0005783(endoplasmic reticulum);GO:0005794(Golgi apparatus);GO:0016020(membrane);GO:0016021(integral component of membrane);GO:0032469(endoplasmic reticulum calcium ion homeostasis);GO:0044325(ion channel binding);GO:1902236(negative regulation of endoplasmic reticulum stress-induced intrinsic apoptotic signaling pathway);GO:1902236(negative regulation of endoplasmic reticulum stress-induced in…	NA	NA	NA	glutamate ionotropic receptor NMDA type subunit associated protein 1 [Source:HGNC Symbol;Acc:HGNC:4589]	protein_coding;retained_intron	19.6572	47.9159	0.410244	-1.28544	0.0522638	1	down	no
ENSG00000105997	HOXA3	ENST00000612286;ENST00000518451;ENST00000396352;ENST00000522456;ENST00000522788;ENST00000317201;ENST00000521401	GO:0000978(RNA polymerase II proximal promoter sequence-specific DNA binding);GO:0000981(DNA-binding transcription factor activity, RNA polymerase II-specific);GO:0001525(angiogenesis);GO:0001974(blood vessel remodeling);GO:0003677(DNA binding);GO:0003700(DNA-binding transcription factor activity);GO:0005515(protein binding);GO:0005634(nucleus);GO:0005654(nucleoplasm);GO:0006355(regulation of tra…	NA	K09303	NA	homeobox A3 [Source:HGNC Symbol;Acc:HGNC:5104]	protein_coding;processed_transcript	0.904695	0.355405	2.54553	1.34797	0.052495	1	up	no
ENSG00000123411	IKZF4	ENST00000551124;ENST00000552689;ENST00000262032;ENST00000547791;ENST00000550860;ENST00000551103;ENST00000431367;ENST00000549519;ENST00000547668;ENST00000548601;ENST00000551701;ENST00000547167;ENST00000547556	GO:0000981(DNA-binding transcription factor activity, RNA polymerase II-specific);GO:0003676(nucleic acid binding);GO:0003677(DNA binding);GO:0003700(DNA-binding transcription factor activity);GO:0005634(nucleus);GO:0005654(nucleoplasm);GO:0008270(zinc ion binding);GO:0016604(nuclear body);GO:0019904(protein domain specific binding);GO:0032991(protein-containing complex);GO:0043425(bHLH transcrip…	NA	K09220	NA	IKAROS family zinc finger 4 [Source:HGNC Symbol;Acc:HGNC:13179]	retained_intron;protein_coding;processed_transcript;nonsense_mediated_decay	0.769539	0.307757	2.50048	1.3222	0.0532014	1	up	no
ENSG00000277182	AC006449	ENST00000610658	NA	NA	NA	NA	novel transcript, antisense to PCGF2	antisense	0.479834	1.23592	0.388242	-1.36497	0.053536	1	down	no
ENSG00000119630	PGF	ENST00000555567;ENST00000557748;ENST00000553716;ENST00000405431;ENST00000238607;ENST00000555253;ENST00000556939;ENST00000555234	GO:0001525(angiogenesis);GO:0001658(branching involved in ureteric bud morphogenesis);GO:0001666(response to hypoxia);GO:0001934(positive regulation of protein phosphorylation);GO:0001938(positive regulation of endothelial cell proliferation);GO:0002040(sprouting angiogenesis);GO:0005172(vascular endothelial growth factor receptor binding);GO:0005515(protein binding);GO:0005576(extracellular regi…	04010(MAPK signaling pathway);04014(Ras signaling pathway);04015(Rap1 signaling pathway);04151(PI3K-Akt signaling pathway);04510(Focal adhesion);05200(Pathways in cancer);05200(Pathways in cancer)	K16859	NA	placental growth factor [Source:HGNC Symbol;Acc:HGNC:8893]	protein_coding;retained_intron	0.226549	0.564985	0.400983	-1.31839	0.0540607	1	down	no
ENSG00000185090	MANEAL	ENST00000373045;ENST00000397631;ENST00000329006;ENST00000525897;ENST00000532512	GO:0000139(Golgi membrane);GO:0004559(alpha-mannosidase activity);GO:0005794(Golgi apparatus);GO:0016020(membrane);GO:0016021(integral component of membrane);GO:0016787(hydrolase activity);GO:0016798(hydrolase activity, acting on glycosyl bonds);GO:0016798(hydrolase activity, acting on glycosyl bonds)	NA	NA	NA	mannosidase endo-alpha like [Source:HGNC Symbol;Acc:HGNC:26452]	protein_coding	8.87799	3.62977	2.44588	1.29036	0.0546228	1	up	no
ENSG00000141756	FKBP10	ENST00000429461;ENST00000585922;ENST00000585664;ENST00000321562;ENST00000455106;ENST00000490938;ENST00000464180;ENST00000489591;ENST00000487489	GO:0000413(protein peptidyl-prolyl isomerization);GO:0003755(peptidyl-prolyl cis-trans isomerase activity);GO:0005509(calcium ion binding);GO:0005528(FK506 binding);GO:0005783(endoplasmic reticulum);GO:0005788(endoplasmic reticulum lumen);GO:0016853(isomerase activity);GO:0018208(peptidyl-proline modification);GO:0046872(metal ion binding);GO:0046872(metal ion binding)	NA	K09575	EC:5.2.1.8	FKBP prolyl isomerase 10 [Source:HGNC Symbol;Acc:HGNC:18169]	protein_coding;retained_intron;nonsense_mediated_decay	0.508901	0.195731	2.60001	1.37852	0.0548248	1	up	no
ENSG00000157833	GAREM2	ENST00000401533;ENST00000407684;ENST00000496070	NA	NA	NA	NA	GRB2 associated regulator of MAPK1 subtype 2 [Source:HGNC Symbol;Acc:HGNC:27172]	protein_coding;processed_transcript	1.36878	0.557898	2.45346	1.29482	0.0554705	1	up	no
ENSG00000100767	PAPLN	ENST00000644200;ENST00000557061;ENST00000216658;ENST00000554527;ENST00000555700;ENST00000554301;ENST00000555445;ENST00000340738;ENST00000554314;ENST00000555035;ENST00000559759;ENST00000555123	GO:0004867(serine-type endopeptidase inhibitor activity);GO:0005576(extracellular region);GO:0006508(proteolysis);GO:0008233(peptidase activity);GO:0010466(negative regulation of peptidase activity);GO:0010951(negative regulation of endopeptidase activity);GO:0030414(peptidase inhibitor activity);GO:0030414(peptidase inhibitor activity)	NA	NA	NA	papilin, proteoglycan like sulfated glycoprotein [Source:HGNC Symbol;Acc:HGNC:19262]	protein_coding;nonsense_mediated_decay;retained_intron;processed_transcript	0.407269	0.161998	2.51403	1.33	0.056652	1	up	no
ENSG00000114779	ABHD14B	ENST00000361143;ENST00000395008;ENST00000461108;ENST00000315877;ENST00000487005;ENST00000473912;ENST00000483233;ENST00000525795	GO:0005515(protein binding);GO:0005634(nucleus);GO:0005730(nucleolus);GO:0005737(cytoplasm);GO:0005829(cytosol);GO:0016787(hydrolase activity);GO:0045944(positive regulation of transcription by RNA polymerase II);GO:0050427(3'-phosphoadenosine 5'-phosphosulfate metabolic process);GO:0070062(extracellular exosome);GO:0070062(extracellular exosome)	NA	K13706	NA	abhydrolase domain containing 14B [Source:HGNC Symbol;Acc:HGNC:28235]	protein_coding;processed_transcript;retained_intron	1.83225	4.45027	0.411717	-1.28028	0.0568677	1	down	no
ENSG00000267530	LINC01836	ENST00000606242;ENST00000586061	NA	NA	NA	NA	long intergenic non-protein coding RNA 1836 [Source:HGNC Symbol;Acc:HGNC:52652]	lincRNA	1.27486	3.19392	0.399152	-1.32499	0.0573893	1	down	no
ENSG00000173402	DAG1	ENST00000496474;ENST00000308775;ENST00000419218;ENST00000418588;ENST00000430636;ENST00000461492;ENST00000479935;ENST00000461987;ENST00000428779;ENST00000541308;ENST00000421560;ENST00000466701;ENST00000452060;ENST00000475424;ENST00000452317;ENST00000431960;ENST00000515359;ENST00000469139;ENST00000435508;ENST00000538711;ENST00000545947;ENST00000539901	GO:0001618(virus receptor activity);GO:0001954(positive regulation of cell-matrix adhesion);GO:0002011(morphogenesis of an epithelial sheet);GO:0002162(dystroglycan binding);GO:0003779(actin binding);GO:0005509(calcium ion binding);GO:0005515(protein binding);GO:0005576(extracellular region);GO:0005604(basement membrane);GO:0005615(extracellular space);GO:0005634(nucleus);GO:0005654(nucleoplasm);…	04512(ECM-receptor interaction);05410(Hypertrophic cardiomyopathy (HCM));05412(Arrhythmogenic right ventricular cardiomyopathy (ARVC));05414(Dilated cardiomyopathy (DCM));05416(Viral myocarditis);05416(Viral myocarditis)	NA	NA	dystroglycan 1 [Source:HGNC Symbol;Acc:HGNC:2666]	processed_transcript;protein_coding	1.29376	3.11465	0.415379	-1.2675	0.0576443	1	down	no
ENSG00000180304	OAZ2	ENST00000558194;ENST00000326005;ENST00000559665;ENST00000559555;ENST00000559912;ENST00000560781;ENST00000560258;ENST00000559753;ENST00000560837	GO:0005515(protein binding);GO:0005634(nucleus);GO:0005737(cytoplasm);GO:0005829(cytosol);GO:0006521(regulation of cellular amino acid metabolic process);GO:0006595(polyamine metabolic process);GO:0006596(polyamine biosynthetic process);GO:0008073(ornithine decarboxylase inhibitor activity);GO:0043086(negative regulation of catalytic activity);GO:0045732(positive regulation of protein catabolic p…	NA	K16613	NA	ornithine decarboxylase antizyme 2 [Source:HGNC Symbol;Acc:HGNC:8096]	retained_intron;protein_coding;processed_transcript	1.6967	4.05619	0.418298	-1.2574	0.0581486	1	down	no
ENSG00000168101	NUDT16L1	ENST00000586536;ENST00000590460;ENST00000405142;ENST00000304301;ENST00000586252	GO:0003723(RNA binding);GO:0005515(protein binding);GO:0005634(nucleus);GO:0016787(hydrolase activity);GO:0030515(snoRNA binding);GO:2001033(negative regulation of double-strand break repair via nonhomologous end joining);GO:2001033(negative regulation of double-strand break repair via nonhomologous end joining)	05205(Proteoglycans in cancer);05205(Proteoglycans in cancer)	K16867	NA	nudix hydrolase 16 like 1 [Source:HGNC Symbol;Acc:HGNC:28154]	protein_coding	3.24486	7.76588	0.417835	-1.25899	0.0591278	1	down	no
ENSG00000172059	KLF11	ENST00000305883;ENST00000401510;ENST00000540845;ENST00000440320;ENST00000448523;ENST00000535335	GO:0000083(regulation of transcription involved in G1/S transition of mitotic cell cycle);GO:0000122(negative regulation of transcription by RNA polymerase II);GO:0000981(DNA-binding transcription factor activity, RNA polymerase II-specific);GO:0003676(nucleic acid binding);GO:0003677(DNA binding);GO:0003700(DNA-binding transcription factor activity);GO:0005515(protein binding);GO:0005634(nucleus…	NA	NA	NA	Kruppel like factor 11 [Source:HGNC Symbol;Acc:HGNC:11811]	protein_coding	2.14116	0.885532	2.41794	1.27378	0.0593092	1	up	no
ENSG00000162999	DUSP19	ENST00000354221;ENST00000342619;ENST00000469344	GO:0004721(phosphoprotein phosphatase activity);GO:0004725(protein tyrosine phosphatase activity);GO:0004860(protein kinase inhibitor activity);GO:0005078(MAP-kinase scaffold activity);GO:0005515(protein binding);GO:0005737(cytoplasm);GO:0006469(negative regulation of protein kinase activity);GO:0006470(protein dephosphorylation);GO:0008138(protein tyrosine/serine/threonine phosphatase activity);…	NA	K14165	3.1.3.48;EC:3.1.3.16	dual specificity phosphatase 19 [Source:HGNC Symbol;Acc:HGNC:18894]	protein_coding;processed_transcript	0.790352	0.323421	2.44372	1.28908	0.0593725	1	up	no
ENSG00000167291	TBC1D16	ENST00000310924;ENST00000340848;ENST00000573782;ENST00000574427;ENST00000571872;ENST00000574241;ENST00000572862;ENST00000570373;ENST00000576768	GO:0001919(regulation of receptor recycling);GO:0005096(GTPase activator activity);GO:0005515(protein binding);GO:0005769(early endosome);GO:0005829(cytosol);GO:0006886(intracellular protein transport);GO:0017137(Rab GTPase binding);GO:0090630(activation of GTPase activity);GO:0090630(activation of GTPase activity)	NA	NA	NA	TBC1 domain family member 16 [Source:HGNC Symbol;Acc:HGNC:28356]	protein_coding	2.04669	4.8626	0.420905	-1.24843	0.0594594	1	down	no
ENSG00000164040	PGRMC2	ENST00000394276;ENST00000613358;ENST00000520121;ENST00000503872;ENST00000512483;ENST00000503588;ENST00000296425;ENST00000509070	GO:0003707(steroid hormone receptor activity);GO:0005496(steroid binding);GO:0005515(protein binding);GO:0005635(nuclear envelope);GO:0008289(lipid binding);GO:0016020(membrane);GO:0016021(integral component of membrane);GO:0043401(steroid hormone mediated signaling pathway);GO:0043401(steroid hormone mediated signaling pathway)	NA	K17278	NA	progesterone receptor membrane component 2 [Source:HGNC Symbol;Acc:HGNC:16089]	protein_coding;nonsense_mediated_decay	6.23808	14.7962	0.4216	-1.24605	0.0597109	1	down	no
ENSG00000118961	LDAH	ENST00000237822;ENST00000435420;ENST00000626491;ENST00000412261;ENST00000403006;ENST00000619656;ENST00000440866;ENST00000402479;ENST00000432947;ENST00000419825;ENST00000470099;ENST00000541941;ENST00000381090	GO:0005783(endoplasmic reticulum);GO:0005811(lipid droplet);GO:0006629(lipid metabolic process);GO:0016042(lipid catabolic process);GO:0016298(lipase activity);GO:0016787(hydrolase activity);GO:0016787(hydrolase activity)	NA	NA	NA	lipid droplet associated hydrolase [Source:HGNC Symbol;Acc:HGNC:26145]	protein_coding;retained_intron	1.7447	4.17692	0.4177	-1.25946	0.0597725	1	down	no
ENSG00000160783	PMF1	ENST00000368279;ENST00000606952;ENST00000368277;ENST00000466489;ENST00000497069;ENST00000368273	GO:0000444(MIS12/MIND type complex);GO:0000775(chromosome, centromeric region);GO:0000776(kinetochore);GO:0000777(condensed chromosome kinetochore);GO:0000818(nuclear MIS12/MIND complex);GO:0003713(transcription coactivator activity);GO:0005515(protein binding);GO:0005634(nucleus);GO:0005654(nucleoplasm);GO:0005667(transcription factor complex);GO:0005694(chromosome);GO:0005794(Golgi apparatus);G…	NA	K11546	NA	polyamine modulated factor 1 [Source:HGNC Symbol;Acc:HGNC:9112]	protein_coding;retained_intron;nonsense_mediated_decay	18.1608	7.60023	2.3895	1.25671	0.0601367	1	up	no
ENSG00000228532	AC005000	ENST00000536192	NA	NA	NA	NA	small ubiquitin-like modifier 2 (SUMO2) pseudogene	processed_pseudogene	3.91178	9.66697	0.404654	-1.30524	0.0606147	1	down	no
ENSG00000144843	ADPRH	ENST00000478927;ENST00000485496;ENST00000357003;ENST00000478399;ENST00000471850;ENST00000481816;ENST00000465513	GO:0000287(magnesium ion binding);GO:0003875(ADP-ribosylarginine hydrolase activity);GO:0005096(GTPase activator activity);GO:0005515(protein binding);GO:0005615(extracellular space);GO:0005829(cytosol);GO:0006464(cellular protein modification process);GO:0006886(intracellular protein transport);GO:0016787(hydrolase activity);GO:0017137(Rab GTPase binding);GO:0030955(potassium ion binding);GO:004…	NA	NA	NA	ADP-ribosylarginine hydrolase [Source:HGNC Symbol;Acc:HGNC:269]	protein_coding;processed_transcript	0.765007	0.307832	2.48515	1.31333	0.061172	1	up	no
ENSG00000136842	TMOD1	ENST00000259365;ENST00000375175;ENST00000395211	GO:0003779(actin binding);GO:0005523(tropomyosin binding);GO:0005737(cytoplasm);GO:0005829(cytosol);GO:0005856(cytoskeleton);GO:0005865(striated muscle thin filament);GO:0005884(actin filament);GO:0006936(muscle contraction);GO:0008180(COP9 signalosome);GO:0008344(adult locomotory behavior);GO:0016020(membrane);GO:0030016(myofibril);GO:0030017(sarcomere);GO:0030049(muscle filament sliding);GO:003…	NA	K10370	NA	tropomodulin 1 [Source:HGNC Symbol;Acc:HGNC:11871]	protein_coding	0.700461	0.280478	2.49738	1.32042	0.0612327	1	up	no
ENSG00000198466	ZNF587	ENST00000339656;ENST00000419854;ENST00000484707;ENST00000596433;ENST00000423137	GO:0000981(DNA-binding transcription factor activity, RNA polymerase II-specific);GO:0003676(nucleic acid binding);GO:0003677(DNA binding);GO:0005515(protein binding);GO:0005622(intracellular);GO:0005634(nucleus);GO:0006355(regulation of transcription, DNA-templated);GO:0006357(regulation of transcription by RNA polymerase II);GO:0045892(negative regulation of transcription, DNA-templated);GO:004…	05168(Herpes simplex virus 1 infection);05168(Herpes simplex virus 1 infection)	K09228	NA	zinc finger protein 587 [Source:HGNC Symbol;Acc:HGNC:30955]	protein_coding;processed_transcript	2.44251	1.02112	2.39199	1.25821	0.0613583	1	up	no
ENSG00000120784	ZFP30	ENST00000351218;ENST00000586732;ENST00000588979;ENST00000514101;ENST00000587809;ENST00000589018;ENST00000587199;ENST00000477900;ENST00000591444;ENST00000589789;ENST00000589676	GO:0000981(DNA-binding transcription factor activity, RNA polymerase II-specific);GO:0003676(nucleic acid binding);GO:0003677(DNA binding);GO:0005622(intracellular);GO:0005634(nucleus);GO:0006355(regulation of transcription, DNA-templated);GO:0006357(regulation of transcription by RNA polymerase II);GO:0046872(metal ion binding);GO:0046872(metal ion binding)	05168(Herpes simplex virus 1 infection);05168(Herpes simplex virus 1 infection)	K09228	NA	ZFP30 zinc finger protein [Source:HGNC Symbol;Acc:HGNC:29555]	protein_coding;processed_transcript;retained_intron	0.770466	0.317201	2.42895	1.28033	0.0616443	1	up	no
ENSG00000167397	VKORC1	ENST00000394975;ENST00000354895;ENST00000420057;ENST00000394971;ENST00000472468;ENST00000498155;ENST00000319788;ENST00000300851	GO:0005783(endoplasmic reticulum);GO:0005789(endoplasmic reticulum membrane);GO:0007596(blood coagulation);GO:0010243(response to organonitrogen compound);GO:0014070(response to organic cyclic compound);GO:0016020(membrane);GO:0016021(integral component of membrane);GO:0016491(oxidoreductase activity);GO:0017144(drug metabolic process);GO:0017187(peptidyl-glutamic acid carboxylation);GO:0030193(r…	00130(Ubiquinone and other terpenoid-quinone biosynthesis);00130(Ubiquinone and other terpenoid-quinone biosynthesis)	K05357	EC:1.17.4.4	vitamin K epoxide reductase complex subunit 1 [Source:HGNC Symbol;Acc:HGNC:23663]	protein_coding	5.66012	13.3908	0.422686	-1.24234	0.0620489	1	down	no
ENSG00000164744	SUN3	ENST00000473723;ENST00000412142;ENST00000297325;ENST00000453071;ENST00000461953;ENST00000453192;ENST00000395572;ENST00000438771;ENST00000449896;ENST00000412371	GO:0005634(nucleus);GO:0005635(nuclear envelope);GO:0005637(nuclear inner membrane);GO:0006998(nuclear envelope organization);GO:0016020(membrane);GO:0016021(integral component of membrane);GO:0034993(meiotic nuclear membrane microtubule tethering complex);GO:0043495(protein membrane anchor);GO:0090286(cytoskeletal anchoring at nuclear membrane);GO:0090286(cytoskeletal anchoring at nuclear membra…	NA	K21874	NA	Sad1 and UNC84 domain containing 3 [Source:HGNC Symbol;Acc:HGNC:22429]	processed_transcript;protein_coding;retained_intron;nonsense_mediated_decay	2.23578	5.34135	0.418578	-1.25643	0.0627206	1	down	no
ENSG00000197191	CYSRT1	ENST00000650725;ENST00000409414	GO:0070062(extracellular exosome);GO:0070062(extracellular exosome)	NA	NA	NA	cysteine rich tail 1 [Source:HGNC Symbol;Acc:HGNC:30529]	protein_coding	1.17309	2.85074	0.411505	-1.28102	0.062818	1	down	no
ENSG00000151632	AKR1C2	ENST00000380753;ENST00000460124;ENST00000604428;ENST00000604439;ENST00000604507;ENST00000604711;ENST00000421196;ENST00000455190;ENST00000603073;ENST00000604184	GO:0004032(alditol:NADP+ 1-oxidoreductase activity);GO:0005737(cytoplasm);GO:0005829(cytosol);GO:0006629(lipid metabolic process);GO:0006693(prostaglandin metabolic process);GO:0007186(G protein-coupled receptor signaling pathway);GO:0007586(digestion);GO:0008106(alcohol dehydrogenase (NADP+) activity);GO:0008202(steroid metabolic process);GO:0008284(positive regulation of cell population prolife…	00140(Steroid hormone biosynthesis);05204(Chemical carcinogenesis);05204(Chemical carcinogenesis)	NA	NA	aldo-keto reductase family 1 member C2 [Source:HGNC Symbol;Acc:HGNC:385]	protein_coding;retained_intron;processed_transcript	0.467613	1.11574	0.419104	-1.25462	0.0629874	1	down	no
ENSG00000049246	PER3	ENST00000361923;ENST00000377541;ENST00000614998;ENST00000613533;ENST00000377532;ENST00000494684;ENST00000602883;ENST00000473653;ENST00000463106	GO:0000122(negative regulation of transcription by RNA polymerase II);GO:0000976(transcription regulatory region sequence-specific DNA binding);GO:0001222(transcription corepressor binding);GO:0005515(protein binding);GO:0005634(nucleus);GO:0005737(cytoplasm);GO:0007623(circadian rhythm);GO:0008134(transcription factor binding);GO:0009416(response to light stimulus);GO:0019900(kinase binding);GO:…	04710(Circadian rhythm);04713(Circadian entrainment);04713(Circadian entrainment)	K21945	NA	period circadian regulator 3 [Source:HGNC Symbol;Acc:HGNC:8847]	protein_coding;retained_intron	1.18684	0.493861	2.40319	1.26495	0.0630872	1	up	no
ENSG00000148985	PGAP2	ENST00000300730;ENST00000464441;ENST00000475884;ENST00000524661;ENST00000464906;ENST00000479072;ENST00000278243;ENST00000534498;ENST00000532535;ENST00000485602;ENST00000464229;ENST00000464261;ENST00000532523;ENST00000489571;ENST00000478773;ENST00000487112;ENST00000527810;ENST00000464590;ENST00000529944;ENST00000396986;ENST00000483829;ENST00000525937;ENST00000477358;ENST00000459679;ENST00000495026…	GO:0000139(Golgi membrane);GO:0005515(protein binding);GO:0005783(endoplasmic reticulum);GO:0005789(endoplasmic reticulum membrane);GO:0005794(Golgi apparatus);GO:0006506(GPI anchor biosynthetic process);GO:0008565(protein transporter activity);GO:0015031(protein transport);GO:0016020(membrane);GO:0016021(integral component of membrane);GO:0016021(integral component of membrane)	NA	NA	NA	post-GPI attachment to proteins 2 [Source:HGNC Symbol;Acc:HGNC:17893]	protein_coding;nonsense_mediated_decay;retained_intron;processed_transcript	1.70389	4.04981	0.420734	-1.24902	0.0633136	1	down	no
ENSG00000197008	ZNF138	ENST00000307355;ENST00000494380;ENST00000359735;ENST00000437743;ENST00000440598;ENST00000440155;ENST00000430838	GO:0000981(DNA-binding transcription factor activity, RNA polymerase II-specific);GO:0003676(nucleic acid binding);GO:0003677(DNA binding);GO:0003700(DNA-binding transcription factor activity);GO:0005622(intracellular);GO:0005634(nucleus);GO:0006355(regulation of transcription, DNA-templated);GO:0006357(regulation of transcription by RNA polymerase II);GO:0016020(membrane);GO:0016021(integral com…	NA	NA	NA	zinc finger protein 138 [Source:HGNC Symbol;Acc:HGNC:12922]	protein_coding;processed_transcript	0.510147	1.24822	0.408698	-1.29089	0.0634804	1	down	no
ENSG00000169891	REPS2	ENST00000303843;ENST00000469714;ENST00000470686;ENST00000357277;ENST00000481792	GO:0005509(calcium ion binding);GO:0005515(protein binding);GO:0005737(cytoplasm);GO:0005829(cytosol);GO:0007173(epidermal growth factor receptor signaling pathway);GO:0046872(metal ion binding);GO:0061024(membrane organization);GO:0065003(protein-containing complex assembly);GO:0065003(protein-containing complex assembly)	NA	K20068	NA	RALBP1 associated Eps domain containing 2 [Source:HGNC Symbol;Acc:HGNC:9963]	protein_coding;processed_transcript;retained_intron	0.168341	0.406018	0.414615	-1.27016	0.0635567	1	down	no
ENSG00000223802	CERS1	ENST00000429504;ENST00000623882;ENST00000623927;ENST00000596048;ENST00000542296	GO:0000139(Golgi membrane);GO:0003674(molecular_function);GO:0005576(extracellular region);GO:0005783(endoplasmic reticulum);GO:0005789(endoplasmic reticulum membrane);GO:0005794(Golgi apparatus);GO:0006629(lipid metabolic process);GO:0008083(growth factor activity);GO:0010469(regulation of signaling receptor activity);GO:0016020(membrane);GO:0016021(integral component of membrane);GO:0030148(sph…	00600(Sphingolipid metabolism);04060(Cytokine-cytokine receptor interaction);04071(Sphingolipid signaling pathway);04071(Sphingolipid signaling pathway)	K04710	EC:2.3.1.24	ceramide synthase 1 [Source:HGNC Symbol;Acc:HGNC:14253]	protein_coding	0.589095	0.23442	2.51299	1.3294	0.0636111	1	up	no
ENSG00000160207	HSF2BP	ENST00000291560;ENST00000443485	GO:0005515(protein binding);GO:0005737(cytoplasm);GO:0005829(cytosol);GO:0006366(transcription by RNA polymerase II);GO:0007283(spermatogenesis);GO:0007283(spermatogenesis)	NA	NA	NA	heat shock transcription factor 2 binding protein [Source:HGNC Symbol;Acc:HGNC:5226]	protein_coding	1.61206	0.65245	2.47078	1.30497	0.064073	1	up	no
ENSG00000241472	PTPRG-AS1	ENST00000474795;ENST00000475371;ENST00000462497;ENST00000495542;ENST00000466893;ENST00000479588;ENST00000498655;ENST00000490916;ENST00000469148;ENST00000479018	NA	NA	NA	NA	PTPRG antisense RNA 1 [Source:HGNC Symbol;Acc:HGNC:44638]	antisense;retained_intron	0.195437	0.486087	0.402062	-1.31451	0.065443	1	down	no
ENSG00000135932	CAB39	ENST00000409788;ENST00000258418;ENST00000410084;ENST00000478152;ENST00000614925;ENST00000484398;ENST00000493540	GO:0004674(protein serine/threonine kinase activity);GO:0005515(protein binding);GO:0005576(extracellular region);GO:0005737(cytoplasm);GO:0005829(cytosol);GO:0006468(protein phosphorylation);GO:0007050(cell cycle arrest);GO:0010800(positive regulation of peptidyl-threonine phosphorylation);GO:0018105(peptidyl-serine phosphorylation);GO:0019900(kinase binding);GO:0023014(signal transduction by pr…	04150(mTOR signaling pathway);04152(AMPK signaling pathway);04152(AMPK signaling pathway)	K08272	NA	calcium binding protein 39 [Source:HGNC Symbol;Acc:HGNC:20292]	protein_coding;retained_intron;processed_transcript	42.0334	18.0179	2.33287	1.2221	0.0665301	1	up	no
ENSG00000198492	YTHDF2	ENST00000478283;ENST00000373812;ENST00000475796;ENST00000468863;ENST00000541996;ENST00000476976;ENST00000542507;ENST00000474884;ENST00000496288	GO:0000932(P-body);GO:0001556(oocyte maturation);GO:0003723(RNA binding);GO:0005515(protein binding);GO:0005634(nucleus);GO:0005737(cytoplasm);GO:0005815(microtubule organizing center);GO:0005829(cytosol);GO:0006959(humoral immune response);GO:0030154(cell differentiation);GO:0036464(cytoplasmic ribonucleoprotein granule);GO:0043488(regulation of mRNA stability);GO:0045746(negative regulation of …	NA	K20102	NA	YTH N6-methyladenosine RNA binding protein 2 [Source:HGNC Symbol;Acc:HGNC:31675]	processed_transcript;protein_coding	21.1495	9.06541	2.33299	1.22218	0.0669037	1	up	no
ENSG00000187049	TMEM216	ENST00000515837;ENST00000398979;ENST00000334888;ENST00000541473;ENST00000544795	GO:0005515(protein binding);GO:0005737(cytoplasm);GO:0005829(cytosol);GO:0005856(cytoskeleton);GO:0005929(cilium);GO:0016020(membrane);GO:0016021(integral component of membrane);GO:0030030(cell projection organization);GO:0035869(ciliary transition zone);GO:0036038(MKS complex);GO:0042995(cell projection);GO:0060271(cilium assembly);GO:0097711(ciliary basal body-plasma membrane docking);GO:190551…	NA	K19385	NA	transmembrane protein 216 [Source:HGNC Symbol;Acc:HGNC:25018]	protein_coding;retained_intron	6.02549	2.56832	2.34608	1.23025	0.0672776	1	up	no
ENSG00000157870	PRXL2B	ENST00000498083;ENST00000378425;ENST00000476686;ENST00000465233;ENST00000537325;ENST00000378424;ENST00000419916;ENST00000378427;ENST00000484099;ENST00000481683;ENST00000493183;ENST00000477045;ENST00000474659;ENST00000464043;ENST00000444521	GO:0001516(prostaglandin biosynthetic process);GO:0005737(cytoplasm);GO:0005783(endoplasmic reticulum);GO:0005829(cytosol);GO:0006629(lipid metabolic process);GO:0006631(fatty acid metabolic process);GO:0006633(fatty acid biosynthetic process);GO:0006693(prostaglandin metabolic process);GO:0016209(antioxidant activity);GO:0016491(oxidoreductase activity);GO:0016616(oxidoreductase activity, acting…	00590(Arachidonic acid metabolism);00590(Arachidonic acid metabolism)	K15717	EC:1.11.1.20	peroxiredoxin like 2B [Source:HGNC Symbol;Acc:HGNC:28390]	protein_coding;retained_intron;processed_transcript	1.29918	3.05596	0.425129	-1.23403	0.0673999	1	down	no
ENSG00000181896	ZNF101	ENST00000444249;ENST00000541458;ENST00000585565;ENST00000415440;ENST00000318110;ENST00000586745;ENST00000415784;ENST00000592502	GO:0000981(DNA-binding transcription factor activity, RNA polymerase II-specific);GO:0003676(nucleic acid binding);GO:0003677(DNA binding);GO:0005515(protein binding);GO:0005622(intracellular);GO:0005634(nucleus);GO:0006355(regulation of transcription, DNA-templated);GO:0006357(regulation of transcription by RNA polymerase II);GO:0046872(metal ion binding);GO:0046872(metal ion binding)	05168(Herpes simplex virus 1 infection);05168(Herpes simplex virus 1 infection)	K09228	NA	zinc finger protein 101 [Source:HGNC Symbol;Acc:HGNC:12881]	protein_coding;nonsense_mediated_decay;retained_intron;processed_transcript	1.473	0.621303	2.37082	1.24539	0.0678631	1	up	no
ENSG00000204147	ASAH2B	ENST00000643851;ENST00000647317;ENST00000374007;ENST00000645350;ENST00000483649;ENST00000374006;ENST00000643505	GO:0005576(extracellular region);GO:0017040(N-acylsphingosine amidohydrolase activity);GO:0042759(long-chain fatty acid biosynthetic process);GO:0046512(sphingosine biosynthetic process);GO:0046514(ceramide catabolic process);GO:0046514(ceramide catabolic process)	NA	NA	NA	N-acylsphingosine amidohydrolase 2B [Source:HGNC Symbol;Acc:HGNC:23456]	protein_coding;nonsense_mediated_decay;processed_transcript	0.635998	1.49059	0.426675	-1.22879	0.0678631	1	down	no
ENSG00000177144	NUDT4B	ENST00000322209	GO:0003723(RNA binding);GO:0005737(cytoplasm);GO:0005829(cytosol);GO:0008486(diphosphoinositol-polyphosphate diphosphatase activity);GO:0016787(hydrolase activity);GO:0046872(metal ion binding);GO:0052840(inositol diphosphate tetrakisphosphate diphosphatase activity);GO:0052842(inositol diphosphate pentakisphosphate diphosphatase activity)	NA	NA	NA	nudix hydrolase 4B [Source:HGNC Symbol;Acc:HGNC:18012]	protein_coding	3.10215	7.22412	0.429416	-1.21955	0.0683198	1	down	no
ENSG00000259129	LINC00648	ENST00000555985;ENST00000553747;ENST00000556923;ENST00000557749	NA	NA	NA	NA	long intergenic non-protein coding RNA 648 [Source:HGNC Symbol;Acc:HGNC:44302]	lincRNA	0.562784	1.33582	0.421302	-1.24707	0.0684609	1	down	no
ENSG00000234608	MAPKAPK5-AS1	ENST00000456429;ENST00000428207;ENST00000609983;ENST00000609228;ENST00000590479;ENST00000443596;ENST00000442119	NA	NA	NA	NA	MAPKAPK5 antisense RNA 1 [Source:HGNC Symbol;Acc:HGNC:24091]	lincRNA	2.50183	5.82809	0.429271	-1.22004	0.0685924	1	down	no
ENSG00000165874	SHLD2P1	ENST00000497389;ENST00000475914	NA	NA	NA	NA	shieldin complex subunit 2 pseudogene 1 [Source:HGNC Symbol;Acc:HGNC:31425]	transcribed_unprocessed_pseudogene;processed_transcript	0.612818	1.44912	0.422891	-1.24164	0.0689381	1	down	no
ENSG00000279800	BCLAF1P2	ENST00000624956	NA	NA	NA	NA	BCL2 associated transcription factor 1 pseudogene 2 [Source:HGNC Symbol;Acc:HGNC:51807]	processed_pseudogene	1.59845	3.71054	0.430786	-1.21496	0.0690408	1	down	no
ENSG00000135373	EHF	ENST00000257831;ENST00000450654;ENST00000529161;ENST00000533754;ENST00000527001;ENST00000531728;ENST00000532302;ENST00000531794;ENST00000530286;ENST00000529527;ENST00000525253;ENST00000527935	GO:0000978(RNA polymerase II proximal promoter sequence-specific DNA binding);GO:0000981(DNA-binding transcription factor activity, RNA polymerase II-specific);GO:0001228(DNA-binding transcription activator activity, RNA polymerase II-specific);GO:0003677(DNA binding);GO:0003700(DNA-binding transcription factor activity);GO:0005634(nucleus);GO:0005654(nucleoplasm);GO:0005794(Golgi apparatus);GO:0…	NA	K17102	NA	ETS homologous factor [Source:HGNC Symbol;Acc:HGNC:3246]	protein_coding;processed_transcript	9.1734	21.0337	0.436128	-1.19718	0.0699363	1	down	no
ENSG00000143742	SRP9	ENST00000651761;ENST00000304786;ENST00000366839;ENST00000650651;ENST00000619790;ENST00000366838;ENST00000651465;ENST00000651653;ENST00000626563	GO:0003723(RNA binding);GO:0005047(signal recognition particle binding);GO:0005515(protein binding);GO:0005737(cytoplasm);GO:0005785(signal recognition particle receptor complex);GO:0005786(signal recognition particle, endoplasmic reticulum targeting);GO:0005829(cytosol);GO:0006614(SRP-dependent cotranslational protein targeting to membrane);GO:0006616(SRP-dependent cotranslational protein target…	03060(Protein export);03060(Protein export)	K03109	NA	signal recognition particle 9 [Source:HGNC Symbol;Acc:HGNC:11304]	protein_coding;nonsense_mediated_decay;retained_intron	100.813	43.7026	2.30679	1.20589	0.0701888	1	up	no
ENSG00000163947	ARHGEF3	ENST00000338458;ENST00000296315;ENST00000468727;ENST00000481422;ENST00000486829;ENST00000465659;ENST00000495373;ENST00000468466;ENST00000473779;ENST00000496106;ENST00000477833;ENST00000498517;ENST00000497267;ENST00000413728;ENST00000477440	GO:0005085(guanyl-nucleotide exchange factor activity);GO:0005089(Rho guanyl-nucleotide exchange factor activity);GO:0005515(protein binding);GO:0005622(intracellular);GO:0005737(cytoplasm);GO:0005829(cytosol);GO:0007186(G protein-coupled receptor signaling pathway);GO:0007266(Rho protein signal transduction);GO:0035023(regulation of Rho protein signal transduction);GO:0035556(intracellular signa…	NA	K20683	NA	Rho guanine nucleotide exchange factor 3 [Source:HGNC Symbol;Acc:HGNC:683]	protein_coding;processed_transcript;nonsense_mediated_decay	3.04108	1.31321	2.31575	1.21148	0.0706774	1	up	no
ENSG00000109270	LAMTOR3	ENST00000499666;ENST00000515100;ENST00000226522	GO:0000165(MAPK cascade);GO:0000186(activation of MAPKK activity);GO:0005085(guanyl-nucleotide exchange factor activity);GO:0005515(protein binding);GO:0005765(lysosomal membrane);GO:0005768(endosome);GO:0005770(late endosome);GO:0005886(plasma membrane);GO:0005925(focal adhesion);GO:0007050(cell cycle arrest);GO:0010008(endosome membrane);GO:0016020(membrane);GO:0016241(regulation of macroautoph…	04010(MAPK signaling pathway);04150(mTOR signaling pathway);04150(mTOR signaling pathway)	K04370	NA	late endosomal/lysosomal adaptor, MAPK and MTOR activator 3 [Source:HGNC Symbol;Acc:HGNC:15606]	protein_coding;processed_transcript	2.49372	5.72842	0.435324	-1.19984	0.0708723	1	down	no
ENSG00000105290	APLP1	ENST00000587274;ENST00000592316;ENST00000537454;ENST00000586861;ENST00000221891;ENST00000590561;ENST00000589298;ENST00000589743;ENST00000652533;ENST00000590926;ENST00000588808;ENST00000591165	GO:0005515(protein binding);GO:0005604(basement membrane);GO:0005737(cytoplasm);GO:0005886(plasma membrane);GO:0006897(endocytosis);GO:0006915(apoptotic process);GO:0007155(cell adhesion);GO:0007399(nervous system development);GO:0008201(heparin binding);GO:0009887(animal organ morphogenesis);GO:0016020(membrane);GO:0016021(integral component of membrane);GO:0031694(alpha-2A adrenergic receptor b…	NA	NA	NA	amyloid beta precursor like protein 1 [Source:HGNC Symbol;Acc:HGNC:597]	protein_coding;nonsense_mediated_decay;processed_transcript;retained_intron	1.04389	0.444154	2.35029	1.23284	0.0708858	1	up	no
ENSG00000137463	MGARP	ENST00000398955	GO:0005515(protein binding);GO:0005739(mitochondrion);GO:0005741(mitochondrial outer membrane);GO:0006626(protein targeting to mitochondrion);GO:0008089(anterograde axonal transport);GO:0008090(retrograde axonal transport);GO:0010822(positive regulation of mitochondrion organization);GO:0016020(membrane);GO:0016021(integral component of membrane);GO:0019896(axonal transport of mitochondrion);GO:0…	NA	NA	NA	mitochondria localized glutamic acid rich protein [Source:HGNC Symbol;Acc:HGNC:29969]	protein_coding	2.02443	0.846747	2.39083	1.25751	0.0711132	1	up	no
ENSG00000144120	TMEM177	ENST00000272521;ENST00000445518;ENST00000424086;ENST00000496203;ENST00000409951;ENST00000401466	GO:0005515(protein binding);GO:0005739(mitochondrion);GO:0005743(mitochondrial inner membrane);GO:0016020(membrane);GO:0016021(integral component of membrane);GO:0031305(integral component of mitochondrial inner membrane);GO:0031305(integral component of mitochondrial inner membrane)	NA	NA	NA	transmembrane protein 177 [Source:HGNC Symbol;Acc:HGNC:28143]	protein_coding;processed_transcript	2.14747	4.95342	0.433533	-1.20579	0.0712409	1	down	no
ENSG00000197808	ZNF461	ENST00000360357;ENST00000588268;ENST00000618437;ENST00000591370;ENST00000590487;ENST00000588844;ENST00000590361;ENST00000396893;ENST00000540605;ENST00000589442;ENST00000592496;ENST00000591827;ENST00000614133;ENST00000592829	GO:0000981(DNA-binding transcription factor activity, RNA polymerase II-specific);GO:0003676(nucleic acid binding);GO:0003677(DNA binding);GO:0005622(intracellular);GO:0005634(nucleus);GO:0006355(regulation of transcription, DNA-templated);GO:0006357(regulation of transcription by RNA polymerase II);GO:0046872(metal ion binding);GO:0046872(metal ion binding)	05168(Herpes simplex virus 1 infection);05168(Herpes simplex virus 1 infection)	K09228	NA	zinc finger protein 461 [Source:HGNC Symbol;Acc:HGNC:21629]	protein_coding;retained_intron;nonsense_mediated_decay;processed_transcript	0.580003	1.36554	0.424741	-1.23534	0.0718418	1	down	no
ENSG00000164048	ZNF589	ENST00000457782;ENST00000354698;ENST00000412564;ENST00000440261;ENST00000448461;ENST00000454212;ENST00000427617	GO:0000122(negative regulation of transcription by RNA polymerase II);GO:0000977(RNA polymerase II regulatory region sequence-specific DNA binding);GO:0000981(DNA-binding transcription factor activity, RNA polymerase II-specific);GO:0001227(DNA-binding transcription repressor activity, RNA polymerase II-specific);GO:0003676(nucleic acid binding);GO:0003677(DNA binding);GO:0005622(intracellular);G…	05168(Herpes simplex virus 1 infection);05168(Herpes simplex virus 1 infection)	K09228	NA	zinc finger protein 589 [Source:HGNC Symbol;Acc:HGNC:16747]	nonsense_mediated_decay;protein_coding;processed_transcript	0.977192	2.23862	0.436515	-1.1959	0.0724267	1	down	no
ENSG00000203799	CCDC162P	ENST00000368966;ENST00000506861;ENST00000640771;ENST00000638844;ENST00000640755;ENST00000514758;ENST00000440451;ENST00000453496;ENST00000429614;ENST00000621947;ENST00000508210;ENST00000368965;ENST00000473454;ENST00000422819;ENST00000615766	NA	NA	NA	NA	coiled-coil domain containing 162, pseudogene [Source:HGNC Symbol;Acc:HGNC:21565]	transcribed_unitary_pseudogene;processed_transcript;retained_intron	0.224383	0.52282	0.429179	-1.22035	0.0732069	1	down	no
ENSG00000173875	ZNF791	ENST00000343325;ENST00000446165;ENST00000600752;ENST00000598225;ENST00000597691;ENST00000498389	GO:0000981(DNA-binding transcription factor activity, RNA polymerase II-specific);GO:0003676(nucleic acid binding);GO:0003677(DNA binding);GO:0005622(intracellular);GO:0005634(nucleus);GO:0006355(regulation of transcription, DNA-templated);GO:0006357(regulation of transcription by RNA polymerase II);GO:0046872(metal ion binding);GO:0046872(metal ion binding)	05168(Herpes simplex virus 1 infection);05168(Herpes simplex virus 1 infection)	K09228	NA	zinc finger protein 791 [Source:HGNC Symbol;Acc:HGNC:26895]	protein_coding;nonsense_mediated_decay;processed_transcript	4.38166	1.91062	2.29332	1.19744	0.0733531	1	up	no
ENSG00000180998	GPR137C	ENST00000321662;ENST00000542169;ENST00000555369;ENST00000555622	GO:0016020(membrane);GO:0016021(integral component of membrane);GO:0016021(integral component of membrane)	NA	K22989	NA	G protein-coupled receptor 137C [Source:HGNC Symbol;Acc:HGNC:25445]	protein_coding;retained_intron	0.800422	0.34081	2.34859	1.23179	0.0733586	1	up	no
ENSG00000162244	RPL29	ENST00000294189;ENST00000481629;ENST00000480306;ENST00000466397;ENST00000486565;ENST00000492277;ENST00000479017;ENST00000475248;ENST00000495383;ENST00000648640	GO:0000184(nuclear-transcribed mRNA catabolic process, nonsense-mediated decay);GO:0002181(cytoplasmic translation);GO:0003723(RNA binding);GO:0003735(structural constituent of ribosome);GO:0005622(intracellular);GO:0005829(cytosol);GO:0005840(ribosome);GO:0006412(translation);GO:0006413(translational initiation);GO:0006614(SRP-dependent cotranslational protein targeting to membrane);GO:0007566(e…	03010(Ribosome);03010(Ribosome)	K02905	NA	ribosomal protein L29 [Source:HGNC Symbol;Acc:HGNC:10331]	protein_coding;nonsense_mediated_decay;retained_intron	196.67	86.4191	2.27577	1.18636	0.0746445	1	up	no
ENSG00000179344	HLA-DQB1	ENST00000443574;ENST00000434651;ENST00000374943;ENST00000487676;ENST00000484729;ENST00000399082;ENST00000460185;ENST00000399079;ENST00000399084	GO:0002376(immune system process);GO:0002504(antigen processing and presentation of peptide or polysaccharide antigen via MHC class II);GO:0006955(immune response);GO:0016020(membrane);GO:0016021(integral component of membrane);GO:0019882(antigen processing and presentation);GO:0042613(MHC class II protein complex);GO:0042613(MHC class II protein complex)	04145(Phagosome);04514(Cell adhesion molecules (CAMs));04612(Antigen processing and presentation);04640(Hematopoietic cell lineage);04658(Th1 and Th2 cell differentiation);04659(Th17 cell differentiation);04672(Intestinal immune network for IgA production);04940(Type I diabetes mellitus);05140(Leishmaniasis);05145(Toxoplasmosis);05150(Staphylococcus aureus infection);05152(Tuberculosis);05164(Inf…	K06752	NA	major histocompatibility complex, class II, DQ beta 1 [Source:HGNC Symbol;Acc:HGNC:4944]	processed_transcript;protein_coding;retained_intron;nonsense_mediated_decay	0.237886	0.566692	0.41978	-1.2523	0.0746613	1	down	no
ENSG00000124593	AL365205	ENST00000335515;ENST00000456057;ENST00000487182	NA	NA	NA	NA	novel transcript	nonsense_mediated_decay;retained_intron	7.18145	16.2233	0.442662	-1.17572	0.074953	1	down	no
ENSG00000105974	CAV1	ENST00000393467;ENST00000341049;ENST00000614113;ENST00000489856;ENST00000393470;ENST00000405348;ENST00000456473;ENST00000451122;ENST00000393468	GO:0000122(negative regulation of transcription by RNA polymerase II);GO:0000139(Golgi membrane);GO:0000188(inactivation of MAPK activity);GO:0001525(angiogenesis);GO:0001570(vasculogenesis);GO:0001666(response to hypoxia);GO:0001937(negative regulation of endothelial cell proliferation);GO:0001960(negative regulation of cytokine-mediated signaling pathway);GO:0002026(regulation of the force of h…	04144(Endocytosis);04510(Focal adhesion);05100(Bacterial invasion of epithelial cells);05205(Proteoglycans in cancer);05416(Viral myocarditis);05418(Fluid shear stress and atherosclerosis);05418(Fluid shear stress and atherosclerosis)	NA	NA	caveolin 1 [Source:HGNC Symbol;Acc:HGNC:1527]	protein_coding;retained_intron;nonsense_mediated_decay	205.241	90.338	2.27193	1.18392	0.0751116	1	up	no
ENSG00000105879	CBLL1	ENST00000440859;ENST00000432748;ENST00000415884;ENST00000222597;ENST00000493361;ENST00000479443;ENST00000420796;ENST00000487517	GO:0000151(ubiquitin ligase complex);GO:0004842(ubiquitin-protein transferase activity);GO:0005515(protein binding);GO:0005634(nucleus);GO:0005654(nucleoplasm);GO:0005737(cytoplasm);GO:0005829(cytosol);GO:0007162(negative regulation of cell adhesion);GO:0007275(multicellular organism development);GO:0016567(protein ubiquitination);GO:0016607(nuclear speck);GO:0016740(transferase activity);GO:0030…	NA	K15685	EC:2.3.2.27	Cbl proto-oncogene like 1 [Source:HGNC Symbol;Acc:HGNC:21225]	protein_coding;nonsense_mediated_decay;retained_intron	1.40786	3.1893	0.441432	-1.17974	0.0756841	1	down	no
ENSG00000128656	CHN1	ENST00000295497;ENST00000409900;ENST00000444394;ENST00000488080;ENST00000491801;ENST00000652437;ENST00000469597;ENST00000652768;ENST00000652734;ENST00000443238;ENST00000650938;ENST00000652756;ENST00000651373;ENST00000492964;ENST00000651580;ENST00000651501;ENST00000651315;ENST00000651971;ENST00000451799;ENST00000490654;ENST00000651063;ENST00000652157;ENST00000481174;ENST00000651803;ENST00000444573…	GO:0005070(SH3/SH2 adaptor activity);GO:0005096(GTPase activator activity);GO:0005515(protein binding);GO:0005829(cytosol);GO:0007165(signal transduction);GO:0007399(nervous system development);GO:0008045(motor neuron axon guidance);GO:0009967(positive regulation of signal transduction);GO:0035556(intracellular signal transduction);GO:0043087(regulation of GTPase activity);GO:0043547(positive reg…	NA	NA	NA	chimerin 1 [Source:HGNC Symbol;Acc:HGNC:1943]	protein_coding;processed_transcript;retained_intron;nonsense_mediated_decay	1.16883	0.506412	2.30806	1.20668	0.0758309	1	up	no
ENSG00000213221	DNLZ	ENST00000371738;ENST00000371739	GO:0005654(nucleoplasm);GO:0005739(mitochondrion);GO:0006457(protein folding);GO:0008270(zinc ion binding);GO:0030150(protein import into mitochondrial matrix);GO:0046872(metal ion binding);GO:0050821(protein stabilization);GO:0051087(chaperone binding);GO:0051087(chaperone binding)	NA	K17808	NA	DNL-type zinc finger [Source:HGNC Symbol;Acc:HGNC:33879]	protein_coding	1.24838	2.8519	0.437737	-1.19186	0.0759891	1	down	no
ENSG00000196696	AC009022	ENST00000531894;ENST00000525331;ENST00000561788;ENST00000529089;ENST00000530079;ENST00000526478	NA	NA	NA	NA	novel transcript	processed_transcript;retained_intron	1.59448	0.692026	2.30407	1.20419	0.0762187	1	up	no
ENSG00000088888	MAVS	ENST00000428216;ENST00000416600	GO:0001934(positive regulation of protein phosphorylation);GO:0002218(activation of innate immune response);GO:0002230(positive regulation of defense response to virus by host);GO:0002376(immune system process);GO:0002735(positive regulation of myeloid dendritic cell cytokine production);GO:0005515(protein binding);GO:0005739(mitochondrion);GO:0005741(mitochondrial outer membrane);GO:0005777(pero…	04621(NOD-like receptor signaling pathway);04622(RIG-I-like receptor signaling pathway);04623(Cytosolic DNA-sensing pathway);05160(Hepatitis C);05161(Hepatitis B);05162(Measles);05164(Influenza A);05168(Herpes simplex virus 1 infection);05169(Epstein-Barr virus infection);05169(Epstein-Barr virus infection)	K12648	NA	mitochondrial antiviral signaling protein [Source:HGNC Symbol;Acc:HGNC:29233]	protein_coding	8.7722	19.7226	0.44478	-1.16884	0.0762482	1	down	no
ENSG00000175294	CATSPER1	ENST00000529244;ENST00000312106	GO:0005216(ion channel activity);GO:0005227(calcium activated cation channel activity);GO:0005244(voltage-gated ion channel activity);GO:0005245(voltage-gated calcium channel activity);GO:0005262(calcium channel activity);GO:0005515(protein binding);GO:0005886(plasma membrane);GO:0005929(cilium);GO:0006811(ion transport);GO:0006816(calcium ion transport);GO:0007275(multicellular organism developm…	NA	K16889	NA	cation channel sperm associated 1 [Source:HGNC Symbol;Acc:HGNC:17116]	retained_intron;protein_coding	0.437454	1.03059	0.424472	-1.23626	0.0763315	1	down	no
ENSG00000121753	ADGRB2	ENST00000466109;ENST00000420125;ENST00000398538;ENST00000398542;ENST00000465256;ENST00000468430;ENST00000530999;ENST00000530134;ENST00000373658;ENST00000398556;ENST00000527361;ENST00000533175;ENST00000398547;ENST00000436464;ENST00000373655	GO:0004888(transmembrane signaling receptor activity);GO:0004930(G protein-coupled receptor activity);GO:0005515(protein binding);GO:0005813(centrosome);GO:0005886(plasma membrane);GO:0005887(integral component of plasma membrane);GO:0007165(signal transduction);GO:0007166(cell surface receptor signaling pathway);GO:0007186(G protein-coupled receptor signaling pathway);GO:0007189(adenylate cyclas…	NA	NA	NA	adhesion G protein-coupled receptor B2 [Source:HGNC Symbol;Acc:HGNC:944]	retained_intron;protein_coding;processed_transcript	0.65089	0.282644	2.30286	1.20343	0.0767507	1	up	no
ENSG00000205746	AC126755	ENST00000525846;ENST00000433020;ENST00000535716;ENST00000539740;ENST00000545152;ENST00000538220	NA	NA	NA	NA	polycystic kidney disease 1 (autosomal dominant) (PKD1) pseudogene	transcribed_unprocessed_pseudogene;processed_transcript	2.49621	1.09695	2.2756	1.18624	0.0772602	1	up	no
ENSG00000168237	GLYCTK	ENST00000436784;ENST00000461183;ENST00000489173;ENST00000473032;ENST00000477382;ENST00000473583;ENST00000305690;ENST00000471180;ENST00000486393	GO:0000166(nucleotide binding);GO:0005515(protein binding);GO:0005524(ATP binding);GO:0005737(cytoplasm);GO:0005739(mitochondrion);GO:0005794(Golgi apparatus);GO:0005829(cytosol);GO:0006468(protein phosphorylation);GO:0008887(glycerate kinase activity);GO:0016301(kinase activity);GO:0016310(phosphorylation);GO:0016740(transferase activity);GO:0061624(fructose catabolic process to hydroxyacetone p…	00030(Pentose phosphate pathway);00260(Glycine, serine and threonine metabolism);00561(Glycerolipid metabolism);00630(Glyoxylate and dicarboxylate metabolism);00630(Glyoxylate and dicarboxylate metabolism)	K11529	EC:2.7.1.165	glycerate kinase [Source:HGNC Symbol;Acc:HGNC:24247]	protein_coding;retained_intron;nonsense_mediated_decay	0.529074	1.20622	0.43862	-1.18896	0.0774241	1	down	no
ENSG00000022267	FHL1	ENST00000394155;ENST00000543669;ENST00000370690;ENST00000618438;ENST00000630684;ENST00000651929;ENST00000652745;ENST00000370676;ENST00000625935;ENST00000628919;ENST00000458357;ENST00000626004;ENST00000628568;ENST00000627578;ENST00000370683;ENST00000652457;ENST00000627383;ENST00000535737;ENST00000452016;ENST00000651256;ENST00000630278;ENST00000477080;ENST00000539015;ENST00000420362;ENST00000628443…	GO:0003254(regulation of membrane depolarization);GO:0003674(molecular_function);GO:0005515(protein binding);GO:0005634(nucleus);GO:0005737(cytoplasm);GO:0005829(cytosol);GO:0005886(plasma membrane);GO:0005925(focal adhesion);GO:0007275(multicellular organism development);GO:0007517(muscle organ development);GO:0009887(animal organ morphogenesis);GO:0010972(negative regulation of G2/M transition …	04630(Jak-STAT signaling pathway);04630(Jak-STAT signaling pathway)	K14365	NA	four and a half LIM domains 1 [Source:HGNC Symbol;Acc:HGNC:3702]	protein_coding;processed_transcript;retained_intron	7.54461	16.8963	0.446525	-1.16319	0.0782856	1	down	no
ENSG00000164619	BMPER	ENST00000649409;ENST00000649985;ENST00000444773;ENST00000648982;ENST00000648848;ENST00000448280;ENST00000297161;ENST00000494786;ENST00000648618;ENST00000648445;ENST00000648229;ENST00000436222;ENST00000650202;ENST00000648856;ENST00000650533;ENST00000650544;ENST00000649771;ENST00000648392;ENST00000650206;ENST00000649232;ENST00000649002;ENST00000476525;ENST00000496609;ENST00000647703;ENST00000647656…	GO:0001657(ureteric bud development);GO:0002043(blood vessel endothelial cell proliferation involved in sprouting angiogenesis);GO:0005515(protein binding);GO:0005576(extracellular region);GO:0005615(extracellular space);GO:0010594(regulation of endothelial cell migration);GO:0030514(negative regulation of BMP signaling pathway);GO:0042118(endothelial cell activation);GO:0048839(inner ear develop…	NA	NA	NA	BMP binding endothelial regulator [Source:HGNC Symbol;Acc:HGNC:24154]	protein_coding;nonsense_mediated_decay;processed_transcript;retained_intron	0.53672	0.23381	2.29554	1.19884	0.0783352	1	up	no
ENSG00000182809	CRIP2	ENST00000329146;ENST00000551738;ENST00000550577;ENST00000551836;ENST00000548989;ENST00000548923;ENST00000548309;ENST00000483017;ENST00000547643;ENST00000552643;ENST00000538259	GO:0005515(protein binding);GO:0005938(cell cortex);GO:0008270(zinc ion binding);GO:0008284(positive regulation of cell population proliferation);GO:0030097(hemopoiesis);GO:0046872(metal ion binding);GO:0046872(metal ion binding)	NA	NA	NA	cysteine rich protein 2 [Source:HGNC Symbol;Acc:HGNC:2361]	protein_coding;retained_intron;processed_transcript	1.67607	0.728317	2.3013	1.20245	0.0785516	1	up	no
ENSG00000165272	AQP3	ENST00000297991;ENST00000643650;ENST00000645858;ENST00000493581;ENST00000473153;ENST00000463983;ENST00000494313	GO:0002684(positive regulation of immune system process);GO:0003091(renal water homeostasis);GO:0005215(transporter activity);GO:0005634(nucleus);GO:0005737(cytoplasm);GO:0005886(plasma membrane);GO:0005911(cell-cell junction);GO:0006833(water transport);GO:0007588(excretion);GO:0015204(urea transmembrane transporter activity);GO:0015250(water channel activity);GO:0015254(glycerol channel activit…	04962(Vasopressin-regulated water reabsorption);04962(Vasopressin-regulated water reabsorption)	NA	NA	aquaporin 3 (Gill blood group) [Source:HGNC Symbol;Acc:HGNC:636]	protein_coding;nonsense_mediated_decay;retained_intron	1.33712	3.02431	0.442126	-1.17747	0.0789912	1	down	no
ENSG00000107821	KAZALD1	ENST00000477979;ENST00000470106;ENST00000370200;ENST00000608812;ENST00000477267;ENST00000465807	GO:0001503(ossification);GO:0001558(regulation of cell growth);GO:0005515(protein binding);GO:0005520(insulin-like growth factor binding);GO:0005576(extracellular region);GO:0005614(interstitial matrix);GO:0007275(multicellular organism development);GO:0030154(cell differentiation);GO:0030198(extracellular matrix organization);GO:0031012(extracellular matrix);GO:0031012(extracellular matrix)	NA	NA	NA	Kazal type serine peptidase inhibitor domain 1 [Source:HGNC Symbol;Acc:HGNC:25460]	processed_transcript;protein_coding	1.1004	0.474126	2.32091	1.21469	0.0793177	1	up	no
ENSG00000106992	AK1	ENST00000644144;ENST00000550143;ENST00000413016;ENST00000223836;ENST00000550992;ENST00000373156	GO:0000166(nucleotide binding);GO:0001520(outer dense fiber);GO:0004017(adenylate kinase activity);GO:0004550(nucleoside diphosphate kinase activity);GO:0005524(ATP binding);GO:0005737(cytoplasm);GO:0005829(cytosol);GO:0005886(plasma membrane);GO:0006139(nucleobase-containing compound metabolic process);GO:0006165(nucleoside diphosphate phosphorylation);GO:0006172(ADP biosynthetic process);GO:000…	00230(Purine metabolism);00730(Thiamine metabolism);00730(Thiamine metabolism)	NA	NA	adenylate kinase 1 [Source:HGNC Symbol;Acc:HGNC:361]	protein_coding;nonsense_mediated_decay;processed_transcript	10.6108	23.6474	0.448711	-1.15614	0.0800554	1	down	no
ENSG00000089486	CDIP1	ENST00000399599;ENST00000588381;ENST00000563186;ENST00000563507;ENST00000589159;ENST00000562579;ENST00000586768;ENST00000564828;ENST00000586728;ENST00000567695;ENST00000566234;ENST00000563332;ENST00000562334;ENST00000589890	GO:0003674(molecular_function);GO:0005515(protein binding);GO:0005634(nucleus);GO:0005764(lysosome);GO:0005765(lysosomal membrane);GO:0005768(endosome);GO:0006915(apoptotic process);GO:0016020(membrane);GO:0031902(late endosome membrane);GO:0033209(tumor necrosis factor-mediated signaling pathway);GO:0042771(intrinsic apoptotic signaling pathway in response to DNA damage by p53 class mediator);GO…	NA	NA	NA	cell death inducing p53 target 1 [Source:HGNC Symbol;Acc:HGNC:13234]	protein_coding;nonsense_mediated_decay;processed_transcript	2.46695	1.09429	2.25439	1.17274	0.0803192	1	up	no
ENSG00000048140	TSPAN17	ENST00000298564;ENST00000515708;ENST00000514705;ENST00000507471;ENST00000503045;ENST00000503030;ENST00000310032;ENST00000504168;ENST00000508164	GO:0000151(ubiquitin ligase complex);GO:0004842(ubiquitin-protein transferase activity);GO:0005887(integral component of plasma membrane);GO:0007166(cell surface receptor signaling pathway);GO:0016020(membrane);GO:0016021(integral component of membrane);GO:0016567(protein ubiquitination);GO:0019899(enzyme binding);GO:0072594(establishment of protein localization to organelle);GO:0072594(establish…	NA	K10303	NA	tetraspanin 17 [Source:HGNC Symbol;Acc:HGNC:13594]	protein_coding;retained_intron;nonsense_mediated_decay	12.5213	5.58295	2.24277	1.16528	0.0804573	1	up	no
ENSG00000126767	ELK1	ENST00000376983;ENST00000247161;ENST00000468956;ENST00000343894	GO:0000978(RNA polymerase II proximal promoter sequence-specific DNA binding);GO:0000981(DNA-binding transcription factor activity, RNA polymerase II-specific);GO:0001085(RNA polymerase II transcription factor binding);GO:0001228(DNA-binding transcription activator activity, RNA polymerase II-specific);GO:0003677(DNA binding);GO:0003682(chromatin binding);GO:0003690(double-stranded DNA binding);G…	04010(MAPK signaling pathway);04012(ErbB signaling pathway);04014(Ras signaling pathway);04510(Focal adhesion);04910(Insulin signaling pathway);04912(GnRH signaling pathway);04921(Oxytocin signaling pathway);05020(Prion diseases);05140(Leishmaniasis);05161(Hepatitis B);05163(Human cytomegalovirus infection);05166(Human T-cell leukemia virus 1 infection);05200(Pathways in cancer);05205(Proteoglyca…	NA	NA	ELK1, ETS transcription factor [Source:HGNC Symbol;Acc:HGNC:3321]	protein_coding;processed_transcript	4.22367	9.40888	0.448903	-1.15553	0.0807099	1	down	no
ENSG00000145743	FBXL17	ENST00000542267;ENST00000481160;ENST00000619412;ENST00000359660;ENST00000496714;ENST00000518486	GO:0000209(protein polyubiquitination);GO:0005515(protein binding);GO:0005634(nucleus);GO:0005737(cytoplasm);GO:0005829(cytosol);GO:0006515(protein quality control for misfolded or incompletely synthesized proteins);GO:0007399(nervous system development);GO:0008589(regulation of smoothened signaling pathway);GO:0014033(neural crest cell differentiation);GO:0016567(protein ubiquitination);GO:00190…	NA	K10283	NA	F-box and leucine rich repeat protein 17 [Source:HGNC Symbol;Acc:HGNC:13615]	protein_coding;retained_intron	2.28595	1.01272	2.25723	1.17456	0.0807538	1	up	no
ENSG00000076662	ICAM3	ENST00000587992;ENST00000160262;ENST00000585439;ENST00000589900;ENST00000589249;ENST00000589261;ENST00000589580;ENST00000590569;ENST00000592439;ENST00000592945	GO:0002223(stimulatory C-type lectin receptor signaling pathway);GO:0005102(signaling receptor binding);GO:0005178(integrin binding);GO:0005515(protein binding);GO:0005886(plasma membrane);GO:0005887(integral component of plasma membrane);GO:0006909(phagocytosis);GO:0007155(cell adhesion);GO:0016020(membrane);GO:0016021(integral component of membrane);GO:0030198(extracellular matrix organization)…	04514(Cell adhesion molecules (CAMs));04514(Cell adhesion molecules (CAMs))	NA	NA	intercellular adhesion molecule 3 [Source:HGNC Symbol;Acc:HGNC:5346]	retained_intron;protein_coding;nonsense_mediated_decay	1.22893	2.77622	0.442663	-1.17572	0.0808275	1	down	no
ENSG00000180574	EIF2S3B	ENST00000538173;ENST00000322446	GO:0000166(nucleotide binding);GO:0001731(formation of translation preinitiation complex);GO:0003743(translation initiation factor activity);GO:0003924(GTPase activity);GO:0005525(GTP binding);GO:0005737(cytoplasm);GO:0005829(cytosol);GO:0005850(eukaryotic translation initiation factor 2 complex);GO:0006412(translation);GO:0006413(translational initiation);GO:0006413(translational initiation)	NA	NA	NA	eukaryotic translation initiation factor 2 subunit gamma B [Source:HGNC Symbol;Acc:HGNC:43863]	protein_coding	1.40308	3.16638	0.443119	-1.17423	0.0811822	1	down	no
ENSG00000277067	CU634019	ENST00000623095;ENST00000621909;ENST00000615804;ENST00000623394;ENST00000624310;ENST00000622911	NA	NA	NA	NA	uncharacterized LOC102724843 [Source:NCBI gene;Acc:102724843]	lincRNA	1.44881	3.25254	0.445438	-1.1667	0.0812449	1	down	no
ENSG00000072864	NDE1	ENST00000396354;ENST00000572756;ENST00000576502;ENST00000574109;ENST00000577101;ENST00000570727;ENST00000574163;ENST00000572503;ENST00000572967;ENST00000573203;ENST00000573694;ENST00000396355	GO:0000086(G2/M transition of mitotic cell cycle);GO:0000132(establishment of mitotic spindle orientation);GO:0000775(chromosome, centromeric region);GO:0000776(kinetochore);GO:0000777(condensed chromosome kinetochore);GO:0001764(neuron migration);GO:0005515(protein binding);GO:0005694(chromosome);GO:0005737(cytoplasm);GO:0005813(centrosome);GO:0005815(microtubule organizing center);GO:0005819(sp…	NA	K16738	NA	nudE neurodevelopment protein 1 [Source:HGNC Symbol;Acc:HGNC:17619]	protein_coding;nonsense_mediated_decay;retained_intron;processed_transcript	11.88	5.30696	2.23857	1.16258	0.0814434	1	up	no
ENSG00000179546	HTR1D	ENST00000374619	GO:0004930(G protein-coupled receptor activity);GO:0004993(G protein-coupled serotonin receptor activity);GO:0005886(plasma membrane);GO:0005887(integral component of plasma membrane);GO:0006939(smooth muscle contraction);GO:0007165(signal transduction);GO:0007186(G protein-coupled receptor signaling pathway);GO:0007187(G protein-coupled receptor signaling pathway, coupled to cyclic nucleotide se…	04024(cAMP signaling pathway);04080(Neuroactive ligand-receptor interaction);04726(Serotonergic synapse);04742(Taste transduction)	K04153	NA	5-hydroxytryptamine receptor 1D [Source:HGNC Symbol;Acc:HGNC:5289]	protein_coding	0.777205	0.328329	2.36715	1.24315	0.0814987	1	up	no
ENSG00000189056	RELN	ENST00000428762;ENST00000478148;ENST00000424685;ENST00000473945;ENST00000473457;ENST00000343529;ENST00000429186	GO:0000904(cell morphogenesis involved in differentiation);GO:0001764(neuron migration);GO:0005576(extracellular region);GO:0005615(extracellular space);GO:0005737(cytoplasm);GO:0005886(plasma membrane);GO:0006508(proteolysis);GO:0007155(cell adhesion);GO:0007275(multicellular organism development);GO:0007411(axon guidance);GO:0007417(central nervous system development);GO:0007420(brain developme…	04151(PI3K-Akt signaling pathway);04510(Focal adhesion);04512(ECM-receptor interaction);05165(Human papillomavirus infection);05165(Human papillomavirus infection)	K06249	EC:3.4.21.-	reelin [Source:HGNC Symbol;Acc:HGNC:9957]	protein_coding;retained_intron;processed_transcript	0.120626	0.276704	0.435939	-1.1978	0.0816394	1	down	no
ENSG00000145779	TNFAIP8	ENST00000274456;ENST00000388882;ENST00000504771;ENST00000415806;ENST00000513374;ENST00000504642;ENST00000503646	GO:0005515(protein binding);GO:0005654(nucleoplasm);GO:0005737(cytoplasm);GO:0006915(apoptotic process);GO:0042981(regulation of apoptotic process);GO:0043027(cysteine-type endopeptidase inhibitor activity involved in apoptotic process);GO:0043065(positive regulation of apoptotic process);GO:0043066(negative regulation of apoptotic process);GO:0043154(negative regulation of cysteine-type endopept…	NA	NA	NA	TNF alpha induced protein 8 [Source:HGNC Symbol;Acc:HGNC:17260]	protein_coding	1.86533	0.83042	2.24625	1.16752	0.0820835	1	up	no
ENSG00000183291	SELENOF	ENST00000611507;ENST00000616787;ENST00000331835;ENST00000467557;ENST00000370554;ENST00000497861;ENST00000648872;ENST00000469566;ENST00000401030	GO:0005515(protein binding);GO:0005783(endoplasmic reticulum);GO:0005788(endoplasmic reticulum lumen);GO:0051084('de novo' posttranslational protein folding);GO:0051084('de novo' posttranslational protein folding)	NA	NA	NA	selenoprotein F [Source:HGNC Symbol;Acc:HGNC:17705]	protein_coding;nonsense_mediated_decay;processed_transcript	38.9439	17.4746	2.2286	1.15614	0.0826852	1	up	no
ENSG00000135452	TSPAN31	ENST00000257910;ENST00000548093;ENST00000548167;ENST00000550791;ENST00000552816;ENST00000553089;ENST00000547311;ENST00000553221;ENST00000547992;ENST00000547472;ENST00000549052;ENST00000550528;ENST00000546922;ENST00000546993	GO:0005887(integral component of plasma membrane);GO:0007166(cell surface receptor signaling pathway);GO:0008284(positive regulation of cell population proliferation);GO:0016020(membrane);GO:0016021(integral component of membrane);GO:0016021(integral component of membrane)	NA	NA	NA	tetraspanin 31 [Source:HGNC Symbol;Acc:HGNC:10539]	protein_coding;processed_transcript;retained_intron;nonsense_mediated_decay	0.836633	1.88379	0.444123	-1.17097	0.0827691	1	down	no
ENSG00000141068	KSR1	ENST00000582311;ENST00000583998;ENST00000644974;ENST00000579399;ENST00000398988;ENST00000578981;ENST00000580430;ENST00000581975;ENST00000579961;ENST00000398985;ENST00000583525;ENST00000579309;ENST00000644418;ENST00000509603;ENST00000398982;ENST00000577823;ENST00000583370;ENST00000582410;ENST00000268763;ENST00000580822	GO:0000165(MAPK cascade);GO:0004672(protein kinase activity);GO:0005078(MAP-kinase scaffold activity);GO:0005515(protein binding);GO:0005524(ATP binding);GO:0005737(cytoplasm);GO:0005783(endoplasmic reticulum);GO:0005789(endoplasmic reticulum membrane);GO:0005829(cytosol);GO:0005886(plasma membrane);GO:0006468(protein phosphorylation);GO:0007265(Ras protein signal transduction);GO:0008022(protein…	04014(Ras signaling pathway);04625(C-type lectin receptor signaling pathway);05152(Tuberculosis);05152(Tuberculosis)	K14958	NA	kinase suppressor of ras 1 [Source:HGNC Symbol;Acc:HGNC:6465]	processed_transcript;protein_coding;retained_intron;nonsense_mediated_decay	0.185672	0.0791197	2.34672	1.23065	0.0829719	1	up	no
ENSG00000260328	AC104024	ENST00000562897	NA	NA	NA	NA	novel transcript	lincRNA	0.317937	0.745889	0.426252	-1.23022	0.0834435	1	down	no
ENSG00000134222	PSRC1	ENST00000492431;ENST00000369909;ENST00000418914;ENST00000409138;ENST00000369907;ENST00000369903;ENST00000429031;ENST00000459765;ENST00000369904;ENST00000409267;ENST00000471740;ENST00000474126	GO:0000922(spindle pole);GO:0001578(microtubule bundle formation);GO:0005515(protein binding);GO:0005654(nucleoplasm);GO:0005737(cytoplasm);GO:0005819(spindle);GO:0005829(cytosol);GO:0005856(cytoskeleton);GO:0005876(spindle microtubule);GO:0007049(cell cycle);GO:0007080(mitotic metaphase plate congression);GO:0008017(microtubule binding);GO:0009987(cellular process);GO:0015630(microtubule cytoske…	NA	K21443	NA	proline and serine rich coiled-coil 1 [Source:HGNC Symbol;Acc:HGNC:24472]	retained_intron;protein_coding	5.53559	12.2714	0.451097	-1.14849	0.0834786	1	down	no
ENSG00000243004	AC005062	ENST00000449573;ENST00000437191;ENST00000418442;ENST00000415499;ENST00000435968;ENST00000424516;ENST00000428100;ENST00000457921	NA	NA	NA	NA	novel transcript, sense overlapping to MACC1	sense_overlapping	25.041	11.2798	2.22	1.15056	0.0841245	1	up	no
ENSG00000211679	IGLC3	ENST00000390325	GO:0002250(adaptive immune response);GO:0002376(immune system process);GO:0003823(antigen binding);GO:0005576(extracellular region);GO:0005615(extracellular space);GO:0005886(plasma membrane);GO:0006898(receptor-mediated endocytosis);GO:0006910(phagocytosis, recognition);GO:0006911(phagocytosis, engulfment);GO:0006956(complement activation);GO:0006958(complement activation, classical pathway);GO:…	NA	NA	NA	immunoglobulin lambda constant 3 (Kern-Oz+ marker) [Source:HGNC Symbol;Acc:HGNC:5857]	IG_C_gene	6.71945	2.95212	2.27614	1.18659	0.0846768	1	up	no
ENSG00000204428	LY6G5C	ENST00000467098;ENST00000474678;ENST00000460141;ENST00000375863;ENST00000383237;ENST00000461572;ENST00000474395	GO:0005576(extracellular region);GO:0009897(external side of plasma membrane);GO:0016020(membrane);GO:0016021(integral component of membrane);GO:0032991(protein-containing complex);GO:0042802(identical protein binding);GO:0051260(protein homooligomerization);GO:0051260(protein homooligomerization)	NA	K20005	NA	lymphocyte antigen 6 family member G5C [Source:HGNC Symbol;Acc:HGNC:13932]	processed_transcript;nonsense_mediated_decay;retained_intron;protein_coding	0.963986	0.415677	2.31908	1.21355	0.0848581	1	up	no
ENSG00000213462	ERV3-1	ENST00000394323;ENST00000528878;ENST00000535538	GO:0003674(molecular_function);GO:0008150(biological_process);GO:0008150(biological_process)	NA	NA	NA	endogenous retrovirus group 3 member 1, envelope [Source:HGNC Symbol;Acc:HGNC:3454]	protein_coding;processed_transcript	2.13821	4.72073	0.45294	-1.14261	0.0848773	1	down	no
ENSG00000180881	CAPS2	ENST00000436898;ENST00000336815;ENST00000493070;ENST00000548958;ENST00000393284;ENST00000547320;ENST00000409799;ENST00000551829;ENST00000548035;ENST00000552497;ENST00000409445;ENST00000486196;ENST00000409004;ENST00000328705	GO:0005509(calcium ion binding);GO:0046872(metal ion binding);GO:0046872(metal ion binding)	NA	NA	NA	calcyphosine 2 [Source:HGNC Symbol;Acc:HGNC:16471]	protein_coding;nonsense_mediated_decay;retained_intron;processed_transcript	0.179724	0.417835	0.430131	-1.21715	0.0849461	1	down	no
ENSG00000128917	DLL4	ENST00000249749;ENST00000557876;ENST00000559440	GO:0000122(negative regulation of transcription by RNA polymerase II);GO:0001525(angiogenesis);GO:0001569(branching involved in blood vessel morphogenesis);GO:0001974(blood vessel remodeling);GO:0003180(aortic valve morphogenesis);GO:0003208(cardiac ventricle morphogenesis);GO:0003209(cardiac atrium morphogenesis);GO:0003222(ventricular trabecula myocardium morphogenesis);GO:0003344(pericardium m…	01522(Endocrine resistance);04330(Notch signaling pathway);04658(Th1 and Th2 cell differentiation);05200(Pathways in cancer);05224(Breast cancer);05224(Breast cancer)	K06051	NA	delta like canonical Notch ligand 4 [Source:HGNC Symbol;Acc:HGNC:2910]	protein_coding;retained_intron	0.263122	0.602147	0.436973	-1.19438	0.0856745	1	down	no
ENSG00000274070	CASTOR2	ENST00000616305;ENST00000622472	GO:0005515(protein binding);GO:0005737(cytoplasm);GO:0005829(cytosol);GO:0042802(identical protein binding);GO:0061700(GATOR2 complex);GO:1902531(regulation of intracellular signal transduction);GO:1903577(cellular response to L-arginine);GO:1904262(negative regulation of TORC1 signaling);GO:1904262(negative regulation of TORC1 signaling)	04150(mTOR signaling pathway);04150(mTOR signaling pathway)	K23081	NA	cytosolic arginine sensor for mTORC1 subunit 2 [Source:HGNC Symbol;Acc:HGNC:37073]	protein_coding;retained_intron	0.786583	1.79693	0.437738	-1.19186	0.0860872	1	down	no
ENSG00000260342	AC138811	ENST00000567078	GO:0003735(structural constituent of ribosome);GO:0005784(Sec61 translocon complex);GO:0005840(ribosome);GO:0006412(translation);GO:0006613(cotranslational protein targeting to membrane);GO:0016020(membrane);GO:0016021(integral component of membrane)	NA	NA	NA	novel protein	protein_coding	7.92605	17.4579	0.454009	-1.13921	0.0863575	1	down	no
ENSG00000286010	AC108925	ENST00000652367	NA	NA	NA	NA	novel transcript	lincRNA	0.435627	0.977179	0.445801	-1.16553	0.0865841	1	down	no
ENSG00000101311	FERMT1	ENST00000217289;ENST00000536936;ENST00000378844;ENST00000478194	GO:0001954(positive regulation of cell-matrix adhesion);GO:0005737(cytoplasm);GO:0005829(cytosol);GO:0005856(cytoskeleton);GO:0005886(plasma membrane);GO:0005925(focal adhesion);GO:0007155(cell adhesion);GO:0007229(integrin-mediated signaling pathway);GO:0010629(negative regulation of gene expression);GO:0016020(membrane);GO:0030054(cell junction);GO:0030511(positive regulation of transforming gr…	NA	K17082	NA	fermitin family member 1 [Source:HGNC Symbol;Acc:HGNC:15889]	protein_coding;processed_transcript	34.8321	15.8179	2.20206	1.13886	0.086805	1	up	no
ENSG00000235109	ZSCAN31	ENST00000344279;ENST00000444081;ENST00000414431;ENST00000439158;ENST00000439628;ENST00000476001;ENST00000447021;ENST00000434036;ENST00000414429;ENST00000426434;ENST00000481934;ENST00000396838;ENST00000446222;ENST00000446474;ENST00000435857;ENST00000611469;ENST00000453745;ENST00000426756;ENST00000439636	GO:0000981(DNA-binding transcription factor activity, RNA polymerase II-specific);GO:0003676(nucleic acid binding);GO:0003677(DNA binding);GO:0003700(DNA-binding transcription factor activity);GO:0005634(nucleus);GO:0006355(regulation of transcription, DNA-templated);GO:0006357(regulation of transcription by RNA polymerase II);GO:0046872(metal ion binding);GO:0046872(metal ion binding)	NA	K09230	NA	zinc finger and SCAN domain containing 31 [Source:HGNC Symbol;Acc:HGNC:14097]	protein_coding;processed_transcript	0.406	0.905746	0.44825	-1.15763	0.0870339	1	down	no
ENSG00000269858	EGLN2	ENST00000593445;ENST00000303961;ENST00000599579;ENST00000593726;ENST00000594140;ENST00000593972;ENST00000596517;ENST00000595051;ENST00000597746;ENST00000595621;ENST00000601733;ENST00000594380;ENST00000598654;ENST00000593525;ENST00000602166;ENST00000593477;ENST00000406058;ENST00000593397	GO:0001558(regulation of cell growth);GO:0001666(response to hypoxia);GO:0005506(iron ion binding);GO:0005515(protein binding);GO:0005634(nucleus);GO:0005654(nucleoplasm);GO:0008198(ferrous iron binding);GO:0016491(oxidoreductase activity);GO:0016705(oxidoreductase activity, acting on paired donors, with incorporation or reduction of molecular oxygen);GO:0016706(2-oxoglutarate-dependent dioxygena…	04066(HIF-1 signaling pathway);05200(Pathways in cancer);05211(Renal cell carcinoma);05211(Renal cell carcinoma)	K09592	EC:1.14.11.29	egl-9 family hypoxia inducible factor 2 [Source:HGNC Symbol;Acc:HGNC:14660]	retained_intron;protein_coding	4.84669	2.19301	2.21006	1.14409	0.0871203	1	up	no
ENSG00000186480	INSIG1	ENST00000340368;ENST00000425172;ENST00000468307;ENST00000342407;ENST00000476756;ENST00000344756	GO:0005515(protein binding);GO:0005783(endoplasmic reticulum);GO:0005789(endoplasmic reticulum membrane);GO:0006629(lipid metabolic process);GO:0006641(triglyceride metabolic process);GO:0006695(cholesterol biosynthetic process);GO:0006991(response to sterol depletion);GO:0008202(steroid metabolic process);GO:0008203(cholesterol metabolic process);GO:0010894(negative regulation of steroid biosynt…	NA	NA	NA	insulin induced gene 1 [Source:HGNC Symbol;Acc:HGNC:6083]	protein_coding;retained_intron	3.37328	1.51314	2.22932	1.1566	0.0873776	1	up	no
ENSG00000167723	TRPV3	ENST00000381913;ENST00000577016;ENST00000572519;ENST00000575865;ENST00000574773;ENST00000571139;ENST00000571005;ENST00000576742;ENST00000616411;ENST00000301365;ENST00000573539	GO:0005216(ion channel activity);GO:0005261(cation channel activity);GO:0005262(calcium channel activity);GO:0005515(protein binding);GO:0005886(plasma membrane);GO:0005887(integral component of plasma membrane);GO:0006811(ion transport);GO:0006816(calcium ion transport);GO:0009266(response to temperature stimulus);GO:0009408(response to heat);GO:0016020(membrane);GO:0016021(integral component of…	04750(Inflammatory mediator regulation of TRP channels);04750(Inflammatory mediator regulation of TRP channels)	K04972	NA	transient receptor potential cation channel subfamily V member 3 [Source:HGNC Symbol;Acc:HGNC:18084]	nonsense_mediated_decay;protein_coding;retained_intron	0.646599	0.287902	2.2459	1.16729	0.0876108	1	up	no
ENSG00000081692	JMJD4	ENST00000615711;ENST00000438896;ENST00000366758;ENST00000480590;ENST00000465251;ENST00000620518;ENST00000485807	GO:0005515(protein binding);GO:0005737(cytoplasm);GO:0016491(oxidoreductase activity);GO:0016706(2-oxoglutarate-dependent dioxygenase activity);GO:0018126(protein hydroxylation);GO:0045905(positive regulation of translational termination);GO:0046872(metal ion binding);GO:0051213(dioxygenase activity);GO:0055114(oxidation-reduction process);GO:0055114(oxidation-reduction process)	NA	NA	NA	jumonji domain containing 4 [Source:HGNC Symbol;Acc:HGNC:25724]	protein_coding;retained_intron	2.39894	5.27319	0.454931	-1.13628	0.0880568	1	down	no
ENSG00000285219	AL591485	ENST00000644038;ENST00000645344;ENST00000644800;ENST00000643136;ENST00000643761;ENST00000644892;ENST00000646295;ENST00000646488;ENST00000642458;ENST00000645863;ENST00000643058;ENST00000643414;ENST00000646431;ENST00000645808;ENST00000644654;ENST00000645464;ENST00000644213;ENST00000644070;ENST00000645925;ENST00000643141;ENST00000645970;ENST00000642345;ENST00000646294;ENST00000643201;ENST00000642798…	NA	NA	NA	NA	highly up-regulated in liver cancer (non-protein coding)	bidirectional_promoter_lncRNA	0.023631	0.0530968	0.445055	-1.16794	0.0884486	1	down	no
ENSG00000100441	KHNYN	ENST00000553935;ENST00000556255;ENST00000556510;ENST00000251343;ENST00000556842;ENST00000554268	GO:0003674(molecular_function);GO:0003723(RNA binding);GO:0005575(cellular_component);GO:0008150(biological_process);GO:0008150(biological_process)	NA	NA	NA	KH and NYN domain containing [Source:HGNC Symbol;Acc:HGNC:20166]	protein_coding;retained_intron	3.95116	8.60855	0.458981	-1.12349	0.0885409	1	down	no
ENSG00000144045	DQX1	ENST00000404568;ENST00000495597;ENST00000498552;ENST00000393951;ENST00000418139;ENST00000451518;ENST00000473508;ENST00000483555	GO:0000166(nucleotide binding);GO:0003723(RNA binding);GO:0004386(helicase activity);GO:0005524(ATP binding);GO:0005634(nucleus);GO:0016787(hydrolase activity);GO:0034459(ATP-dependent 3'-5' RNA helicase activity);GO:0034459(ATP-dependent 3'-5' RNA helicase activity)	NA	K14433	EC:3.6.4.13	DEAQ-box RNA dependent ATPase 1 [Source:HGNC Symbol;Acc:HGNC:20410]	protein_coding;processed_transcript;nonsense_mediated_decay;retained_intron	0.325197	0.736916	0.441294	-1.18019	0.0885465	1	down	no
ENSG00000196715	VKORC1L1	ENST00000360768;ENST00000434382;ENST00000648187;ENST00000648179	GO:0005783(endoplasmic reticulum);GO:0005789(endoplasmic reticulum membrane);GO:0016020(membrane);GO:0016021(integral component of membrane);GO:0016491(oxidoreductase activity);GO:0017187(peptidyl-glutamic acid carboxylation);GO:0034599(cellular response to oxidative stress);GO:0042373(vitamin K metabolic process);GO:0047057(vitamin-K-epoxide reductase (warfarin-sensitive) activity);GO:0048038(qu…	00130(Ubiquinone and other terpenoid-quinone biosynthesis);00130(Ubiquinone and other terpenoid-quinone biosynthesis)	K05357	EC:1.17.4.4	vitamin K epoxide reductase complex subunit 1 like 1 [Source:HGNC Symbol;Acc:HGNC:21492]	protein_coding	5.94018	12.8935	0.460711	-1.11807	0.0899832	1	down	no
ENSG00000197753	LHFPL5	ENST00000652718;ENST00000360215;ENST00000651994;ENST00000651132;ENST00000645222;ENST00000496656;ENST00000651676	GO:0005515(protein binding);GO:0005886(plasma membrane);GO:0006811(ion transport);GO:0007605(sensory perception of sound);GO:0016020(membrane);GO:0016021(integral component of membrane);GO:0016324(apical plasma membrane);GO:0032421(stereocilium bundle);GO:0032426(stereocilium tip);GO:0050910(detection of mechanical stimulus involved in sensory perception of sound);GO:0060088(auditory receptor cel…	NA	NA	NA	LHFPL tetraspan subfamily member 5 [Source:HGNC Symbol;Acc:HGNC:21253]	protein_coding;nonsense_mediated_decay;processed_transcript	0.85332	0.383618	2.2244	1.15342	0.0907558	1	up	no
ENSG00000189127	ANKRD34B	ENST00000338682;ENST00000508916	GO:0005515(protein binding);GO:0005634(nucleus);GO:0005737(cytoplasm);GO:0005737(cytoplasm)	NA	NA	NA	ankyrin repeat domain 34B [Source:HGNC Symbol;Acc:HGNC:33736]	protein_coding	0.748914	0.328695	2.27845	1.18805	0.0912296	1	up	no
ENSG00000227449	FGF7P6	ENST00000452826;ENST00000451282;ENST00000377614	NA	NA	NA	NA	fibroblast growth factor 7 pseudogene 6 [Source:HGNC Symbol;Acc:HGNC:27852]	processed_transcript;transcribed_unprocessed_pseudogene	0.781547	0.343263	2.27681	1.18702	0.0914943	1	up	no
ENSG00000246763	RGMB-AS1	ENST00000501938;ENST00000505677;ENST00000498871;ENST00000505362;ENST00000515003	NA	NA	NA	NA	RGMB antisense RNA 1 [Source:HGNC Symbol;Acc:HGNC:48666]	antisense	0.852932	1.89341	0.450473	-1.15049	0.0916041	1	down	no
ENSG00000173011	TADA2B	ENST00000310074;ENST00000515646;ENST00000506692;ENST00000510704;ENST00000512388	GO:0000981(DNA-binding transcription factor activity, RNA polymerase II-specific);GO:0003677(DNA binding);GO:0003682(chromatin binding);GO:0003713(transcription coactivator activity);GO:0004402(histone acetyltransferase activity);GO:0005515(protein binding);GO:0005634(nucleus);GO:0005654(nucleoplasm);GO:0006338(chromatin remodeling);GO:0006357(regulation of transcription by RNA polymerase II);GO:…	NA	K15127	NA	transcriptional adaptor 2B [Source:HGNC Symbol;Acc:HGNC:30781]	protein_coding	2.74895	5.95357	0.461731	-1.11488	0.0917303	1	down	no
ENSG00000160223	ICOSLG	ENST00000400379;ENST00000407780;ENST00000643466;ENST00000344330;ENST00000400377	GO:0002250(adaptive immune response);GO:0002376(immune system process);GO:0005102(signaling receptor binding);GO:0005515(protein binding);GO:0005886(plasma membrane);GO:0006952(defense response);GO:0006972(hyperosmotic response);GO:0007165(signal transduction);GO:0009897(external side of plasma membrane);GO:0016020(membrane);GO:0016021(integral component of membrane);GO:0031295(T cell costimulati…	04514(Cell adhesion molecules (CAMs));04672(Intestinal immune network for IgA production);04672(Intestinal immune network for IgA production)	K06710	NA	inducible T cell costimulator ligand [Source:HGNC Symbol;Acc:HGNC:17087]	protein_coding	1.79789	0.822384	2.18619	1.12842	0.091768	1	up	no
ENSG00000166526	ZNF3	ENST00000299667;ENST00000487620;ENST00000428683;ENST00000441298;ENST00000292393;ENST00000485892;ENST00000479192;ENST00000460331;ENST00000413658;ENST00000412947;ENST00000303915;ENST00000449785;ENST00000415068;ENST00000466121;ENST00000424697	GO:0000981(DNA-binding transcription factor activity, RNA polymerase II-specific);GO:0003676(nucleic acid binding);GO:0003677(DNA binding);GO:0005515(protein binding);GO:0005622(intracellular);GO:0005634(nucleus);GO:0006355(regulation of transcription, DNA-templated);GO:0006357(regulation of transcription by RNA polymerase II);GO:0007275(multicellular organism development);GO:0008270(zinc ion bin…	05168(Herpes simplex virus 1 infection);05168(Herpes simplex virus 1 infection)	K09228	NA	zinc finger protein 3 [Source:HGNC Symbol;Acc:HGNC:13089]	protein_coding;retained_intron	5.50505	2.52226	2.18259	1.12604	0.0927124	1	up	no
ENSG00000083454	P2RX5	ENST00000225328;ENST00000549063;ENST00000552276;ENST00000547178;ENST00000551178;ENST00000552050;ENST00000550772;ENST00000547933;ENST00000345901;ENST00000552456;ENST00000552723	GO:0001614(purinergic nucleotide receptor activity);GO:0004888(transmembrane signaling receptor activity);GO:0004931(extracellularly ATP-gated cation channel activity);GO:0005216(ion channel activity);GO:0005524(ATP binding);GO:0005639(integral component of nuclear inner membrane);GO:0005829(cytosol);GO:0005886(plasma membrane);GO:0005887(integral component of plasma membrane);GO:0006811(ion tran…	04020(Calcium signaling pathway);04080(Neuroactive ligand-receptor interaction);04080(Neuroactive ligand-receptor interaction)	K05219	NA	purinergic receptor P2X 5 [Source:HGNC Symbol;Acc:HGNC:8536]	protein_coding;retained_intron;processed_transcript;nonsense_mediated_decay	2.32123	5.04374	0.460219	-1.11961	0.0929733	1	down	no
ENSG00000272079	AC004233	ENST00000607794	NA	NA	NA	NA	novel transcript	lincRNA	3.67408	1.65846	2.21535	1.14754	0.0929925	1	up	no
ENSG00000186566	GPATCH8	ENST00000591680;ENST00000590041;ENST00000592746;ENST00000592154;ENST00000335500;ENST00000585614;ENST00000587228;ENST00000586037;ENST00000586265;ENST00000588554;ENST00000635257	GO:0003676(nucleic acid binding);GO:0003723(RNA binding);GO:0005515(protein binding);GO:0005575(cellular_component);GO:0008150(biological_process);GO:0046872(metal ion binding);GO:0046872(metal ion binding)	NA	NA	NA	G-patch domain containing 8 [Source:HGNC Symbol;Acc:HGNC:29066]	protein_coding;nonsense_mediated_decay;retained_intron;processed_transcript	6.54238	3.01722	2.16834	1.11659	0.0935977	1	up	no
ENSG00000173227	SYT12	ENST00000531392;ENST00000526281;ENST00000533427;ENST00000527043;ENST00000525149;ENST00000525457;ENST00000393946	GO:0000149(SNARE binding);GO:0001786(phosphatidylserine binding);GO:0005509(calcium ion binding);GO:0005544(calcium-dependent phospholipid binding);GO:0005886(plasma membrane);GO:0014059(regulation of dopamine secretion);GO:0016020(membrane);GO:0016021(integral component of membrane);GO:0016192(vesicle-mediated transport);GO:0017156(calcium ion regulated exocytosis);GO:0017158(regulation of calci…	NA	K19912	NA	synaptotagmin 12 [Source:HGNC Symbol;Acc:HGNC:18381]	retained_intron;processed_transcript;protein_coding	0.500802	0.225863	2.21728	1.14879	0.0937903	1	up	no
ENSG00000135423	GLS2	ENST00000494345;ENST00000494474;ENST00000486433;ENST00000424141;ENST00000483347;ENST00000471282;ENST00000496006;ENST00000491880;ENST00000610413;ENST00000311966;ENST00000486896;ENST00000461077;ENST00000623608;ENST00000539272;ENST00000476991;ENST00000479952;ENST00000390288	GO:0004359(glutaminase activity);GO:0005515(protein binding);GO:0005739(mitochondrion);GO:0005759(mitochondrial matrix);GO:0006520(cellular amino acid metabolic process);GO:0006537(glutamate biosynthetic process);GO:0006541(glutamine metabolic process);GO:0006543(glutamine catabolic process);GO:0008652(cellular amino acid biosynthetic process);GO:0014047(glutamate secretion);GO:0016787(hydrolase …	00220(Arginine biosynthesis);00250(Alanine, aspartate and glutamate metabolism);00471(D-Glutamine and D-glutamate metabolism);04724(Glutamatergic synapse);04727(GABAergic synapse);04964(Proximal tubule bicarbonate reclamation);05206(MicroRNAs in cancer);05230(Central carbon metabolism in cancer);05230(Central carbon metabolism in cancer)	K01425	EC:3.5.1.2	glutaminase 2 [Source:HGNC Symbol;Acc:HGNC:29570]	retained_intron;nonsense_mediated_decay;protein_coding;processed_transcript	2.03307	0.921301	2.20673	1.14191	0.0940416	1	up	no
ENSG00000198910	L1CAM	ENST00000420165;ENST00000370058;ENST00000439496;ENST00000484652;ENST00000361981;ENST00000370060;ENST00000491983;ENST00000361699;ENST00000407935;ENST00000458029;ENST00000370055;ENST00000460553;ENST00000474853;ENST00000455590;ENST00000496122;ENST00000616195	GO:0005515(protein binding);GO:0005886(plasma membrane);GO:0005925(focal adhesion);GO:0006935(chemotaxis);GO:0007155(cell adhesion);GO:0007156(homophilic cell adhesion via plasma membrane adhesion molecules);GO:0007160(cell-matrix adhesion);GO:0007275(multicellular organism development);GO:0007399(nervous system development);GO:0007411(axon guidance);GO:0008046(axon guidance receptor activity);GO…	04360(Axon guidance);04514(Cell adhesion molecules (CAMs));04514(Cell adhesion molecules (CAMs))	K06550	NA	L1 cell adhesion molecule [Source:HGNC Symbol;Acc:HGNC:6470]	protein_coding;retained_intron;processed_transcript	3.92223	1.80639	2.17132	1.11857	0.0942113	1	up	no
ENSG00000172824	CES4A	ENST00000544478;ENST00000567587;ENST00000648724;ENST00000535948;ENST00000538199;ENST00000544986;ENST00000540947;ENST00000535696;ENST00000397205;ENST00000543561;ENST00000535543;ENST00000540579	GO:0004771(sterol esterase activity);GO:0004806(triglyceride lipase activity);GO:0005576(extracellular region);GO:0005615(extracellular space);GO:0016042(lipid catabolic process);GO:0016787(hydrolase activity);GO:0052689(carboxylic ester hydrolase activity);GO:0052689(carboxylic ester hydrolase activity)	NA	NA	NA	carboxylesterase 4A [Source:HGNC Symbol;Acc:HGNC:26741]	retained_intron;nonsense_mediated_decay;protein_coding;processed_transcript	0.365092	0.804609	0.453751	-1.14003	0.0963048	1	down	no
ENSG00000248429	FAM198B-AS1	ENST00000503611;ENST00000505532;ENST00000509463;ENST00000508752;ENST00000514381	NA	NA	NA	NA	FAM198B antisense RNA 1 [Source:HGNC Symbol;Acc:HGNC:53132]	antisense	0.316658	0.697462	0.454015	-1.13919	0.0963057	1	down	no
ENSG00000237973	MTCO1P12	ENST00000414273	NA	NA	NA	NA	MT-CO1 pseudogene 12 [Source:HGNC Symbol;Acc:HGNC:52014]	unprocessed_pseudogene	243.82	113.432	2.14947	1.10398	0.0965706	1	up	no
ENSG00000196793	ZNF239	ENST00000374446;ENST00000535642;ENST00000426961;ENST00000491188;ENST00000306006	GO:0000122(negative regulation of transcription by RNA polymerase II);GO:0000978(RNA polymerase II proximal promoter sequence-specific DNA binding);GO:0000981(DNA-binding transcription factor activity, RNA polymerase II-specific);GO:0001227(DNA-binding transcription repressor activity, RNA polymerase II-specific);GO:0003676(nucleic acid binding);GO:0003677(DNA binding);GO:0003723(RNA binding);GO:…	NA	NA	NA	zinc finger protein 239 [Source:HGNC Symbol;Acc:HGNC:13031]	protein_coding;processed_transcript	2.02131	0.929989	2.17348	1.12	0.0982452	1	up	no
ENSG00000123427	EEF1AKMT3	ENST00000300209;ENST00000548256;ENST00000551420;ENST00000333012;ENST00000552307	GO:0005515(protein binding);GO:0005622(intracellular);GO:0005737(cytoplasm);GO:0005813(centrosome);GO:0005815(microtubule organizing center);GO:0005856(cytoskeleton);GO:0008168(methyltransferase activity);GO:0016279(protein-lysine N-methyltransferase activity);GO:0016740(transferase activity);GO:0018022(peptidyl-lysine methylation);GO:0031072(heat shock protein binding);GO:0032259(methylation);GO…	NA	K21803	EC:2.1.1.-	EEF1A lysine methyltransferase 3 [Source:HGNC Symbol;Acc:HGNC:24936]	protein_coding;processed_transcript	2.23875	1.02715	2.17957	1.12405	0.0982771	1	up	no
ENSG00000280254	AC233723	ENST00000623798	NA	NA	NA	NA	TEC	TEC	1.30318	0.58722	2.21924	1.15007	0.0986812	1	up	no
ENSG00000140519	RHCG	ENST00000560081;ENST00000559638;ENST00000558184;ENST00000558360;ENST00000649642;ENST00000268122;ENST00000558030	GO:0005886(plasma membrane);GO:0005887(integral component of plasma membrane);GO:0006873(cellular ion homeostasis);GO:0006885(regulation of pH);GO:0008519(ammonium transmembrane transporter activity);GO:0015696(ammonium transport);GO:0015837(amine transport);GO:0016020(membrane);GO:0016021(integral component of membrane);GO:0016323(basolateral plasma membrane);GO:0016324(apical plasma membrane);G…	NA	K06580	NA	Rh family C glycoprotein [Source:HGNC Symbol;Acc:HGNC:18140]	nonsense_mediated_decay;retained_intron;protein_coding	1.85304	3.98068	0.465507	-1.10312	0.0987663	1	down	no
ENSG00000131467	PSME3	ENST00000293362;ENST00000591152;ENST00000590720;ENST00000622892;ENST00000585805;ENST00000441946;ENST00000545225;ENST00000541124;ENST00000586312;ENST00000586114;ENST00000592458;ENST00000592169;ENST00000543428;ENST00000591722;ENST00000589469;ENST00000593111;ENST00000592578	GO:0000165(MAPK cascade);GO:0000209(protein polyubiquitination);GO:0000502(proteasome complex);GO:0002039(p53 binding);GO:0002223(stimulatory C-type lectin receptor signaling pathway);GO:0002479(antigen processing and presentation of exogenous peptide antigen via MHC class I, TAP-dependent);GO:0005515(protein binding);GO:0005634(nucleus);GO:0005654(nucleoplasm);GO:0005737(cytoplasm);GO:0005829(cy…	03050(Proteasome);04612(Antigen processing and presentation);05160(Hepatitis C);05160(Hepatitis C)	K06698	NA	proteasome activator subunit 3 [Source:HGNC Symbol;Acc:HGNC:9570]	protein_coding;nonsense_mediated_decay;processed_transcript;retained_intron	14.5871	30.9901	0.470704	-1.08711	0.0988089	1	down	no
ENSG00000127585	FBXL16	ENST00000562585;ENST00000397621;ENST00000562648;ENST00000562563;ENST00000324361	GO:0000209(protein polyubiquitination);GO:0004842(ubiquitin-protein transferase activity);GO:0005515(protein binding);GO:0005737(cytoplasm);GO:0005829(cytosol);GO:0006511(ubiquitin-dependent protein catabolic process);GO:0019005(SCF ubiquitin ligase complex);GO:0031146(SCF-dependent proteasomal ubiquitin-dependent protein catabolic process);GO:0043687(post-translational protein modification);GO:0…	NA	K10282	NA	F-box and leucine rich repeat protein 16 [Source:HGNC Symbol;Acc:HGNC:14150]	processed_transcript;protein_coding;retained_intron	0.698078	0.308397	2.26357	1.1786	0.0989577	1	up	no
ENSG00000135631	RAB11FIP5	ENST00000493523;ENST00000486777;ENST00000479196;ENST00000258098;ENST00000482554;ENST00000475951	GO:0000139(Golgi membrane);GO:0005515(protein binding);GO:0005737(cytoplasm);GO:0005739(mitochondrion);GO:0005741(mitochondrial outer membrane);GO:0005768(endosome);GO:0005769(early endosome);GO:0005794(Golgi apparatus);GO:0005815(microtubule organizing center);GO:0015031(protein transport);GO:0016020(membrane);GO:0017137(Rab GTPase binding);GO:0030141(secretory granule);GO:0030658(transport vesi…	04144(Endocytosis);04144(Endocytosis)	K12484	NA	RAB11 family interacting protein 5 [Source:HGNC Symbol;Acc:HGNC:24845]	processed_transcript;protein_coding	7.60519	3.55158	2.14135	1.09852	0.0990708	1	up	no
ENSG00000095752	IL11	ENST00000264563;ENST00000587093;ENST00000585513;ENST00000590625	GO:0005125(cytokine activity);GO:0005142(interleukin-11 receptor binding);GO:0005515(protein binding);GO:0005576(extracellular region);GO:0005615(extracellular space);GO:0005737(cytoplasm);GO:0008083(growth factor activity);GO:0008284(positive regulation of cell population proliferation);GO:0010469(regulation of signaling receptor activity);GO:0019221(cytokine-mediated signaling pathway);GO:00301…	04060(Cytokine-cytokine receptor interaction);04630(Jak-STAT signaling pathway);04640(Hematopoietic cell lineage);05323(Rheumatoid arthritis);05323(Rheumatoid arthritis)	K05417	NA	interleukin 11 [Source:HGNC Symbol;Acc:HGNC:5966]	protein_coding	1.14775	0.51544	2.22675	1.15494	0.0997767	1	up	no
ENSG00000136504	KAT7	ENST00000259021;ENST00000510426;ENST00000509773;ENST00000454930;ENST00000503635;ENST00000509794;ENST00000424009;ENST00000514540;ENST00000513075;ENST00000503101;ENST00000509124;ENST00000510819;ENST00000508594;ENST00000512616;ENST00000506533;ENST00000513980;ENST00000435742;ENST00000513171	GO:0000123(histone acetyltransferase complex);GO:0000790(nuclear chromatin);GO:0000981(DNA-binding transcription factor activity, RNA polymerase II-specific);GO:0003688(DNA replication origin binding);GO:0004402(histone acetyltransferase activity);GO:0005515(protein binding);GO:0005634(nucleus);GO:0005654(nucleoplasm);GO:0005737(cytoplasm);GO:0005829(cytosol);GO:0006260(DNA replication);GO:000632…	NA	K11307	EC:2.3.1.48	lysine acetyltransferase 7 [Source:HGNC Symbol;Acc:HGNC:17016]	protein_coding;retained_intron;processed_transcript	7.11962	3.33255	2.13639	1.09517	0.0998951	1	up	no
ENSG00000167173	C15orf39	ENST00000565074;ENST00000567617;ENST00000394987;ENST00000360639;ENST00000564848;ENST00000563905;ENST00000562637	GO:0005829(cytosol);GO:0005829(cytosol)	NA	NA	NA	chromosome 15 open reading frame 39 [Source:HGNC Symbol;Acc:HGNC:24497]	protein_coding	2.01781	4.28852	0.470515	-1.08769	0.0999571	1	down	no
ENSG00000251537	AC005324	ENST00000455584	GO:0005515(protein binding);GO:0005829(cytosol);GO:0005886(plasma membrane);GO:0008270(zinc ion binding)	NA	NA	NA	novel tripartite motif-containing 16 (TRIM16) and CMT1A duplicated region transcript 1 (CDRT1) protein	protein_coding	3.83878	1.79313	2.14082	1.09816	0.100087	1	up	no
ENSG00000130635	COL5A1	ENST00000371817;ENST00000618395;ENST00000469093;ENST00000464187;ENST00000465877;ENST00000463925;ENST00000371820;ENST00000460264	GO:0001568(blood vessel development);GO:0003007(heart morphogenesis);GO:0005178(integrin binding);GO:0005201(extracellular matrix structural constituent);GO:0005515(protein binding);GO:0005576(extracellular region);GO:0005581(collagen trimer);GO:0005588(collagen type V trimer);GO:0005604(basement membrane);GO:0005615(extracellular space);GO:0005788(endoplasmic reticulum lumen);GO:0007155(cell adh…	04974(Protein digestion and absorption);04974(Protein digestion and absorption)	K19721	NA	collagen type V alpha 1 chain [Source:HGNC Symbol;Acc:HGNC:2209]	protein_coding;processed_transcript;retained_intron	0.0819105	0.177513	0.461434	-1.1158	0.101065	1	down	no
ENSG00000092964	DPYSL2	ENST00000311151;ENST00000523093;ENST00000523690;ENST00000523027;ENST00000493789;ENST00000521983;ENST00000474808;ENST00000521913	GO:0001975(response to amphetamine);GO:0004157(dihydropyrimidinase activity);GO:0005515(protein binding);GO:0005737(cytoplasm);GO:0005829(cytosol);GO:0005856(cytoskeleton);GO:0005874(microtubule);GO:0005886(plasma membrane);GO:0006139(nucleobase-containing compound metabolic process);GO:0006897(endocytosis);GO:0007010(cytoskeleton organization);GO:0007165(signal transduction);GO:0007275(multicell…	04360(Axon guidance);04360(Axon guidance)	K07528	NA	dihydropyrimidinase like 2 [Source:HGNC Symbol;Acc:HGNC:3014]	protein_coding;retained_intron;processed_transcript	2.5605	1.19894	2.13564	1.09467	0.101287	1	up	no
ENSG00000102931	ARL2BP	ENST00000219204;ENST00000562023;ENST00000565794;ENST00000563234	GO:0003713(transcription coactivator activity);GO:0005515(protein binding);GO:0005634(nucleus);GO:0005737(cytoplasm);GO:0005739(mitochondrion);GO:0005758(mitochondrial intermembrane space);GO:0005759(mitochondrial matrix);GO:0005813(centrosome);GO:0005815(microtubule organizing center);GO:0005819(spindle);GO:0005829(cytosol);GO:0005856(cytoskeleton);GO:0005929(cilium);GO:0007165(signal transducti…	NA	K16742	NA	ADP ribosylation factor like GTPase 2 binding protein [Source:HGNC Symbol;Acc:HGNC:17146]	protein_coding;processed_transcript	22.4358	10.5259	2.13148	1.09186	0.101458	1	up	no
ENSG00000103196	CRISPLD2	ENST00000563066;ENST00000262424;ENST00000569090;ENST00000566151;ENST00000566789;ENST00000567845;ENST00000569262;ENST00000565561;ENST00000566165;ENST00000566431;ENST00000564567	GO:0005539(glycosaminoglycan binding);GO:0005576(extracellular region);GO:0005615(extracellular space);GO:0008201(heparin binding);GO:0030133(transport vesicle);GO:0030198(extracellular matrix organization);GO:0030324(lung development);GO:0031012(extracellular matrix);GO:0034774(secretory granule lumen);GO:0043312(neutrophil degranulation);GO:0060325(face morphogenesis);GO:0070062(extracellular e…	NA	NA	NA	cysteine rich secretory protein LCCL domain containing 2 [Source:HGNC Symbol;Acc:HGNC:25248]	protein_coding;retained_intron;nonsense_mediated_decay;processed_transcript	1.19086	0.553062	2.15321	1.10649	0.101584	1	up	no
ENSG00000005961	ITGA2B	ENST00000592462;ENST00000587295;ENST00000592253;ENST00000589645;ENST00000591990;ENST00000592944;ENST00000648408;ENST00000262407;ENST00000592075;ENST00000592226	GO:0002576(platelet degranulation);GO:0002687(positive regulation of leukocyte migration);GO:0005515(protein binding);GO:0005886(plasma membrane);GO:0005925(focal adhesion);GO:0007155(cell adhesion);GO:0007160(cell-matrix adhesion);GO:0007229(integrin-mediated signaling pathway);GO:0008305(integrin complex);GO:0009897(external side of plasma membrane);GO:0009986(cell surface);GO:0016020(membrane)…	04015(Rap1 signaling pathway);04151(PI3K-Akt signaling pathway);04510(Focal adhesion);04512(ECM-receptor interaction);04611(Platelet activation);04640(Hematopoietic cell lineage);04810(Regulation of actin cytoskeleton);05165(Human papillomavirus infection);05200(Pathways in cancer);05222(Small cell lung cancer);05410(Hypertrophic cardiomyopathy (HCM));05412(Arrhythmogenic right ventricular cardio…	K06476	NA	integrin subunit alpha 2b [Source:HGNC Symbol;Acc:HGNC:6138]	retained_intron;protein_coding	0.367132	0.168634	2.1771	1.12241	0.101748	1	up	no
ENSG00000135362	PRR5L	ENST00000378867;ENST00000532578;ENST00000529020;ENST00000524380;ENST00000530627;ENST00000525672;ENST00000527172;ENST00000532843;ENST00000389693;ENST00000526679;ENST00000531269;ENST00000530252;ENST00000529034;ENST00000526682;ENST00000526728;ENST00000532121;ENST00000530050;ENST00000530639;ENST00000527487;ENST00000527751	GO:0001933(negative regulation of protein phosphorylation);GO:0001934(positive regulation of protein phosphorylation);GO:0005515(protein binding);GO:0009968(negative regulation of signal transduction);GO:0010762(regulation of fibroblast migration);GO:0014068(positive regulation of phosphatidylinositol 3-kinase signaling);GO:0031625(ubiquitin protein ligase binding);GO:0031932(TORC2 complex);GO:00…	NA	NA	NA	proline rich 5 like [Source:HGNC Symbol;Acc:HGNC:25878]	protein_coding;processed_transcript	1.13652	0.523971	2.16905	1.11706	0.102624	1	up	no
ENSG00000135392	DNAJC14	ENST00000317269;ENST00000546957;ENST00000357606;ENST00000547445;ENST00000646577;ENST00000317287	GO:0005783(endoplasmic reticulum);GO:0005789(endoplasmic reticulum membrane);GO:0015031(protein transport);GO:0016020(membrane);GO:0016021(integral component of membrane);GO:0016021(integral component of membrane)	NA	K09534	NA	DnaJ heat shock protein family (Hsp40) member C14 [Source:HGNC Symbol;Acc:HGNC:24581]	protein_coding	3.7451	7.89535	0.474343	-1.076	0.103171	1	down	no
ENSG00000138381	ASNSD1	ENST00000260952;ENST00000420250;ENST00000425590;ENST00000607062	GO:0003674(molecular_function);GO:0004066(asparagine synthase (glutamine-hydrolyzing) activity);GO:0005575(cellular_component);GO:0006529(asparagine biosynthetic process);GO:0006541(glutamine metabolic process);GO:0008150(biological_process);GO:0008652(cellular amino acid biosynthetic process);GO:0008652(cellular amino acid biosynthetic process)	NA	NA	NA	asparagine synthetase domain containing 1 [Source:HGNC Symbol;Acc:HGNC:24910]	protein_coding	13.9423	29.3011	0.475827	-1.07149	0.103835	1	down	no
ENSG00000271880	AGAP11	ENST00000433214	NA	NA	NA	NA	ArfGAP with GTPase domain, ankyrin repeat and PH domain 11 [Source:HGNC Symbol;Acc:HGNC:29421]	processed_transcript	1.27307	0.588024	2.165	1.11437	0.104015	1	up	no
ENSG00000110047	EHD1	ENST00000466015;ENST00000484846;ENST00000320631;ENST00000455148;ENST00000457202;ENST00000488711;ENST00000359393;ENST00000421510;ENST00000621096;ENST00000498472;ENST00000489379;ENST00000433803;ENST00000411683	GO:0000166(nucleotide binding);GO:0005509(calcium ion binding);GO:0005515(protein binding);GO:0005524(ATP binding);GO:0005525(GTP binding);GO:0005623(cell);GO:0005768(endosome);GO:0005769(early endosome);GO:0005811(lipid droplet);GO:0005886(plasma membrane);GO:0005929(cilium);GO:0006886(intracellular protein transport);GO:0006897(endocytosis);GO:0007596(blood coagulation);GO:0010008(endosome memb…	04144(Endocytosis);04144(Endocytosis)	K12483	NA	EH domain containing 1 [Source:HGNC Symbol;Acc:HGNC:3242]	retained_intron;protein_coding;processed_transcript	6.2391	13.0957	0.476422	-1.06969	0.104383	1	down	no
ENSG00000226650	KIF4B	ENST00000435029	GO:0000166(nucleotide binding);GO:0000281(mitotic cytokinesis);GO:0003677(DNA binding);GO:0003777(microtubule motor activity);GO:0005524(ATP binding);GO:0005634(nucleus);GO:0005654(nucleoplasm);GO:0005737(cytoplasm);GO:0005829(cytosol);GO:0005856(cytoskeleton);GO:0005871(kinesin complex);GO:0005874(microtubule);GO:0006890(retrograde vesicle-mediated transport, Golgi to endoplasmic reticulum);GO:0…	NA	K10395	NA	kinesin family member 4B [Source:HGNC Symbol;Acc:HGNC:6322]	protein_coding	0.545389	0.249235	2.18825	1.12978	0.104989	1	up	no
ENSG00000101126	ADNP	ENST00000621696;ENST00000396032;ENST00000371602;ENST00000396029;ENST00000349014;ENST00000644386;ENST00000642364;ENST00000645081	GO:0000981(DNA-binding transcription factor activity, RNA polymerase II-specific);GO:0003676(nucleic acid binding);GO:0003677(DNA binding);GO:0003682(chromatin binding);GO:0005507(copper ion binding);GO:0005515(protein binding);GO:0005615(extracellular space);GO:0005634(nucleus);GO:0005737(cytoplasm);GO:0006357(regulation of transcription by RNA polymerase II);GO:0007614(short-term memory);GO:000…	NA	K22591	NA	activity dependent neuroprotector homeobox [Source:HGNC Symbol;Acc:HGNC:15766]	protein_coding	14.4237	6.84042	2.1086	1.07628	0.105306	1	up	no
ENSG00000226752	CUTALP	ENST00000640327;ENST00000587916;ENST00000640907;ENST00000638362;ENST00000458394;ENST00000639139;ENST00000639576;ENST00000640391;ENST00000640808;ENST00000640066;ENST00000589026;ENST00000638905;ENST00000640296;ENST00000639267;ENST00000638935;ENST00000640622;ENST00000639075	NA	NA	NA	NA	cutA divalent cation tolerance homolog-like, pseudogene [Source:HGNC Symbol;Acc:HGNC:27367]	processed_transcript;retained_intron;transcribed_unitary_pseudogene	1.57093	3.30342	0.475547	-1.07234	0.105516	1	down	no
ENSG00000174306	ZHX3	ENST00000421422;ENST00000419740;ENST00000373261;ENST00000558993;ENST00000432768;ENST00000559296;ENST00000441102;ENST00000487057;ENST00000559436;ENST00000309060;ENST00000559234;ENST00000436099;ENST00000561291;ENST00000560759;ENST00000544979;ENST00000559028;ENST00000436440;ENST00000560361;ENST00000560364;ENST00000485686;ENST00000560456	GO:0000122(negative regulation of transcription by RNA polymerase II);GO:0000977(RNA polymerase II regulatory region sequence-specific DNA binding);GO:0000981(DNA-binding transcription factor activity, RNA polymerase II-specific);GO:0003676(nucleic acid binding);GO:0003677(DNA binding);GO:0003700(DNA-binding transcription factor activity);GO:0003714(transcription corepressor activity);GO:0005515(…	NA	NA	NA	zinc fingers and homeoboxes 3 [Source:HGNC Symbol;Acc:HGNC:15935]	protein_coding;processed_transcript	3.13186	1.48167	2.11373	1.07979	0.105636	1	up	no
ENSG00000198431	TXNRD1	ENST00000354940;ENST00000503506;ENST00000527688;ENST00000526691;ENST00000526580;ENST00000526950;ENST00000526266;ENST00000529784;ENST00000527335;ENST00000388854;ENST00000531691;ENST00000526207;ENST00000531689;ENST00000534282;ENST00000397736;ENST00000525566;ENST00000526006;ENST00000528079;ENST00000529751;ENST00000526390;ENST00000529546;ENST00000524698;ENST00000525265;ENST00000429002	GO:0001650(fibrillar center);GO:0001707(mesoderm formation);GO:0001887(selenium compound metabolic process);GO:0004791(thioredoxin-disulfide reductase activity);GO:0005515(protein binding);GO:0005623(cell);GO:0005634(nucleus);GO:0005654(nucleoplasm);GO:0005737(cytoplasm);GO:0005739(mitochondrion);GO:0005829(cytosol);GO:0007165(signal transduction);GO:0007369(gastrulation);GO:0008283(cell populati…	00450(Selenocompound metabolism);05200(Pathways in cancer);05225(Hepatocellular carcinoma);05225(Hepatocellular carcinoma)	K22182	EC:1.8.1.9	thioredoxin reductase 1 [Source:HGNC Symbol;Acc:HGNC:12437]	protein_coding;nonsense_mediated_decay;retained_intron;processed_transcript	47.753	99.8216	0.478383	-1.06376	0.105691	1	down	no
ENSG00000272145	NFYC-AS1	ENST00000606277	NA	NA	NA	NA	NFYC antisense RNA 1 [Source:HGNC Symbol;Acc:HGNC:49451]	antisense	1.11859	0.5062	2.20978	1.1439	0.105824	1	up	no
ENSG00000120217	CD274	ENST00000381577;ENST00000381573;ENST00000492923;ENST00000474218;ENST00000498261	GO:0002376(immune system process);GO:0002845(positive regulation of tolerance induction to tumor cell);GO:0005515(protein binding);GO:0005768(endosome);GO:0005886(plasma membrane);GO:0006955(immune response);GO:0007165(signal transduction);GO:0007166(cell surface receptor signaling pathway);GO:0009897(external side of plasma membrane);GO:0009986(cell surface);GO:0012505(endomembrane system);GO:00…	04514(Cell adhesion molecules (CAMs));04514(Cell adhesion molecules (CAMs))	K06745	NA	CD274 molecule [Source:HGNC Symbol;Acc:HGNC:17635]	protein_coding;processed_transcript	2.1992	4.63202	0.474783	-1.07466	0.105939	1	down	no
ENSG00000164733	CTSB	ENST00000534510;ENST00000353047;ENST00000531502;ENST00000530640;ENST00000532392;ENST00000526481;ENST00000530296;ENST00000534149;ENST00000532656;ENST00000345125;ENST00000525076;ENST00000524500;ENST00000524654;ENST00000530624;ENST00000531551;ENST00000530290;ENST00000532370;ENST00000531089;ENST00000533110;ENST00000526645;ENST00000527243;ENST00000420692;ENST00000533455;ENST00000525315;ENST00000533572…	GO:0002224(toll-like receptor signaling pathway);GO:0004175(endopeptidase activity);GO:0004197(cysteine-type endopeptidase activity);GO:0005515(protein binding);GO:0005518(collagen binding);GO:0005576(extracellular region);GO:0005615(extracellular space);GO:0005622(intracellular);GO:0005730(nucleolus);GO:0005764(lysosome);GO:0006508(proteolysis);GO:0008233(peptidase activity);GO:0008234(cysteine-…	04140(Autophagy - animal);04142(Lysosome);04210(Apoptosis);04612(Antigen processing and presentation);04621(NOD-like receptor signaling pathway);04924(Renin secretion);04924(Renin secretion)	K01363	EC:3.4.22.1	cathepsin B [Source:HGNC Symbol;Acc:HGNC:2527]	protein_coding;nonsense_mediated_decay;processed_transcript;retained_intron	12.1356	25.3388	0.478932	-1.06211	0.106727	1	down	no
ENSG00000227946	AC007383	ENST00000420509;ENST00000435627	NA	NA	NA	NA	novel transcript	lincRNA	2.27713	1.0376	2.19461	1.13396	0.107575	1	up	no
ENSG00000125850	OVOL2	ENST00000278780;ENST00000486776;ENST00000494030;ENST00000462208;ENST00000483661	GO:0000122(negative regulation of transcription by RNA polymerase II);GO:0000981(DNA-binding transcription factor activity, RNA polymerase II-specific);GO:0001227(DNA-binding transcription repressor activity, RNA polymerase II-specific);GO:0001228(DNA-binding transcription activator activity, RNA polymerase II-specific);GO:0001525(angiogenesis);GO:0001755(neural crest cell migration);GO:0001842(n…	NA	K09216	NA	ovo like zinc finger 2 [Source:HGNC Symbol;Acc:HGNC:15804]	protein_coding;processed_transcript	2.29703	4.81578	0.47698	-1.068	0.108758	1	down	no
ENSG00000108946	PRKAR1A	ENST00000592800;ENST00000586397;ENST00000589228;ENST00000358598;ENST00000588188;ENST00000536854;ENST00000585815;ENST00000589017;ENST00000392711;ENST00000585427;ENST00000588178;ENST00000585907;ENST00000585460;ENST00000589480;ENST00000588702;ENST00000589309;ENST00000585981;ENST00000586541;ENST00000592194;ENST00000392710;ENST00000585608	GO:0000166(nucleotide binding);GO:0001707(mesoderm formation);GO:0001772(immunological synapse);GO:0001932(regulation of protein phosphorylation);GO:0003091(renal water homeostasis);GO:0004862(cAMP-dependent protein kinase inhibitor activity);GO:0005515(protein binding);GO:0005737(cytoplasm);GO:0005829(cytosol);GO:0005886(plasma membrane);GO:0005930(axoneme);GO:0005952(cAMP-dependent protein kina…	04910(Insulin signaling pathway);04910(Insulin signaling pathway)	NA	NA	protein kinase cAMP-dependent type I regulatory subunit alpha [Source:HGNC Symbol;Acc:HGNC:9388]	protein_coding;retained_intron;nonsense_mediated_decay	41.6623	19.9157	2.09193	1.06483	0.108976	1	up	no
ENSG00000126368	NR1D1	ENST00000246672	GO:0000122(negative regulation of transcription by RNA polymerase II);GO:0000790(nuclear chromatin);GO:0000976(transcription regulatory region sequence-specific DNA binding);GO:0000977(RNA polymerase II regulatory region sequence-specific DNA binding);GO:0000978(RNA polymerase II proximal promoter sequence-specific DNA binding);GO:0000981(DNA-binding transcription factor activity, RNA polymerase …	04710(Circadian rhythm)	K03728	NA	nuclear receptor subfamily 1 group D member 1 [Source:HGNC Symbol;Acc:HGNC:7962]	protein_coding	3.56978	1.69314	2.10839	1.07614	0.109655	1	up	no
ENSG00000068078	FGFR3	ENST00000340107;ENST00000469068;ENST00000440486;ENST00000643463;ENST00000613647;ENST00000474521;ENST00000507588;ENST00000412135;ENST00000260795;ENST00000352904;ENST00000481110	GO:0000165(MAPK cascade);GO:0000166(nucleotide binding);GO:0001501(skeletal system development);GO:0001958(endochondral ossification);GO:0002062(chondrocyte differentiation);GO:0003416(endochondral bone growth);GO:0004672(protein kinase activity);GO:0004713(protein tyrosine kinase activity);GO:0004714(transmembrane receptor protein tyrosine kinase activity);GO:0005007(fibroblast growth factor-act…	01521(EGFR tyrosine kinase inhibitor resistance);04010(MAPK signaling pathway);04014(Ras signaling pathway);04015(Rap1 signaling pathway);04144(Endocytosis);04151(PI3K-Akt signaling pathway);04550(Signaling pathways regulating pluripotency of stem cells);04810(Regulation of actin cytoskeleton);05200(Pathways in cancer);05206(MicroRNAs in cancer);05219(Bladder cancer);05230(Central carbon metaboli…	K05094	EC:2.7.10.1	fibroblast growth factor receptor 3 [Source:HGNC Symbol;Acc:HGNC:3690]	protein_coding;retained_intron;processed_transcript;nonsense_mediated_decay	5.07414	2.4161	2.10014	1.07048	0.110145	1	up	no
ENSG00000181904	C5orf24	ENST00000504727;ENST00000338051;ENST00000394976;ENST00000435259;ENST00000507390;ENST00000508791	GO:0005515(protein binding);GO:0005515(protein binding)	NA	NA	NA	chromosome 5 open reading frame 24 [Source:HGNC Symbol;Acc:HGNC:26746]	protein_coding	1.48577	0.70236	2.1154	1.08093	0.110986	1	up	no
ENSG00000272325	NUDT3	ENST00000607016	GO:0000287(magnesium ion binding);GO:0000298(endopolyphosphatase activity);GO:0005634(nucleus);GO:0005737(cytoplasm);GO:0005829(cytosol);GO:0007267(cell-cell signaling);GO:0008486(diphosphoinositol-polyphosphate diphosphatase activity);GO:0015961(diadenosine polyphosphate catabolic process);GO:0016787(hydrolase activity);GO:0034431(bis(5'-adenosyl)-hexaphosphatase activity);GO:0034432(bis(5'-aden…	NA	K07766	EC:3.6.1.52	nudix hydrolase 3 [Source:HGNC Symbol;Acc:HGNC:8050]	protein_coding	3.66483	7.57614	0.483734	-1.04772	0.111331	1	down	no
ENSG00000108774	RAB5C	ENST00000346213;ENST00000550406;ENST00000550504;ENST00000393860;ENST00000546881;ENST00000552162;ENST00000550013;ENST00000551338;ENST00000547517	GO:0000166(nucleotide binding);GO:0003924(GTPase activity);GO:0005515(protein binding);GO:0005525(GTP binding);GO:0005765(lysosomal membrane);GO:0005768(endosome);GO:0005769(early endosome);GO:0005811(lipid droplet);GO:0005886(plasma membrane);GO:0006886(intracellular protein transport);GO:0015031(protein transport);GO:0016020(membrane);GO:0019003(GDP binding);GO:0030100(regulation of endocytosis…	04014(Ras signaling pathway);04144(Endocytosis);04145(Phagosome);04962(Vasopressin-regulated water reabsorption);05146(Amoebiasis);05152(Tuberculosis);05152(Tuberculosis)	K07889	NA	RAB5C, member RAS oncogene family [Source:HGNC Symbol;Acc:HGNC:9785]	protein_coding;retained_intron	41.9614	20.1623	2.08118	1.0574	0.111601	1	up	no
ENSG00000100234	TIMP3	ENST00000266085	GO:0002020(protease binding);GO:0002576(platelet degranulation);GO:0004857(enzyme inhibitor activity);GO:0005515(protein binding);GO:0005576(extracellular region);GO:0005604(basement membrane);GO:0005615(extracellular space);GO:0005634(nucleus);GO:0007601(visual perception);GO:0008191(metalloendopeptidase inhibitor activity);GO:0009725(response to hormone);GO:0010033(response to organic substance…	05205(Proteoglycans in cancer);05206(MicroRNAs in cancer)	K16866	NA	TIMP metallopeptidase inhibitor 3 [Source:HGNC Symbol;Acc:HGNC:11822]	protein_coding	4.09795	1.95797	2.09296	1.06554	0.111662	1	up	no
ENSG00000165118	C9orf64	ENST00000376344;ENST00000314700;ENST00000376340	GO:0003674(molecular_function);GO:0005575(cellular_component);GO:0006400(tRNA modification);GO:0008150(biological_process);GO:0101030(tRNA-guanine transglycosylation);GO:0101030(tRNA-guanine transglycosylation)	NA	NA	NA	chromosome 9 open reading frame 64 [Source:HGNC Symbol;Acc:HGNC:28144]	protein_coding	22.0312	10.5885	2.08067	1.05705	0.112264	1	up	no
ENSG00000171388	APLN	ENST00000429967	GO:0001525(angiogenesis);GO:0002026(regulation of the force of heart contraction);GO:0005102(signaling receptor binding);GO:0005179(hormone activity);GO:0005576(extracellular region);GO:0005615(extracellular space);GO:0006955(immune response);GO:0007165(signal transduction);GO:0007186(G protein-coupled receptor signaling pathway);GO:0007275(multicellular organism development);GO:0007369(gastrulat…	04080(Neuroactive ligand-receptor interaction);04371(Apelin signaling pathway)	K05225	NA	apelin [Source:HGNC Symbol;Acc:HGNC:16665]	protein_coding	6.85222	14.1566	0.484029	-1.04683	0.112274	1	down	no
ENSG00000089818	NECAP1	ENST00000450991;ENST00000640099;ENST00000544891;ENST00000640648;ENST00000640072;ENST00000339754;ENST00000638883;ENST00000639071;ENST00000640091;ENST00000639038;ENST00000638237;ENST00000542095;ENST00000541948;ENST00000545807;ENST00000639167;ENST00000546181;ENST00000640209;ENST00000640481;ENST00000639276;ENST00000639811;ENST00000639595;ENST00000540083;ENST00000537796;ENST00000638334;ENST00000638787…	GO:0005829(cytosol);GO:0005886(plasma membrane);GO:0005905(clathrin-coated pit);GO:0006897(endocytosis);GO:0015031(protein transport);GO:0016020(membrane);GO:0030125(clathrin vesicle coat);GO:0030665(clathrin-coated vesicle membrane);GO:0031410(cytoplasmic vesicle);GO:0061024(membrane organization);GO:0061024(membrane organization)	NA	K20069	NA	NECAP endocytosis associated 1 [Source:HGNC Symbol;Acc:HGNC:24539]	nonsense_mediated_decay;retained_intron;protein_coding	5.18886	2.48785	2.08568	1.06052	0.112295	1	up	no
ENSG00000204623	ZNRD1ASP	ENST00000437417;ENST00000431012;ENST00000376797;ENST00000421692;ENST00000448093;ENST00000420251;ENST00000637794;ENST00000444051;ENST00000452229;ENST00000425604;ENST00000422224	NA	NA	NA	NA	zinc ribbon domain containing 1 antisense, pseudogene [Source:HGNC Symbol;Acc:HGNC:13924]	processed_transcript;transcribed_unitary_pseudogene	0.200461	0.420224	0.477033	-1.06784	0.112838	1	down	no
ENSG00000138193	PLCE1	ENST00000371380;ENST00000371385;ENST00000371375;ENST00000464214	GO:0000139(Golgi membrane);GO:0000187(activation of MAPK activity);GO:0001558(regulation of cell growth);GO:0004435(phosphatidylinositol phospholipase C activity);GO:0004629(phospholipase C activity);GO:0005085(guanyl-nucleotide exchange factor activity);GO:0005515(protein binding);GO:0005737(cytoplasm);GO:0005794(Golgi apparatus);GO:0005829(cytosol);GO:0005886(plasma membrane);GO:0006629(lipid m…	00562(Inositol phosphate metabolism);04014(Ras signaling pathway);04015(Rap1 signaling pathway);04020(Calcium signaling pathway);04024(cAMP signaling pathway);04070(Phosphatidylinositol signaling system);04919(Thyroid hormone signaling pathway);04933(AGE-RAGE signaling pathway in diabetic complications);05205(Proteoglycans in cancer);05205(Proteoglycans in cancer)	K05860	EC:3.1.4.11	phospholipase C epsilon 1 [Source:HGNC Symbol;Acc:HGNC:17175]	protein_coding;processed_transcript	0.084726	0.18313	0.462654	-1.11199	0.11313	1	down	no
ENSG00000147676	MAL2	ENST00000614891;ENST00000531508;ENST00000522112;ENST00000534619	GO:0005515(protein binding);GO:0005737(cytoplasm);GO:0005886(plasma membrane);GO:0012505(endomembrane system);GO:0016020(membrane);GO:0016021(integral component of membrane);GO:0016324(apical plasma membrane);GO:0019911(structural constituent of myelin sheath);GO:0042552(myelination);GO:0045056(transcytosis);GO:0045121(membrane raft);GO:0048471(perinuclear region of cytoplasm);GO:0070062(extracel…	NA	NA	NA	mal, T cell differentiation protein 2 (gene/pseudogene) [Source:HGNC Symbol;Acc:HGNC:13634]	protein_coding	21.5981	10.4165	2.07345	1.05203	0.113458	1	up	no
ENSG00000174939	ASPHD1	ENST00000563177;ENST00000483405;ENST00000566693;ENST00000414952;ENST00000651383;ENST00000308748	GO:0004597(peptide-aspartate beta-dioxygenase activity);GO:0016020(membrane);GO:0016021(integral component of membrane);GO:0016491(oxidoreductase activity);GO:0018193(peptidyl-amino acid modification);GO:0042264(peptidyl-aspartic acid hydroxylation);GO:0051213(dioxygenase activity);GO:0055114(oxidation-reduction process);GO:0055114(oxidation-reduction process)	NA	NA	NA	aspartate beta-hydroxylase domain containing 1 [Source:HGNC Symbol;Acc:HGNC:27380]	protein_coding;nonsense_mediated_decay	0.603669	1.29232	0.467122	-1.09813	0.11424	1	down	no
ENSG00000213024	NUP62	ENST00000596217;ENST00000352066;ENST00000422090;ENST00000595373;ENST00000600583;ENST00000596437;ENST00000597029;ENST00000599567;ENST00000597723;ENST00000594673;ENST00000596680;ENST00000599560;ENST00000601665;ENST00000598301;ENST00000597814;ENST00000600935;ENST00000595761;ENST00000599830;ENST00000599186;ENST00000600645;ENST00000599788;ENST00000593652;ENST00000595463	GO:0000278(mitotic cell cycle);GO:0000922(spindle pole);GO:0003682(chromatin binding);GO:0005515(protein binding);GO:0005543(phospholipid binding);GO:0005634(nucleus);GO:0005635(nuclear envelope);GO:0005642(annulate lamellae);GO:0005643(nuclear pore);GO:0005737(cytoplasm);GO:0005813(centrosome);GO:0005815(microtubule organizing center);GO:0005856(cytoskeleton);GO:0006110(regulation of glycolytic …	03013(RNA transport);03013(RNA transport)	K14306	NA	nucleoporin 62 [Source:HGNC Symbol;Acc:HGNC:8066]	protein_coding;processed_transcript	14.9748	7.24213	2.06774	1.04805	0.115267	1	up	no
ENSG00000229953	AL590666	ENST00000448869	NA	NA	NA	NA	novel transcript	antisense	2.35897	4.9971	0.472067	-1.08294	0.11546	1	down	no
ENSG00000177374	HIC1	ENST00000399849;ENST00000574370;ENST00000619757;ENST00000322941;ENST00000571990;ENST00000576444;ENST00000571875	GO:0000122(negative regulation of transcription by RNA polymerase II);GO:0000785(chromatin);GO:0000981(DNA-binding transcription factor activity, RNA polymerase II-specific);GO:0001227(DNA-binding transcription repressor activity, RNA polymerase II-specific);GO:0003676(nucleic acid binding);GO:0003677(DNA binding);GO:0003700(DNA-binding transcription factor activity);GO:0005515(protein binding);G…	NA	NA	NA	HIC ZBTB transcriptional repressor 1 [Source:HGNC Symbol;Acc:HGNC:4909]	protein_coding	0.121455	0.261928	0.463697	-1.10875	0.11779	1	down	no
ENSG00000243710	CFAP57	ENST00000529956;ENST00000528956;ENST00000610710;ENST00000428122;ENST00000372492;ENST00000525227;ENST00000533339;ENST00000534615	GO:0005515(protein binding);GO:0060285(cilium-dependent cell motility);GO:0060285(cilium-dependent cell motility)	NA	NA	NA	cilia and flagella associated protein 57 [Source:HGNC Symbol;Acc:HGNC:26485]	protein_coding;nonsense_mediated_decay;retained_intron	0.487408	0.228742	2.13082	1.09141	0.118068	1	up	no
ENSG00000149150	SLC43A1	ENST00000278426;ENST00000534105;ENST00000524995;ENST00000530159;ENST00000533263;ENST00000533066;ENST00000529452;ENST00000533515;ENST00000525764;ENST00000528450	GO:0003333(amino acid transmembrane transport);GO:0005886(plasma membrane);GO:0005887(integral component of plasma membrane);GO:0006865(amino acid transport);GO:0015171(amino acid transmembrane transporter activity);GO:0015175(neutral amino acid transmembrane transporter activity);GO:0015179(L-amino acid transmembrane transporter activity);GO:0015804(neutral amino acid transport);GO:0016020(membr…	NA	NA	NA	solute carrier family 43 member 1 [Source:HGNC Symbol;Acc:HGNC:9225]	protein_coding;nonsense_mediated_decay;retained_intron;processed_transcript	2.21131	4.54402	0.486641	-1.03907	0.118566	1	down	no
ENSG00000140279	DUOX2	ENST00000389039;ENST00000603300;ENST00000558383;ENST00000558416;ENST00000560797	GO:0004601(peroxidase activity);GO:0005509(calcium ion binding);GO:0005515(protein binding);GO:0005783(endoplasmic reticulum);GO:0005829(cytosol);GO:0005886(plasma membrane);GO:0006590(thyroid hormone generation);GO:0006952(defense response);GO:0006979(response to oxidative stress);GO:0009566(fertilization);GO:0009615(response to virus);GO:0009986(cell surface);GO:0016020(membrane);GO:0016021(int…	04918(Thyroid hormone synthesis);04918(Thyroid hormone synthesis)	K13411	1.11.1.-;EC:1.6.3.1	dual oxidase 2 [Source:HGNC Symbol;Acc:HGNC:13273]	protein_coding;retained_intron	0.234728	0.108066	2.17207	1.11907	0.1186	1	up	no
ENSG00000261052	SULT1A3	ENST00000562257;ENST00000567309;ENST00000561549;ENST00000569409;ENST00000561533;ENST00000563638;ENST00000395138;ENST00000563322;ENST00000338971;ENST00000569485	GO:0004062(aryl sulfotransferase activity);GO:0005515(protein binding);GO:0005737(cytoplasm);GO:0005829(cytosol);GO:0006068(ethanol catabolic process);GO:0006584(catecholamine metabolic process);GO:0006629(lipid metabolic process);GO:0006805(xenobiotic metabolic process);GO:0007212(dopamine receptor signaling pathway);GO:0008146(sulfotransferase activity);GO:0008202(steroid metabolic process);GO:…	05204(Chemical carcinogenesis);05204(Chemical carcinogenesis)	K01014	EC:2.8.2.1	sulfotransferase family 1A member 3 [Source:HGNC Symbol;Acc:HGNC:11455]	retained_intron;nonsense_mediated_decay;protein_coding	1.23228	0.57867	2.12951	1.09052	0.1194	1	up	no
ENSG00000251349	MSANTD3-TMEFF1	ENST00000502978	GO:0005515(protein binding);GO:0016020(membrane);GO:0016021(integral component of membrane)	NA	NA	NA	MSANTD3-TMEFF1 readthrough [Source:HGNC Symbol;Acc:HGNC:38838]	protein_coding	0.581262	1.21873	0.476942	-1.06812	0.119522	1	down	no
ENSG00000110958	PTGES3	ENST00000537473;ENST00000614328;ENST00000414274;ENST00000436399;ENST00000456859;ENST00000448157;ENST00000262033	GO:0000723(telomere maintenance);GO:0000781(chromosome, telomeric region);GO:0001516(prostaglandin biosynthetic process);GO:0003720(telomerase activity);GO:0005515(protein binding);GO:0005634(nucleus);GO:0005654(nucleoplasm);GO:0005697(telomerase holoenzyme complex);GO:0005737(cytoplasm);GO:0005829(cytosol);GO:0005978(glycogen biosynthetic process);GO:0006457(protein folding);GO:0006629(lipid met…	00590(Arachidonic acid metabolism);00590(Arachidonic acid metabolism)	K15730	EC:5.3.99.3	prostaglandin E synthase 3 [Source:HGNC Symbol;Acc:HGNC:16049]	processed_transcript;protein_coding	43.3937	88.1508	0.492267	-1.02249	0.119636	1	down	no
ENSG00000130590	SAMD10	ENST00000369886;ENST00000450107;ENST00000498830;ENST00000478694	GO:0005515(protein binding);GO:0005515(protein binding)	NA	NA	NA	sterile alpha motif domain containing 10 [Source:HGNC Symbol;Acc:HGNC:16129]	protein_coding;processed_transcript	0.807918	1.69754	0.475935	-1.07116	0.120024	1	down	no
ENSG00000070729	CNGB1	ENST00000251102;ENST00000567568;ENST00000565942;ENST00000569643;ENST00000311183;ENST00000564654;ENST00000562761;ENST00000564450;ENST00000564448	GO:0000139(Golgi membrane);GO:0000166(nucleotide binding);GO:0001750(photoreceptor outer segment);GO:0001895(retina homeostasis);GO:0005221(intracellular cyclic nucleotide activated cation channel activity);GO:0005222(intracellular cAMP-activated cation channel activity);GO:0005223(intracellular cGMP-activated cation channel activity);GO:0005515(protein binding);GO:0005886(plasma membrane);GO:000…	04022(cGMP-PKG signaling pathway);04024(cAMP signaling pathway);04740(Olfactory transduction);04744(Phototransduction);04744(Phototransduction)	NA	NA	cyclic nucleotide gated channel beta 1 [Source:HGNC Symbol;Acc:HGNC:2151]	protein_coding;retained_intron	0.228741	0.474814	0.481749	-1.05365	0.120176	1	down	no
ENSG00000106799	TGFBR1	ENST00000374994;ENST00000546584;ENST00000549021;ENST00000552516;ENST00000547314;ENST00000374990;ENST00000550253;ENST00000549766;ENST00000548365;ENST00000552573	GO:0000166(nucleotide binding);GO:0000186(activation of MAPKK activity);GO:0001501(skeletal system development);GO:0001525(angiogenesis);GO:0001701(in utero embryonic development);GO:0001822(kidney development);GO:0001824(blastocyst development);GO:0001837(epithelial to mesenchymal transition);GO:0001937(negative regulation of endothelial cell proliferation);GO:0001938(positive regulation of endo…	04010(MAPK signaling pathway);04060(Cytokine-cytokine receptor interaction);04068(FoxO signaling pathway);04144(Endocytosis);04218(Cellular senescence);04350(TGF-beta signaling pathway);04371(Apelin signaling pathway);04380(Osteoclast differentiation);04390(Hippo signaling pathway);04520(Adherens junction);04659(Th17 cell differentiation);04926(Relaxin signaling pathway);04933(AGE-RAGE signaling …	K04674	EC:2.7.11.30	transforming growth factor beta receptor 1 [Source:HGNC Symbol;Acc:HGNC:11772]	protein_coding;nonsense_mediated_decay	2.33844	4.76346	0.490911	-1.02647	0.120353	1	down	no
ENSG00000177706	FAM20C	ENST00000313766;ENST00000471328;ENST00000512382;ENST00000477004;ENST00000515795	GO:0000166(nucleotide binding);GO:0001501(skeletal system development);GO:0004674(protein serine/threonine kinase activity);GO:0005509(calcium ion binding);GO:0005515(protein binding);GO:0005524(ATP binding);GO:0005576(extracellular region);GO:0005615(extracellular space);GO:0005737(cytoplasm);GO:0005788(endoplasmic reticulum lumen);GO:0005794(Golgi apparatus);GO:0006468(protein phosphorylation);…	NA	K21958	EC:2.7.11.1	FAM20C, golgi associated secretory pathway kinase [Source:HGNC Symbol;Acc:HGNC:22140]	protein_coding;processed_transcript;retained_intron	0.883327	0.422182	2.09229	1.06508	0.120647	1	up	no
ENSG00000157540	DYRK1A	ENST00000647188;ENST00000462274;ENST00000646548;ENST00000647504;ENST00000339659;ENST00000646523;ENST00000426672;ENST00000338785;ENST00000644942;ENST00000643854;ENST00000398960;ENST00000643551;ENST00000646224;ENST00000647425;ENST00000398956;ENST00000642309;ENST00000643355;ENST00000646351;ENST00000645774;ENST00000455097;ENST00000643808;ENST00000645424;ENST00000644367;ENST00000643624	GO:0000166(nucleotide binding);GO:0000381(regulation of alternative mRNA splicing, via spliceosome);GO:0004672(protein kinase activity);GO:0004674(protein serine/threonine kinase activity);GO:0004712(protein serine/threonine/tyrosine kinase activity);GO:0004713(protein tyrosine kinase activity);GO:0004715(non-membrane spanning protein tyrosine kinase activity);GO:0005515(protein binding);GO:00055…	NA	K08825	EC:2.7.12.1	dual specificity tyrosine phosphorylation regulated kinase 1A [Source:HGNC Symbol;Acc:HGNC:3091]	protein_coding;retained_intron;processed_transcript	0.635466	1.29158	0.492006	-1.02325	0.120919	1	down	no
ENSG00000179841	AKAP5	ENST00000320636;ENST00000394718	GO:0005515(protein binding);GO:0005516(calmodulin binding);GO:0005829(cytosol);GO:0005886(plasma membrane);GO:0006605(protein targeting);GO:0007165(signal transduction);GO:0007193(adenylate cyclase-inhibiting G protein-coupled receptor signaling pathway);GO:0007194(negative regulation of adenylate cyclase activity);GO:0007268(chemical synaptic transmission);GO:0008179(adenylate cyclase binding);G…	NA	K16522	NA	A-kinase anchoring protein 5 [Source:HGNC Symbol;Acc:HGNC:375]	protein_coding	0.423344	0.868616	0.487377	-1.03689	0.121246	1	down	no
ENSG00000182324	KCNJ14	ENST00000391884;ENST00000342291	GO:0005242(inward rectifier potassium channel activity);GO:0005244(voltage-gated ion channel activity);GO:0005886(plasma membrane);GO:0006811(ion transport);GO:0006813(potassium ion transport);GO:0008076(voltage-gated potassium channel complex);GO:0016020(membrane);GO:0016021(integral component of membrane);GO:0030425(dendrite);GO:0034765(regulation of ion transmembrane transport);GO:0043025(neur…	04725(Cholinergic synapse);04921(Oxytocin signaling pathway);04921(Oxytocin signaling pathway)	NA	NA	potassium voltage-gated channel subfamily J member 14 [Source:HGNC Symbol;Acc:HGNC:6260]	protein_coding	0.529202	0.248708	2.1278	1.08936	0.121536	1	up	no
ENSG00000251079	BMS1P2	ENST00000532854;ENST00000450360	NA	NA	NA	NA	BMS1, ribosome biogenesis factor pseudogene 2 [Source:HGNC Symbol;Acc:HGNC:23650]	processed_transcript;transcribed_unprocessed_pseudogene	0.758728	1.57441	0.481913	-1.05315	0.122046	1	down	no
ENSG00000056736	IL17RB	ENST00000494338;ENST00000475124;ENST00000288167	GO:0001558(regulation of cell growth);GO:0004896(cytokine receptor activity);GO:0005576(extracellular region);GO:0005737(cytoplasm);GO:0005886(plasma membrane);GO:0005887(integral component of plasma membrane);GO:0006952(defense response);GO:0009986(cell surface);GO:0016020(membrane);GO:0016021(integral component of membrane);GO:0019221(cytokine-mediated signaling pathway);GO:0030368(interleukin-…	04060(Cytokine-cytokine receptor interaction);04657(IL-17 signaling pathway);04657(IL-17 signaling pathway)	K05165	NA	interleukin 17 receptor B [Source:HGNC Symbol;Acc:HGNC:18015]	protein_coding;retained_intron	2.40926	1.16365	2.07044	1.04994	0.122121	1	up	no
ENSG00000212802	RPL15P3	ENST00000391491	NA	NA	NA	NA	ribosomal protein L15 pseudogene 3 [Source:HGNC Symbol;Acc:HGNC:21538]	processed_pseudogene	46.1353	93.3332	0.494308	-1.01652	0.12251	1	down	no
ENSG00000177426	TGIF1	ENST00000407501;ENST00000551402;ENST00000618001;ENST00000472042;ENST00000551541;ENST00000401449;ENST00000551333;ENST00000345133;ENST00000552383;ENST00000405385;ENST00000549780;ENST00000550958;ENST00000577543;ENST00000549468;ENST00000551557;ENST00000548489;ENST00000549253;ENST00000330513;ENST00000343820;ENST00000400167;ENST00000549546;ENST00000547233;ENST00000546979	GO:0000122(negative regulation of transcription by RNA polymerase II);GO:0000978(RNA polymerase II proximal promoter sequence-specific DNA binding);GO:0000981(DNA-binding transcription factor activity, RNA polymerase II-specific);GO:0001227(DNA-binding transcription repressor activity, RNA polymerase II-specific);GO:0003677(DNA binding);GO:0003700(DNA-binding transcription factor activity);GO:000…	04350(TGF-beta signaling pathway);04350(TGF-beta signaling pathway)	K19383	NA	TGFB induced factor homeobox 1 [Source:HGNC Symbol;Acc:HGNC:11776]	protein_coding;processed_transcript;retained_intron	2.81016	5.68521	0.494293	-1.01656	0.123217	1	down	no
ENSG00000135966	TGFBRAP1	ENST00000393359;ENST00000595531;ENST00000258449	GO:0005160(transforming growth factor beta receptor binding);GO:0005515(protein binding);GO:0005737(cytoplasm);GO:0005768(endosome);GO:0005769(early endosome);GO:0006355(regulation of transcription, DNA-templated);GO:0006886(intracellular protein transport);GO:0007165(signal transduction);GO:0007179(transforming growth factor beta receptor signaling pathway);GO:0008333(endosome to lysosome transp…	NA	K20177	NA	transforming growth factor beta receptor associated protein 1 [Source:HGNC Symbol;Acc:HGNC:16836]	protein_coding	7.62683	15.3988	0.495287	-1.01366	0.123273	1	down	no
ENSG00000198668	CALM1	ENST00000447653;ENST00000553964;ENST00000554296;ENST00000356978;ENST00000557123;ENST00000553995;ENST00000553542;ENST00000553630;ENST00000626705;ENST00000553422;ENST00000555132;ENST00000544280;ENST00000556757;ENST00000555267;ENST00000556721;ENST00000557020	GO:0000165(MAPK cascade);GO:0000922(spindle pole);GO:0001975(response to amphetamine);GO:0002027(regulation of heart rate);GO:0002576(platelet degranulation);GO:0005509(calcium ion binding);GO:0005513(detection of calcium ion);GO:0005515(protein binding);GO:0005576(extracellular region);GO:0005634(nucleus);GO:0005654(nucleoplasm);GO:0005737(cytoplasm);GO:0005813(centrosome);GO:0005815(microtubule…	04014(Ras signaling pathway);04015(Rap1 signaling pathway);04020(Calcium signaling pathway);04022(cGMP-PKG signaling pathway);04024(cAMP signaling pathway);04070(Phosphatidylinositol signaling system);04114(Oocyte meiosis);04218(Cellular senescence);04261(Adrenergic signaling in cardiomyocytes);04270(Vascular smooth muscle contraction);04371(Apelin signaling pathway);04625(C-type lectin receptor …	NA	NA	calmodulin 1 [Source:HGNC Symbol;Acc:HGNC:1442]	protein_coding;retained_intron;nonsense_mediated_decay;processed_transcript	21.3184	42.9658	0.496171	-1.01109	0.123662	1	down	no
ENSG00000144355	DLX1	ENST00000361725;ENST00000475989;ENST00000409492;ENST00000361609;ENST00000550686;ENST00000469444;ENST00000341900	GO:0000122(negative regulation of transcription by RNA polymerase II);GO:0000977(RNA polymerase II regulatory region sequence-specific DNA binding);GO:0000978(RNA polymerase II proximal promoter sequence-specific DNA binding);GO:0000981(DNA-binding transcription factor activity, RNA polymerase II-specific);GO:0003677(DNA binding);GO:0003682(chromatin binding);GO:0003700(DNA-binding transcription …	NA	K09314	NA	distal-less homeobox 1 [Source:HGNC Symbol;Acc:HGNC:2914]	protein_coding;retained_intron;processed_transcript	2.40218	4.86171	0.494102	-1.01712	0.124294	1	down	no
ENSG00000164932	CTHRC1	ENST00000330295;ENST00000520880;ENST00000415886;ENST00000520337	GO:0005109(frizzled binding);GO:0005201(extracellular matrix structural constituent);GO:0005576(extracellular region);GO:0005581(collagen trimer);GO:0005615(extracellular space);GO:0005737(cytoplasm);GO:0016477(cell migration);GO:0017147(Wnt-protein binding);GO:0031012(extracellular matrix);GO:0032092(positive regulation of protein binding);GO:0033690(positive regulation of osteoblast proliferati…	NA	NA	NA	collagen triple helix repeat containing 1 [Source:HGNC Symbol;Acc:HGNC:18831]	protein_coding	2.27916	1.10081	2.07043	1.04993	0.124912	1	up	no
ENSG00000240875	LINC00886	ENST00000472943;ENST00000488584;ENST00000473352	NA	NA	NA	NA	long intergenic non-protein coding RNA 886 [Source:HGNC Symbol;Acc:HGNC:48572]	lincRNA	0.6781	0.320192	2.11779	1.08256	0.125138	1	up	no
ENSG00000267106	ZNF561-AS1	ENST00000586614;ENST00000585797;ENST00000592851;ENST00000586943;ENST00000588765;ENST00000591056;ENST00000652061;ENST00000616951;ENST00000591932;ENST00000587536	NA	NA	NA	NA	ZNF561 antisense RNA 1 (head to head) [Source:HGNC Symbol;Acc:HGNC:27613]	antisense;retained_intron;processed_transcript	0.215456	0.458564	0.469849	-1.08973	0.125362	1	down	no
ENSG00000181523	SGSH	ENST00000326317;ENST00000575282;ENST00000571051;ENST00000576941;ENST00000573150;ENST00000571075;ENST00000576856;ENST00000571675;ENST00000572257;ENST00000575484;ENST00000572208;ENST00000570427;ENST00000576707;ENST00000575188;ENST00000574505;ENST00000571156;ENST00000570923	GO:0003824(catalytic activity);GO:0005764(lysosome);GO:0006027(glycosaminoglycan catabolic process);GO:0008484(sulfuric ester hydrolase activity);GO:0016250(N-sulfoglucosamine sulfohydrolase activity);GO:0016787(hydrolase activity);GO:0030200(heparan sulfate proteoglycan catabolic process);GO:0043202(lysosomal lumen);GO:0046872(metal ion binding);GO:0070062(extracellular exosome);GO:0070062(extra…	00531(Glycosaminoglycan degradation);04142(Lysosome);04142(Lysosome)	K01565	EC:3.10.1.1	N-sulfoglucosamine sulfohydrolase [Source:HGNC Symbol;Acc:HGNC:10818]	protein_coding;retained_intron;nonsense_mediated_decay;processed_transcript	2.50487	1.22815	2.03954	1.02825	0.125375	1	up	no
ENSG00000138061	CYP1B1	ENST00000610745;ENST00000614273;ENST00000490576;ENST00000491456;ENST00000492443;ENST00000494864;ENST00000613082	GO:0001525(angiogenesis);GO:0002930(trabecular meshwork development);GO:0004497(monooxygenase activity);GO:0005506(iron ion binding);GO:0005739(mitochondrion);GO:0005783(endoplasmic reticulum);GO:0005789(endoplasmic reticulum membrane);GO:0006725(cellular aromatic compound metabolic process);GO:0006805(xenobiotic metabolic process);GO:0006809(nitric oxide biosynthetic process);GO:0007155(cell adh…	00140(Steroid hormone biosynthesis);00380(Tryptophan metabolism);00980(Metabolism of xenobiotics by cytochrome P450);04913(Ovarian steroidogenesis);05204(Chemical carcinogenesis);05206(MicroRNAs in cancer);05206(MicroRNAs in cancer)	K07410	EC:1.14.14.1	cytochrome P450 family 1 subfamily B member 1 [Source:HGNC Symbol;Acc:HGNC:2597]	protein_coding;processed_transcript	0.814544	0.395698	2.0585	1.04159	0.125739	1	up	no
ENSG00000158806	NPM2	ENST00000520125;ENST00000518119;ENST00000522953;ENST00000522813;ENST00000521157;ENST00000519373;ENST00000621538;ENST00000520180;ENST00000524322;ENST00000381530;ENST00000520456;ENST00000397940;ENST00000615914;ENST00000289820	GO:0000789(cytoplasmic chromatin);GO:0000790(nuclear chromatin);GO:0001824(blastocyst development);GO:0003682(chromatin binding);GO:0005515(protein binding);GO:0005634(nucleus);GO:0005654(nucleoplasm);GO:0005730(nucleolus);GO:0005737(cytoplasm);GO:0006325(chromatin organization);GO:0006338(chromatin remodeling);GO:0007096(regulation of exit from mitosis);GO:0007275(multicellular organism developm…	NA	K11277	NA	nucleophosmin/nucleoplasmin 2 [Source:HGNC Symbol;Acc:HGNC:7930]	protein_coding;retained_intron;processed_transcript	1.20088	2.47712	0.48479	-1.04457	0.125977	1	down	no
ENSG00000116497	S100PBP	ENST00000373475;ENST00000531123;ENST00000356689;ENST00000530710;ENST00000525203;ENST00000527692;ENST00000482212;ENST00000524535;ENST00000526230;ENST00000531256;ENST00000477248;ENST00000475486;ENST00000474103;ENST00000373476;ENST00000530552;ENST00000529027	GO:0005634(nucleus);GO:0005829(cytosol);GO:0016607(nuclear speck);GO:0048306(calcium-dependent protein binding);GO:0048306(calcium-dependent protein binding)	NA	NA	NA	S100P binding protein [Source:HGNC Symbol;Acc:HGNC:25768]	protein_coding;processed_transcript;retained_intron	1.65097	3.32565	0.496433	-1.01033	0.126192	1	down	no
ENSG00000182253	SYNM	ENST00000336292;ENST00000328642;ENST00000594047;ENST00000560674	GO:0005198(structural molecule activity);GO:0005200(structural constituent of cytoskeleton);GO:0005515(protein binding);GO:0005737(cytoplasm);GO:0005856(cytoskeleton);GO:0005882(intermediate filament);GO:0005912(adherens junction);GO:0008307(structural constituent of muscle);GO:0016020(membrane);GO:0017166(vinculin binding);GO:0019215(intermediate filament binding);GO:0030054(cell junction);GO:00…	NA	K10376	NA	synemin [Source:HGNC Symbol;Acc:HGNC:24466]	protein_coding	2.10689	1.0399	2.02605	1.01867	0.126633	1	up	no
ENSG00000109381	ELF2	ENST00000510408;ENST00000358635;ENST00000394235;ENST00000379549;ENST00000515489;ENST00000511006;ENST00000514577;ENST00000504314;ENST00000379550;ENST00000512627;ENST00000420916;ENST00000511184;ENST00000514606	GO:0000981(DNA-binding transcription factor activity, RNA polymerase II-specific);GO:0003677(DNA binding);GO:0003700(DNA-binding transcription factor activity);GO:0005515(protein binding);GO:0005634(nucleus);GO:0005654(nucleoplasm);GO:0005829(cytosol);GO:0006355(regulation of transcription, DNA-templated);GO:0006357(regulation of transcription by RNA polymerase II);GO:0016604(nuclear body);GO:003…	NA	NA	NA	E74 like ETS transcription factor 2 [Source:HGNC Symbol;Acc:HGNC:3317]	protein_coding;processed_transcript;retained_intron;nonsense_mediated_decay	2.54781	1.25408	2.03162	1.02263	0.126674	1	up	no
ENSG00000171867	PRNP	ENST00000379440;ENST00000430350;ENST00000424424;ENST00000457586	GO:0001540(amyloid-beta binding);GO:0001933(negative regulation of protein phosphorylation);GO:0002020(protease binding);GO:0005507(copper ion binding);GO:0005515(protein binding);GO:0005521(lamin binding);GO:0005539(glycosaminoglycan binding);GO:0005737(cytoplasm);GO:0005783(endoplasmic reticulum);GO:0005794(Golgi apparatus);GO:0005829(cytosol);GO:0005886(plasma membrane);GO:0006878(cellular cop…	04216(Ferroptosis);05020(Prion diseases);05020(Prion diseases)	K05634	NA	prion protein [Source:HGNC Symbol;Acc:HGNC:9449]	protein_coding	98.8457	198.032	0.49914	-1.00248	0.126732	1	down	no
ENSG00000263155	MYZAP	ENST00000267853;ENST00000461709;ENST00000569089;ENST00000380565	GO:0005515(protein binding);GO:0005737(cytoplasm);GO:0005856(cytoskeleton);GO:0005886(plasma membrane);GO:0016020(membrane);GO:0030018(Z disc);GO:0030054(cell junction);GO:0030864(cortical actin cytoskeleton);GO:0031234(extrinsic component of cytoplasmic side of plasma membrane);GO:0031674(I band);GO:0035556(intracellular signal transduction);GO:0035556(intracellular signal transduction)	NA	K22031	NA	myocardial zonula adherens protein [Source:HGNC Symbol;Acc:HGNC:43444]	protein_coding	3.23645	6.50045	0.497881	-1.00613	0.128008	1	down	no
ENSG00000149084	HSD17B12	ENST00000533090;ENST00000278353;ENST00000527433;ENST00000636007;ENST00000638034;ENST00000533802;ENST00000395700;ENST00000527213;ENST00000532178;ENST00000525736;ENST00000636722;ENST00000531185;ENST00000534053;ENST00000637401	GO:0001968(fibronectin binding);GO:0004303(estradiol 17-beta-dehydrogenase activity);GO:0005515(protein binding);GO:0005518(collagen binding);GO:0005783(endoplasmic reticulum);GO:0005789(endoplasmic reticulum membrane);GO:0006629(lipid metabolic process);GO:0006633(fatty acid biosynthetic process);GO:0006694(steroid biosynthetic process);GO:0006703(estrogen biosynthetic process);GO:0008201(hepari…	00062(Fatty acid elongation);00140(Steroid hormone biosynthesis);01040(Biosynthesis of unsaturated fatty acids);01040(Biosynthesis of unsaturated fatty acids)	K10251	1.1.1.330;EC:1.1.1.62	hydroxysteroid 17-beta dehydrogenase 12 [Source:HGNC Symbol;Acc:HGNC:18646]	retained_intron;protein_coding;nonsense_mediated_decay;processed_transcript	14.3473	7.12003	2.01507	1.01083	0.128147	1	up	no
ENSG00000171617	ENC1	ENST00000302351;ENST00000618628;ENST00000651128;ENST00000537006;ENST00000510316;ENST00000509127;ENST00000509284;ENST00000508331	GO:0000790(nuclear chromatin);GO:0003779(actin binding);GO:0005515(protein binding);GO:0005634(nucleus);GO:0005654(nucleoplasm);GO:0005730(nucleolus);GO:0005737(cytoplasm);GO:0005856(cytoskeleton);GO:0007275(multicellular organism development);GO:0007399(nervous system development);GO:0010499(proteasomal ubiquitin-independent protein catabolic process);GO:0010976(positive regulation of neuron pro…	NA	K10462	NA	ectodermal-neural cortex 1 [Source:HGNC Symbol;Acc:HGNC:3345]	protein_coding;processed_transcript	9.54112	4.73606	2.01457	1.01047	0.128432	1	up	no
ENSG00000168824	NSG1	ENST00000433139;ENST00000450293;ENST00000621129;ENST00000421177;ENST00000504347;ENST00000506380;ENST00000397958;ENST00000513829;ENST00000513555;ENST00000504171;ENST00000505246	GO:0001881(receptor recycling);GO:0001921(positive regulation of receptor recycling);GO:0005102(signaling receptor binding);GO:0005515(protein binding);GO:0005634(nucleus);GO:0005737(cytoplasm);GO:0005764(lysosome);GO:0005768(endosome);GO:0005769(early endosome);GO:0005770(late endosome);GO:0005783(endoplasmic reticulum);GO:0005789(endoplasmic reticulum membrane);GO:0005794(Golgi apparatus);GO:00…	NA	NA	NA	neuronal vesicle trafficking associated 1 [Source:HGNC Symbol;Acc:HGNC:18790]	protein_coding;processed_transcript;retained_intron;nonsense_mediated_decay	0.903811	0.439914	2.05451	1.0388	0.128501	1	up	no
ENSG00000240682	ISY1	ENST00000393292;ENST00000471497;ENST00000393295;ENST00000471306;ENST00000496163;ENST00000273541;ENST00000485703	GO:0000350(generation of catalytic spliceosome for second transesterification step);GO:0000384(first spliceosomal transesterification activity);GO:0000389(mRNA 3'-splice site recognition);GO:0000398(mRNA splicing, via spliceosome);GO:0000974(Prp19 complex);GO:0003723(RNA binding);GO:0005515(protein binding);GO:0005634(nucleus);GO:0005654(nucleoplasm);GO:0005681(spliceosomal complex);GO:0006283(tr…	03040(Spliceosome);03040(Spliceosome)	K12870	NA	ISY1 splicing factor homolog [Source:HGNC Symbol;Acc:HGNC:29201]	protein_coding;processed_transcript;retained_intron;nonsense_mediated_decay	14.4673	7.19837	2.00981	1.00706	0.130184	1	up	no
ENSG00000189227	C15orf61	ENST00000342683;ENST00000560041;ENST00000560547;ENST00000557807	GO:0005576(extracellular region);GO:0005576(extracellular region)	NA	NA	NA	chromosome 15 open reading frame 61 [Source:HGNC Symbol;Acc:HGNC:34453]	protein_coding;processed_transcript	0.552392	0.26518	2.08308	1.05872	0.130663	1	up	no
ENSG00000172927	MYEOV	ENST00000539691;ENST00000544008;ENST00000535653;ENST00000535597;ENST00000441339;ENST00000308946;ENST00000535407;ENST00000540356;ENST00000541137;ENST00000540760;ENST00000544781;ENST00000535660	NA	NA	NA	NA	myeloma overexpressed [Source:HGNC Symbol;Acc:HGNC:7563]	processed_transcript;retained_intron;protein_coding	0.26879	0.574426	0.467928	-1.09564	0.130838	1	down	no
ENSG00000198133	TMEM229B	ENST00000554278;ENST00000557006;ENST00000554675;ENST00000357461;ENST00000555994;ENST00000554480;ENST00000557779;ENST00000555638	GO:0009617(response to bacterium);GO:0016020(membrane);GO:0016021(integral component of membrane);GO:0016021(integral component of membrane)	NA	NA	NA	transmembrane protein 229B [Source:HGNC Symbol;Acc:HGNC:20130]	protein_coding;retained_intron;nonsense_mediated_decay	0.158528	0.331071	0.478834	-1.0624	0.130862	1	down	no
ENSG00000286070	GGT1	ENST00000439775;ENST00000652248;ENST00000404603;ENST00000651180;ENST00000248923	GO:0000048(peptidyltransferase activity);GO:0000243(commitment complex);GO:0000387(spliceosomal snRNP assembly);GO:0000398(mRNA splicing, via spliceosome);GO:0002682(regulation of immune system process);GO:0002951(leukotriene-C(4) hydrolase);GO:0003723(RNA binding);GO:0005515(protein binding);GO:0005615(extracellular space);GO:0005634(nucleus);GO:0005654(nucleoplasm);GO:0005681(spliceosomal compl…	00430(Taurine and hypotaurine metabolism);00480(Glutathione metabolism);00590(Arachidonic acid metabolism);00590(Arachidonic acid metabolism)	K18592	3.4.19.13;3.4.19.14;EC:2.3.2.2	gamma-glutamyltransferase 1 [Source:HGNC Symbol;Acc:HGNC:4250]	nonsense_mediated_decay;processed_transcript;protein_coding	0.315526	0.65395	0.482493	-1.05142	0.130874	1	down	no
ENSG00000256628	ZBTB11-AS1	ENST00000609682	NA	NA	NA	NA	ZBTB11 antisense RNA 1 [Source:HGNC Symbol;Acc:HGNC:48573]	antisense	1.4084	2.84117	0.495713	-1.01242	0.130918	1	down	no
ENSG00000080822	CLDND1	ENST00000506927;ENST00000513988;ENST00000513873;ENST00000506885;ENST00000507411;ENST00000510545;ENST00000508071;ENST00000508902;ENST00000502288;ENST00000513452;ENST00000341181;ENST00000515620;ENST00000508659;ENST00000508503;ENST00000514537;ENST00000510541;ENST00000506575;ENST00000511081;ENST00000511667;ENST00000503004;ENST00000507944;ENST00000502980;ENST00000507874;ENST00000512147;ENST00000503799…	GO:0009986(cell surface);GO:0016020(membrane);GO:0016021(integral component of membrane);GO:0016324(apical plasma membrane);GO:0016324(apical plasma membrane)	NA	NA	NA	claudin domain containing 1 [Source:HGNC Symbol;Acc:HGNC:1322]	retained_intron;protein_coding;processed_transcript;nonsense_mediated_decay	6.86859	13.635	0.503746	-0.989232	0.132575	1	down	no
ENSG00000129055	ANAPC13	ENST00000514612;ENST00000510994;ENST00000511751;ENST00000354910;ENST00000508755;ENST00000503439	GO:0005515(protein binding);GO:0005634(nucleus);GO:0005680(anaphase-promoting complex);GO:0007049(cell cycle);GO:0016567(protein ubiquitination);GO:0051301(cell division);GO:0070979(protein K11-linked ubiquitination);GO:0070979(protein K11-linked ubiquitination)	04110(Cell cycle);04114(Oocyte meiosis);04120(Ubiquitin mediated proteolysis);04914(Progesterone-mediated oocyte maturation);04914(Progesterone-mediated oocyte maturation)	K12456	NA	anaphase promoting complex subunit 13 [Source:HGNC Symbol;Acc:HGNC:24540]	protein_coding;retained_intron	10.2808	20.4286	0.503256	-0.990637	0.132868	1	down	no
ENSG00000266094	RASSF5	ENST00000579942;ENST00000605653;ENST00000636182;ENST00000581503;ENST00000581888;ENST00000580449;ENST00000577571;ENST00000605120;ENST00000579436	GO:0005515(protein binding);GO:0005634(nucleus);GO:0005737(cytoplasm);GO:0005856(cytoskeleton);GO:0005874(microtubule);GO:0006915(apoptotic process);GO:0007165(signal transduction);GO:0008285(negative regulation of cell population proliferation);GO:0017016(Ras GTPase binding);GO:0031398(positive regulation of protein ubiquitination);GO:0035556(intracellular signal transduction);GO:0042981(regulat…	04014(Ras signaling pathway);04015(Rap1 signaling pathway);04218(Cellular senescence);04670(Leukocyte transendothelial migration);05200(Pathways in cancer);05223(Non-small cell lung cancer);05223(Non-small cell lung cancer)	K08015	NA	Ras association domain family member 5 [Source:HGNC Symbol;Acc:HGNC:17609]	retained_intron;protein_coding	0.775765	0.37613	2.06249	1.04439	0.132868	1	up	no
ENSG00000063978	RNF4	ENST00000507784;ENST00000511892;ENST00000503659;ENST00000503123;ENST00000504782;ENST00000511843;ENST00000509206;ENST00000509258;ENST00000513643;ENST00000502316;ENST00000511859;ENST00000513284;ENST00000509388;ENST00000511600;ENST00000508235;ENST00000506706;ENST00000504224;ENST00000314289;ENST00000513450;ENST00000507247;ENST00000513578;ENST00000541204	GO:0003677(DNA binding);GO:0003713(transcription coactivator activity);GO:0004842(ubiquitin-protein transferase activity);GO:0005515(protein binding);GO:0005634(nucleus);GO:0005654(nucleoplasm);GO:0005737(cytoplasm);GO:0008134(transcription factor binding);GO:0008270(zinc ion binding);GO:0016567(protein ubiquitination);GO:0016605(PML body);GO:0016740(transferase activity);GO:0030374(nuclear recep…	NA	K22651	EC:2.3.2.27	ring finger protein 4 [Source:HGNC Symbol;Acc:HGNC:10067]	retained_intron;processed_transcript;protein_coding;nonsense_mediated_decay	15.0246	7.52304	1.99715	0.99794	0.133016	1	up	no
ENSG00000164850	GPER1	ENST00000297469;ENST00000397088;ENST00000619052;ENST00000397092;ENST00000401670;ENST00000617001;ENST00000413368	GO:0000139(Golgi membrane);GO:0001934(positive regulation of protein phosphorylation);GO:0001956(positive regulation of neurotransmitter secretion);GO:0002376(immune system process);GO:0002695(negative regulation of leukocyte activation);GO:0003682(chromatin binding);GO:0003707(steroid hormone receptor activity);GO:0004930(G protein-coupled receptor activity);GO:0005496(steroid binding);GO:000551…	01522(Endocrine resistance);04915(Estrogen signaling pathway);04915(Estrogen signaling pathway)	NA	NA	G protein-coupled estrogen receptor 1 [Source:HGNC Symbol;Acc:HGNC:4485]	protein_coding	0.831869	0.399672	2.08138	1.05754	0.133485	1	up	no
ENSG00000159247	TUBBP5	ENST00000503395;ENST00000635438;ENST00000290377;ENST00000508529	NA	NA	NA	NA	tubulin beta pseudogene 5 [Source:HGNC Symbol;Acc:HGNC:23674]	processed_transcript;transcribed_unprocessed_pseudogene	1.41178	2.83291	0.498349	-1.00477	0.133677	1	down	no
ENSG00000278922	AC002310	ENST00000624451	NA	NA	NA	NA	novel transcript	TEC	0.717303	1.48851	0.481893	-1.05322	0.134432	1	down	no
ENSG00000124795	DEK	ENST00000651992;ENST00000507591;ENST00000515770;ENST00000652292;ENST00000652576;ENST00000244776;ENST00000652689;ENST00000515742;ENST00000503715;ENST00000512145;ENST00000505224;ENST00000397239;ENST00000651624	GO:0003677(DNA binding);GO:0003723(RNA binding);GO:0005634(nucleus);GO:0005654(nucleoplasm);GO:0006325(chromatin organization);GO:0006357(regulation of transcription by RNA polymerase II);GO:0006366(transcription by RNA polymerase II);GO:0007165(signal transduction);GO:0019079(viral genome replication);GO:0042393(histone binding);GO:0043292(contractile fiber);GO:0045815(positive regulation of gen…	NA	NA	NA	DEK proto-oncogene [Source:HGNC Symbol;Acc:HGNC:2768]	protein_coding;nonsense_mediated_decay;retained_intron	58.4224	29.3616	1.98976	0.992594	0.134581	1	up	no
ENSG00000110330	BIRC2	ENST00000227758;ENST00000527910;ENST00000613397;ENST00000533742;ENST00000528344;ENST00000532672;ENST00000527808;ENST00000531259;ENST00000534646;ENST00000532832;ENST00000534130;ENST00000621637;ENST00000527465;ENST00000530675	GO:0000209(protein polyubiquitination);GO:0001666(response to hypoxia);GO:0001741(XY body);GO:0001890(placenta development);GO:0002756(MyD88-independent toll-like receptor signaling pathway);GO:0003713(transcription coactivator activity);GO:0004842(ubiquitin-protein transferase activity);GO:0005515(protein binding);GO:0005634(nucleus);GO:0005737(cytoplasm);GO:0005829(cytosol);GO:0006915(apoptotic…	01524(Platinum drug resistance);04064(NF-kappa B signaling pathway);04120(Ubiquitin mediated proteolysis);04210(Apoptosis);04215(Apoptosis - multiple species);04217(Necroptosis);04390(Hippo signaling pathway);04510(Focal adhesion);04621(NOD-like receptor signaling pathway);04668(TNF signaling pathway);05145(Toxoplasmosis);05168(Herpes simplex virus 1 infection);05200(Pathways in cancer);05222(Sma…	NA	NA	baculoviral IAP repeat containing 2 [Source:HGNC Symbol;Acc:HGNC:590]	protein_coding;processed_transcript;nonsense_mediated_decay;retained_intron	40.5722	20.389	1.98991	0.992701	0.1348	1	up	no
ENSG00000177380	PPFIA3	ENST00000334186;ENST00000421230;ENST00000602716;ENST00000602897;ENST00000602351;ENST00000602905;ENST00000602783;ENST00000602800;ENST00000602509;ENST00000602655;ENST00000602726;ENST00000602492;ENST00000602848	GO:0001669(acrosomal vesicle);GO:0005515(protein binding);GO:0005737(cytoplasm);GO:0005829(cytosol);GO:0007269(neurotransmitter secretion);GO:0014047(glutamate secretion);GO:0016079(synaptic vesicle exocytosis);GO:0016081(synaptic vesicle docking);GO:0031410(cytoplasmic vesicle);GO:0045202(synapse);GO:0048172(regulation of short-term neuronal synaptic plasticity);GO:0048786(presynaptic active zon…	NA	NA	NA	PTPRF interacting protein alpha 3 [Source:HGNC Symbol;Acc:HGNC:9247]	protein_coding;retained_intron;nonsense_mediated_decay	0.724054	0.355296	2.03789	1.02708	0.135111	1	up	no
ENSG00000185215	TNFAIP2	ENST00000333007;ENST00000559255;ENST00000560869;ENST00000558056;ENST00000560670;ENST00000561156;ENST00000560428;ENST00000559195;ENST00000559406;ENST00000561217;ENST00000560562	GO:0000145(exocyst);GO:0000149(SNARE binding);GO:0001525(angiogenesis);GO:0005615(extracellular space);GO:0006887(exocytosis);GO:0007275(multicellular organism development);GO:0030154(cell differentiation);GO:0051601(exocyst localization);GO:0051601(exocyst localization)	NA	K19989	NA	TNF alpha induced protein 2 [Source:HGNC Symbol;Acc:HGNC:11895]	protein_coding;nonsense_mediated_decay;retained_intron;processed_transcript	23.6768	46.6132	0.507941	-0.977266	0.136539	1	down	no
ENSG00000115825	PRKD3	ENST00000379066;ENST00000443187;ENST00000494667;ENST00000469275;ENST00000477132;ENST00000443977;ENST00000475912;ENST00000234179;ENST00000464552;ENST00000452104	GO:0000166(nucleotide binding);GO:0004672(protein kinase activity);GO:0004674(protein serine/threonine kinase activity);GO:0004697(protein kinase C activity);GO:0005515(protein binding);GO:0005524(ATP binding);GO:0005654(nucleoplasm);GO:0005737(cytoplasm);GO:0005829(cytosol);GO:0006468(protein phosphorylation);GO:0007205(protein kinase C-activating G protein-coupled receptor signaling pathway);GO…	04015(Rap1 signaling pathway);04925(Aldosterone synthesis and secretion);04925(Aldosterone synthesis and secretion)	K06070	EC:2.7.11.13	protein kinase D3 [Source:HGNC Symbol;Acc:HGNC:9408]	protein_coding;retained_intron;processed_transcript	4.09552	8.06385	0.507887	-0.977422	0.137198	1	down	no
ENSG00000224769	MUC20P1	ENST00000457750	NA	NA	NA	NA	mucin 20, cell surface associated pseudogene 1 [Source:HGNC Symbol;Acc:HGNC:51921]	unprocessed_pseudogene	0.903185	1.83292	0.492757	-1.02105	0.137702	1	down	no
ENSG00000123595	RAB9A	ENST00000464506;ENST00000618931;ENST00000243325	GO:0000139(Golgi membrane);GO:0000166(nucleotide binding);GO:0003924(GTPase activity);GO:0005515(protein binding);GO:0005525(GTP binding);GO:0005764(lysosome);GO:0005768(endosome);GO:0005770(late endosome);GO:0005783(endoplasmic reticulum);GO:0005789(endoplasmic reticulum membrane);GO:0005794(Golgi apparatus);GO:0005829(cytosol);GO:0005886(plasma membrane);GO:0006886(intracellular protein transpo…	05162(Measles);05162(Measles)	K07899	NA	RAB9A, member RAS oncogene family [Source:HGNC Symbol;Acc:HGNC:9792]	protein_coding	8.83933	4.44116	1.99032	0.992998	0.13776	1	up	no
ENSG00000219607	PPP1R3G	ENST00000405617	GO:0005515(protein binding);GO:0005737(cytoplasm);GO:0019903(protein phosphatase binding);GO:0042593(glucose homeostasis);GO:0045725(positive regulation of glycogen biosynthetic process);GO:2000467(positive regulation of glycogen (starch) synthase activity);GO:2001069(glycogen binding)	NA	NA	NA	protein phosphatase 1 regulatory subunit 3G [Source:HGNC Symbol;Acc:HGNC:14945]	protein_coding	0.381931	0.18347	2.08171	1.05777	0.138775	1	up	no
ENSG00000179361	ARID3B	ENST00000346246;ENST00000563567;ENST00000566468;ENST00000569680;ENST00000622429;ENST00000566147	GO:0000977(RNA polymerase II regulatory region sequence-specific DNA binding);GO:0000978(RNA polymerase II proximal promoter sequence-specific DNA binding);GO:0000980(RNA polymerase II distal enhancer sequence-specific DNA binding);GO:0000981(DNA-binding transcription factor activity, RNA polymerase II-specific);GO:0001228(DNA-binding transcription activator activity, RNA polymerase II-specific);…	NA	NA	NA	AT-rich interaction domain 3B [Source:HGNC Symbol;Acc:HGNC:14350]	protein_coding;processed_transcript;retained_intron	1.86632	3.67485	0.507863	-0.977488	0.138901	1	down	no
ENSG00000160117	ANKLE1	ENST00000394458;ENST00000404085;ENST00000596099;ENST00000598347;ENST00000596626;ENST00000652132;ENST00000594072;ENST00000601401;ENST00000596834;ENST00000651416;ENST00000404261	GO:0004518(nuclease activity);GO:0004519(endonuclease activity);GO:0005515(protein binding);GO:0005634(nucleus);GO:0005737(cytoplasm);GO:0006281(DNA repair);GO:0006611(protein export from nucleus);GO:0006974(cellular response to DNA damage stimulus);GO:0016020(membrane);GO:0016021(integral component of membrane);GO:0016787(hydrolase activity);GO:0090305(nucleic acid phosphodiester bond hydrolysis…	NA	K21411	NA	ankyrin repeat and LEM domain containing 1 [Source:HGNC Symbol;Acc:HGNC:26812]	protein_coding;retained_intron;processed_transcript;nonsense_mediated_decay	3.43605	1.72277	1.99449	0.996018	0.138993	1	up	no
ENSG00000132561	MATN2	ENST00000521689;ENST00000254898;ENST00000519582;ENST00000522025;ENST00000518370;ENST00000517321;ENST00000521952;ENST00000523561;ENST00000520016;ENST00000519585;ENST00000523490;ENST00000518238;ENST00000524308;ENST00000521041;ENST00000522135;ENST00000520160;ENST00000522270;ENST00000518154	GO:0001764(neuron migration);GO:0003429(growth plate cartilage chondrocyte morphogenesis);GO:0005201(extracellular matrix structural constituent);GO:0005509(calcium ion binding);GO:0005515(protein binding);GO:0005576(extracellular region);GO:0005604(basement membrane);GO:0005615(extracellular space);GO:0007411(axon guidance);GO:0008150(biological_process);GO:0008347(glial cell migration);GO:00310…	NA	NA	NA	matrilin 2 [Source:HGNC Symbol;Acc:HGNC:6908]	protein_coding;retained_intron;nonsense_mediated_decay;processed_transcript	1.40805	0.704578	1.99843	0.998866	0.139063	1	up	no
ENSG00000197816	CCDC180	ENST00000529487;ENST00000471314;ENST00000530551;ENST00000534189;ENST00000487976;ENST00000460482;ENST00000528678;ENST00000472746;ENST00000530011;ENST00000483504;ENST00000527182;ENST00000494917;ENST00000526038	GO:0070062(extracellular exosome);GO:0070062(extracellular exosome)	NA	NA	NA	coiled-coil domain containing 180 [Source:HGNC Symbol;Acc:HGNC:29303]	protein_coding;processed_transcript;retained_intron	0.124438	0.0592892	2.09884	1.06959	0.139169	1	up	no
ENSG00000235897	TM4SF19-AS1	ENST00000444939;ENST00000452051;ENST00000420226	NA	NA	NA	NA	TM4SF19 antisense RNA 1 [Source:HGNC Symbol;Acc:HGNC:41085]	antisense	0.39953	0.838343	0.476571	-1.06924	0.139169	1	down	no
ENSG00000064989	CALCRL	ENST00000392370;ENST00000447403;ENST00000474212;ENST00000410102;ENST00000409998;ENST00000479784;ENST00000461244;ENST00000410068;ENST00000485973	GO:0001525(angiogenesis);GO:0001605(adrenomedullin receptor activity);GO:0001635(calcitonin gene-related peptide receptor activity);GO:0004888(transmembrane signaling receptor activity);GO:0004930(G protein-coupled receptor activity);GO:0004948(calcitonin receptor activity);GO:0005515(protein binding);GO:0005737(cytoplasm);GO:0005764(lysosome);GO:0005768(endosome);GO:0005783(endoplasmic reticulum…	04080(Neuroactive ligand-receptor interaction);04270(Vascular smooth muscle contraction);04270(Vascular smooth muscle contraction)	K04577	NA	calcitonin receptor like receptor [Source:HGNC Symbol;Acc:HGNC:16709]	protein_coding;processed_transcript;retained_intron	0.336871	0.675339	0.498818	-1.00342	0.139229	1	down	no
ENSG00000181264	TMEM136	ENST00000375095;ENST00000531346;ENST00000529187;ENST00000314475;ENST00000524680	GO:0016020(membrane);GO:0016021(integral component of membrane);GO:0016021(integral component of membrane)	NA	NA	NA	transmembrane protein 136 [Source:HGNC Symbol;Acc:HGNC:28280]	protein_coding;processed_transcript	0.564368	0.266275	2.11949	1.08372	0.139503	1	up	no
ENSG00000185480	PARPBP	ENST00000412715;ENST00000327680;ENST00000392911;ENST00000541668;ENST00000417507;ENST00000392914;ENST00000392909;ENST00000541394;ENST00000537257;ENST00000543784;ENST00000457614;ENST00000535811	GO:0000785(chromatin);GO:0003677(DNA binding);GO:0005515(protein binding);GO:0005634(nucleus);GO:0005654(nucleoplasm);GO:0005737(cytoplasm);GO:0006281(DNA repair);GO:0006974(cellular response to DNA damage stimulus);GO:2000042(negative regulation of double-strand break repair via homologous recombination);GO:2000042(negative regulation of double-strand break repair via homologous recombination)	NA	NA	NA	PARP1 binding protein [Source:HGNC Symbol;Acc:HGNC:26074]	protein_coding;processed_transcript;retained_intron;nonsense_mediated_decay	9.23303	4.67207	1.97622	0.982741	0.139806	1	up	no
ENSG00000129116	PALLD	ENST00000507735;ENST00000512127;ENST00000503457;ENST00000649826;ENST00000510998;ENST00000513187;ENST00000511948;ENST00000513245;ENST00000503290;ENST00000505667;ENST00000507699;ENST00000504519;ENST00000393726;ENST00000511611;ENST00000508898;ENST00000261509;ENST00000507325;ENST00000511682	GO:0001726(ruffle);GO:0002102(podosome);GO:0003334(keratinocyte development);GO:0003382(epithelial cell morphogenesis);GO:0003779(actin binding);GO:0005515(protein binding);GO:0005634(nucleus);GO:0005737(cytoplasm);GO:0005829(cytosol);GO:0005856(cytoskeleton);GO:0005884(actin filament);GO:0005886(plasma membrane);GO:0005925(focal adhesion);GO:0007010(cytoskeleton organization);GO:0007156(homophil…	NA	K22029	NA	palladin, cytoskeletal associated protein [Source:HGNC Symbol;Acc:HGNC:17068]	protein_coding;retained_intron	13.6591	6.93537	1.96949	0.977821	0.140849	1	up	no
ENSG00000124107	SLPI	ENST00000338380	GO:0002376(immune system process);GO:0003677(DNA binding);GO:0003729(mRNA binding);GO:0004866(endopeptidase inhibitor activity);GO:0004867(serine-type endopeptidase inhibitor activity);GO:0005515(protein binding);GO:0005576(extracellular region);GO:0005615(extracellular space);GO:0006955(immune response);GO:0010466(negative regulation of peptidase activity);GO:0010951(negative regulation of endop…	NA	NA	NA	secretory leukocyte peptidase inhibitor [Source:HGNC Symbol;Acc:HGNC:11092]	protein_coding	4.09171	8.14496	0.50236	-0.993205	0.140988	1	down	no
ENSG00000263563	UBBP4	ENST00000583708;ENST00000648259;ENST00000584755	NA	NA	NA	NA	ubiquitin B pseudogene 4 [Source:HGNC Symbol;Acc:HGNC:12467]	transcribed_unprocessed_pseudogene;processed_transcript	1.15223	0.559994	2.05758	1.04095	0.141515	1	up	no
ENSG00000027075	PRKCH	ENST00000332981;ENST00000553889;ENST00000553726;ENST00000554835;ENST00000556778;ENST00000555185;ENST00000553846;ENST00000555233;ENST00000536400;ENST00000556164;ENST00000553265;ENST00000555542;ENST00000555382;ENST00000557473;ENST00000556245;ENST00000640011;ENST00000553830;ENST00000552875;ENST00000555604;ENST00000555906;ENST00000557585;ENST00000557559;ENST00000555628;ENST00000555110;ENST00000555082…	GO:0000166(nucleotide binding);GO:0004672(protein kinase activity);GO:0004674(protein serine/threonine kinase activity);GO:0004697(protein kinase C activity);GO:0005515(protein binding);GO:0005524(ATP binding);GO:0005737(cytoplasm);GO:0005829(cytosol);GO:0005886(plasma membrane);GO:0006468(protein phosphorylation);GO:0007165(signal transduction);GO:0010744(positive regulation of macrophage derive…	04270(Vascular smooth muscle contraction);04750(Inflammatory mediator regulation of TRP channels);04750(Inflammatory mediator regulation of TRP channels)	NA	NA	protein kinase C eta [Source:HGNC Symbol;Acc:HGNC:9403]	protein_coding;processed_transcript	2.28111	4.45701	0.511804	-0.966336	0.142088	1	down	no
ENSG00000124226	RNF114	ENST00000624666;ENST00000244061;ENST00000623732;ENST00000622920;ENST00000624620;ENST00000622999;ENST00000625177;ENST00000623528	GO:0000209(protein polyubiquitination);GO:0005622(intracellular);GO:0005634(nucleus);GO:0005737(cytoplasm);GO:0005829(cytosol);GO:0005886(plasma membrane);GO:0007275(multicellular organism development);GO:0007283(spermatogenesis);GO:0016567(protein ubiquitination);GO:0016740(transferase activity);GO:0030154(cell differentiation);GO:0046872(metal ion binding);GO:0046872(metal ion binding)	NA	K15697	EC:2.3.2.27	ring finger protein 114 [Source:HGNC Symbol;Acc:HGNC:13094]	retained_intron;protein_coding;nonsense_mediated_decay	9.67566	18.8765	0.512578	-0.964156	0.142252	1	down	no
ENSG00000169155	ZBTB43	ENST00000373464;ENST00000373457;ENST00000450858;ENST00000449886;ENST00000497064	GO:0000981(DNA-binding transcription factor activity, RNA polymerase II-specific);GO:0003676(nucleic acid binding);GO:0003677(DNA binding);GO:0005515(protein binding);GO:0005634(nucleus);GO:0006357(regulation of transcription by RNA polymerase II);GO:0046872(metal ion binding);GO:0046872(metal ion binding)	NA	K10514	NA	zinc finger and BTB domain containing 43 [Source:HGNC Symbol;Acc:HGNC:17908]	protein_coding;processed_transcript	4.90308	2.49104	1.96829	0.976942	0.142398	1	up	no
ENSG00000196810	CTBP1-DT	ENST00000581398;ENST00000357591;ENST00000514984;ENST00000505364;ENST00000507044;ENST00000578730	NA	NA	NA	NA	CTBP1 divergent transcript [Source:HGNC Symbol;Acc:HGNC:28307]	antisense	2.27092	1.15107	1.97287	0.980299	0.142985	1	up	no
ENSG00000165185	KIAA1958	ENST00000337530;ENST00000374244;ENST00000536272	GO:0005515(protein binding);GO:0005515(protein binding)	NA	NA	NA	KIAA1958 [Source:HGNC Symbol;Acc:HGNC:23427]	protein_coding	0.517099	1.01391	0.510007	-0.971412	0.143444	1	down	no
ENSG00000105171	POP4	ENST00000221770;ENST00000585603;ENST00000586173;ENST00000592759;ENST00000592749;ENST00000587232;ENST00000591061;ENST00000586420;ENST00000590688;ENST00000586823;ENST00000591824;ENST00000586136;ENST00000588551	GO:0000171(ribonuclease MRP activity);GO:0000172(ribonuclease MRP complex);GO:0001682(tRNA 5'-leader removal);GO:0003723(RNA binding);GO:0004526(ribonuclease P activity);GO:0004540(ribonuclease activity);GO:0005515(protein binding);GO:0005634(nucleus);GO:0005654(nucleoplasm);GO:0005730(nucleolus);GO:0006364(rRNA processing);GO:0006396(RNA processing);GO:0008033(tRNA processing);GO:0016787(hydrola…	03008(Ribosome biogenesis in eukaryotes);03013(RNA transport);03013(RNA transport)	K03538	EC:3.1.26.5	POP4 homolog, ribonuclease P/MRP subunit [Source:HGNC Symbol;Acc:HGNC:30081]	protein_coding;retained_intron;processed_transcript;nonsense_mediated_decay	4.64318	9.06473	0.512225	-0.96515	0.14353	1	down	no
ENSG00000082641	NFE2L1	ENST00000362042;ENST00000361665;ENST00000357480;ENST00000585291;ENST00000583060;ENST00000585299;ENST00000583378;ENST00000536222;ENST00000585062;ENST00000579481;ENST00000581441;ENST00000583210;ENST00000582155;ENST00000580050;ENST00000579537;ENST00000579889;ENST00000584137;ENST00000580037;ENST00000577431;ENST00000581319;ENST00000582574;ENST00000584634;ENST00000577411	GO:0000209(protein polyubiquitination);GO:0000976(transcription regulatory region sequence-specific DNA binding);GO:0000980(RNA polymerase II distal enhancer sequence-specific DNA binding);GO:0000981(DNA-binding transcription factor activity, RNA polymerase II-specific);GO:0001228(DNA-binding transcription activator activity, RNA polymerase II-specific);GO:0003677(DNA binding);GO:0003682(chromati…	NA	K09040	NA	nuclear factor, erythroid 2 like 1 [Source:HGNC Symbol;Acc:HGNC:7781]	protein_coding;processed_transcript	27.0104	52.5096	0.514389	-0.959068	0.143752	1	down	no
ENSG00000262454	MIR193BHG	ENST00000641999;ENST00000641033;ENST00000570945;ENST00000641621;ENST00000641175;ENST00000641294;ENST00000641765;ENST00000641906;ENST00000575792;ENST00000641327;ENST00000635394;ENST00000641433;ENST00000571639;ENST00000641096;ENST00000641728;ENST00000634265;ENST00000641990	NA	NA	NA	NA	MIR193B host gene [Source:HGNC Symbol;Acc:HGNC:51945]	lincRNA	0.184467	0.368314	0.500841	-0.997574	0.143961	1	down	no
ENSG00000111077	TNS2	ENST00000314250;ENST00000546602;ENST00000546772;ENST00000551693;ENST00000552570;ENST00000552168;ENST00000551302;ENST00000550660;ENST00000379902;ENST00000552403;ENST00000602335;ENST00000546759;ENST00000547223;ENST00000549700;ENST00000549311;ENST00000549498;ENST00000314276;ENST00000549789;ENST00000551583;ENST00000550048	GO:0001822(kidney development);GO:0004721(phosphoprotein phosphatase activity);GO:0005515(protein binding);GO:0005886(plasma membrane);GO:0005925(focal adhesion);GO:0006470(protein dephosphorylation);GO:0008285(negative regulation of cell population proliferation);GO:0014850(response to muscle activity);GO:0016020(membrane);GO:0016787(hydrolase activity);GO:0019725(cellular homeostasis);GO:001990…	NA	K18080	NA	tensin 2 [Source:HGNC Symbol;Acc:HGNC:19737]	protein_coding;nonsense_mediated_decay;retained_intron	0.133354	0.270942	0.492188	-1.02272	0.144134	1	down	no
ENSG00000213860	RPL21P75	ENST00000396599	NA	NA	NA	NA	ribosomal protein L21 pseudogene 75 [Source:HGNC Symbol;Acc:HGNC:36460]	processed_pseudogene	120.113	61.2962	1.95955	0.970524	0.14418	1	up	no
ENSG00000029364	SLC39A9	ENST00000555840;ENST00000628474;ENST00000556605;ENST00000336643;ENST00000555245;ENST00000554023;ENST00000556125;ENST00000031146;ENST00000554059;ENST00000557046;ENST00000538956	GO:0006811(ion transport);GO:0006829(zinc ion transport);GO:0016020(membrane);GO:0016021(integral component of membrane);GO:0030001(metal ion transport);GO:0046873(metal ion transmembrane transporter activity);GO:0055085(transmembrane transport);GO:0055085(transmembrane transport)	NA	K14715	NA	solute carrier family 39 member 9 [Source:HGNC Symbol;Acc:HGNC:20182]	nonsense_mediated_decay;protein_coding;processed_transcript;retained_intron	11.4161	5.82624	1.95942	0.970429	0.144203	1	up	no
ENSG00000120925	RNF170	ENST00000527424;ENST00000319104;ENST00000531440;ENST00000319073;ENST00000524954;ENST00000534961;ENST00000240159;ENST00000526349;ENST00000528318	GO:0005515(protein binding);GO:0005783(endoplasmic reticulum);GO:0005789(endoplasmic reticulum membrane);GO:0016020(membrane);GO:0016021(integral component of membrane);GO:0016567(protein ubiquitination);GO:0016740(transferase activity);GO:0046872(metal ion binding);GO:0061630(ubiquitin protein ligase activity);GO:0061630(ubiquitin protein ligase activity)	NA	K15707	EC:2.3.2.27	ring finger protein 170 [Source:HGNC Symbol;Acc:HGNC:25358]	protein_coding;nonsense_mediated_decay;retained_intron	1.01493	1.98542	0.511192	-0.968063	0.144295	1	down	no
ENSG00000101337	TM9SF4	ENST00000495749;ENST00000398022;ENST00000450829;ENST00000417389;ENST00000479591;ENST00000217315;ENST00000442842	GO:0001666(response to hypoxia);GO:0005515(protein binding);GO:0005768(endosome);GO:0005769(early endosome);GO:0005794(Golgi apparatus);GO:0006909(phagocytosis);GO:0007155(cell adhesion);GO:0016020(membrane);GO:0016021(integral component of membrane);GO:0051453(regulation of intracellular pH);GO:0070072(vacuolar proton-transporting V-type ATPase complex assembly);GO:0070863(positive regulation of…	NA	K17086	NA	transmembrane 9 superfamily member 4 [Source:HGNC Symbol;Acc:HGNC:30797]	retained_intron;protein_coding;nonsense_mediated_decay	13.2073	25.6454	0.514998	-0.957361	0.144693	1	down	no
ENSG00000142102	PGGHG	ENST00000476372;ENST00000409548;ENST00000482937;ENST00000409655;ENST00000397660;ENST00000409479;ENST00000474221;ENST00000529087	GO:0003824(catalytic activity);GO:0004555(alpha,alpha-trehalase activity);GO:0005618(cell wall);GO:0005829(cytosol);GO:0005975(carbohydrate metabolic process);GO:0005993(trehalose catabolic process);GO:0008152(metabolic process);GO:0016787(hydrolase activity);GO:0016798(hydrolase activity, acting on glycosyl bonds);GO:0047402(protein-glucosylgalactosylhydroxylysine glucosidase activity);GO:004740…	NA	K22078	EC:3.2.1.107	protein-glucosylgalactosylhydroxylysine glucosidase [Source:HGNC Symbol;Acc:HGNC:26210]	retained_intron;protein_coding;nonsense_mediated_decay	0.485558	0.964851	0.503247	-0.990661	0.145002	1	down	no
ENSG00000133678	TMEM254	ENST00000372281;ENST00000372273;ENST00000372275;ENST00000463209;ENST00000372277;ENST00000372274;ENST00000476173;ENST00000467529;ENST00000463029;ENST00000613758;ENST00000472622;ENST00000483732;ENST00000450179	GO:0016020(membrane);GO:0016021(integral component of membrane);GO:0016021(integral component of membrane)	NA	NA	NA	transmembrane protein 254 [Source:HGNC Symbol;Acc:HGNC:25804]	protein_coding;processed_transcript	5.74446	2.91763	1.96888	0.977375	0.145686	1	up	no
ENSG00000116701	NCF2	ENST00000367535;ENST00000413720;ENST00000367536;ENST00000420553;ENST00000418089;ENST00000469280;ENST00000419402	GO:0001669(acrosomal vesicle);GO:0002479(antigen processing and presentation of exogenous peptide antigen via MHC class I, TAP-dependent);GO:0005515(protein binding);GO:0005730(nucleolus);GO:0005737(cytoplasm);GO:0005829(cytosol);GO:0006801(superoxide metabolic process);GO:0006909(phagocytosis);GO:0006968(cellular defense response);GO:0008022(protein C-terminus binding);GO:0009055(electron transf…	04145(Phagosome);04380(Osteoclast differentiation);04670(Leukocyte transendothelial migration);05140(Leishmaniasis);05418(Fluid shear stress and atherosclerosis);05418(Fluid shear stress and atherosclerosis)	K08010	NA	neutrophil cytosolic factor 2 [Source:HGNC Symbol;Acc:HGNC:7661]	protein_coding;processed_transcript	0.669835	1.32548	0.505353	-0.984638	0.145719	1	down	no
ENSG00000162645	GBP2	ENST00000370466;ENST00000493802;ENST00000463660;ENST00000464839	GO:0000139(Golgi membrane);GO:0000166(nucleotide binding);GO:0003924(GTPase activity);GO:0005515(protein binding);GO:0005525(GTP binding);GO:0005634(nucleus);GO:0005654(nucleoplasm);GO:0005737(cytoplasm);GO:0005794(Golgi apparatus);GO:0005829(cytosol);GO:0006955(immune response);GO:0015629(actin cytoskeleton);GO:0016020(membrane);GO:0016787(hydrolase activity);GO:0034504(protein localization to n…	04621(NOD-like receptor signaling pathway);04621(NOD-like receptor signaling pathway)	NA	NA	guanylate binding protein 2 [Source:HGNC Symbol;Acc:HGNC:4183]	protein_coding;processed_transcript;nonsense_mediated_decay	0.53035	1.03682	0.511514	-0.967154	0.146142	1	down	no
ENSG00000180353	HCLS1	ENST00000314583;ENST00000473883;ENST00000464274;ENST00000468693;ENST00000428394;ENST00000487290;ENST00000488033;ENST00000495491;ENST00000491824;ENST00000481314;ENST00000479994;ENST00000497391	GO:0000122(negative regulation of transcription by RNA polymerase II);GO:0001085(RNA polymerase II transcription factor binding);GO:0003779(actin binding);GO:0005515(protein binding);GO:0005634(nucleus);GO:0005667(transcription factor complex);GO:0005737(cytoplasm);GO:0005739(mitochondrion);GO:0005829(cytosol);GO:0005886(plasma membrane);GO:0006355(regulation of transcription, DNA-templated);GO:0…	04530(Tight junction);05100(Bacterial invasion of epithelial cells);05130(Pathogenic Escherichia coli infection);05131(Shigellosis);05205(Proteoglycans in cancer);05205(Proteoglycans in cancer)	K06106	NA	hematopoietic cell-specific Lyn substrate 1 [Source:HGNC Symbol;Acc:HGNC:4844]	protein_coding;processed_transcript;nonsense_mediated_decay;retained_intron	1.87436	3.64991	0.513536	-0.961461	0.146496	1	down	no
ENSG00000246640	PICART1	ENST00000499842	NA	NA	NA	NA	p53 inducible cancer associated RNA transcript 1 [Source:HGNC Symbol;Acc:HGNC:27576]	lincRNA	0.362161	0.728904	0.496857	-1.0091	0.147068	1	down	no
ENSG00000285437	POLR2J3	ENST00000508910;ENST00000504101;ENST00000511313;ENST00000504157;ENST00000613744;ENST00000443430;ENST00000608621;ENST00000513438;ENST00000621093	GO:0001055(RNA polymerase II activity);GO:0003677(DNA binding);GO:0003899(DNA-directed 5'-3' RNA polymerase activity);GO:0005665(RNA polymerase II, core complex);GO:0006351(transcription, DNA-templated);GO:0006366(transcription by RNA polymerase II);GO:0046983(protein dimerization activity);GO:0046983(protein dimerization activity)	03020(RNA polymerase);05016(Huntington disease);05016(Huntington disease)	K03008	NA	RNA polymerase II subunit J3 [Source:HGNC Symbol;Acc:HGNC:33853]	processed_transcript;retained_intron;protein_coding;nonsense_mediated_decay	0.510316	0.998441	0.511113	-0.968285	0.147902	1	down	no
ENSG00000100335	MIEF1	ENST00000433117;ENST00000325301;ENST00000434364;ENST00000494219;ENST00000402881;ENST00000428069;ENST00000404569;ENST00000467866;ENST00000489792;ENST00000481746;ENST00000479514;ENST00000478342;ENST00000464629;ENST00000465564	GO:0000166(nucleotide binding);GO:0000266(mitochondrial fission);GO:0005515(protein binding);GO:0005739(mitochondrion);GO:0005741(mitochondrial outer membrane);GO:0016020(membrane);GO:0016021(integral component of membrane);GO:0019003(GDP binding);GO:0042802(identical protein binding);GO:0043531(ADP binding);GO:0071456(cellular response to hypoxia);GO:0090141(positive regulation of mitochondrial …	NA	NA	NA	mitochondrial elongation factor 1 [Source:HGNC Symbol;Acc:HGNC:25979]	nonsense_mediated_decay;protein_coding;retained_intron;processed_transcript	3.72054	7.20553	0.516346	-0.95359	0.147973	1	down	no
ENSG00000225791	TRAM2-AS1	ENST00000606714;ENST00000453216;ENST00000606558;ENST00000605910	NA	NA	NA	NA	TRAM2 antisense RNA 1 (head to head) [Source:HGNC Symbol;Acc:HGNC:48663]	lincRNA	0.417355	0.839167	0.497345	-1.00768	0.148135	1	down	no
ENSG00000124201	ZNFX1	ENST00000371754;ENST00000396105;ENST00000371752;ENST00000455070;ENST00000371744;ENST00000469991	GO:0000775(chromosome, centromeric region);GO:0000981(DNA-binding transcription factor activity, RNA polymerase II-specific);GO:0003700(DNA-binding transcription factor activity);GO:0003723(RNA binding);GO:0005634(nucleus);GO:0006355(regulation of transcription, DNA-templated);GO:0006357(regulation of transcription by RNA polymerase II);GO:0008270(zinc ion binding);GO:0030702(chromatin silencing …	NA	NA	NA	zinc finger NFX1-type containing 1 [Source:HGNC Symbol;Acc:HGNC:29271]	protein_coding;processed_transcript	9.14329	4.69837	1.94606	0.960553	0.148306	1	up	no
ENSG00000142765	SYTL1	ENST00000616558;ENST00000318074;ENST00000543823;ENST00000490170;ENST00000485269;ENST00000496001;ENST00000475199;ENST00000473280;ENST00000618673;ENST00000615284;ENST00000483926	GO:0005515(protein binding);GO:0005623(cell);GO:0005886(plasma membrane);GO:0006886(intracellular protein transport);GO:0006887(exocytosis);GO:0016020(membrane);GO:0017137(Rab GTPase binding);GO:0019897(extrinsic component of plasma membrane);GO:0031528(microvillus membrane);GO:0042043(neurexin family protein binding);GO:0042470(melanosome);GO:0070062(extracellular exosome);GO:0070382(exocytic ve…	NA	K17598	NA	synaptotagmin like 1 [Source:HGNC Symbol;Acc:HGNC:15584]	protein_coding;retained_intron	1.1969	2.33415	0.512777	-0.963598	0.148478	1	down	no
ENSG00000171928	TVP23B	ENST00000476139;ENST00000482741;ENST00000307767;ENST00000574294;ENST00000581733;ENST00000575261;ENST00000571018;ENST00000574226;ENST00000582288;ENST00000572845	GO:0009306(protein secretion);GO:0016020(membrane);GO:0016021(integral component of membrane);GO:0016192(vesicle-mediated transport);GO:0030173(integral component of Golgi membrane);GO:0030173(integral component of Golgi membrane)	NA	NA	NA	trans-golgi network vesicle protein 23 homolog B [Source:HGNC Symbol;Acc:HGNC:20399]	protein_coding;retained_intron;nonsense_mediated_decay	13.9736	7.19137	1.9431	0.958361	0.149391	1	up	no
ENSG00000132326	PER2	ENST00000254657;ENST00000431832;ENST00000491417;ENST00000355768	GO:0000122(negative regulation of transcription by RNA polymerase II);GO:0000976(transcription regulatory region sequence-specific DNA binding);GO:0001222(transcription corepressor binding);GO:0002931(response to ischemia);GO:0003713(transcription coactivator activity);GO:0005515(protein binding);GO:0005634(nucleus);GO:0005730(nucleolus);GO:0005737(cytoplasm);GO:0005978(glycogen biosynthetic proc…	04710(Circadian rhythm);04713(Circadian entrainment);05202(Transcriptional misregulation in cancer);05221(Acute myeloid leukemia);05221(Acute myeloid leukemia)	K02633	NA	period circadian regulator 2 [Source:HGNC Symbol;Acc:HGNC:8846]	protein_coding;retained_intron;processed_transcript	2.73742	1.40753	1.94484	0.959653	0.150185	1	up	no
ENSG00000228049	POLR2J2	ENST00000358438;ENST00000333432	GO:0001055(RNA polymerase II activity);GO:0003677(DNA binding);GO:0003899(DNA-directed 5'-3' RNA polymerase activity);GO:0005634(nucleus);GO:0005665(RNA polymerase II, core complex);GO:0006351(transcription, DNA-templated);GO:0006366(transcription by RNA polymerase II);GO:0046983(protein dimerization activity);GO:0046983(protein dimerization activity)	03020(RNA polymerase);05016(Huntington disease);05016(Huntington disease)	K03008	NA	RNA polymerase II subunit J2 [Source:HGNC Symbol;Acc:HGNC:23208]	protein_coding	2.01897	1.01475	1.98962	0.992494	0.15046	1	up	no
ENSG00000175449	RFESD	ENST00000380005;ENST00000506212;ENST00000458310;ENST00000504893;ENST00000511684;ENST00000508206;ENST00000311364;ENST00000513950	GO:0005515(protein binding);GO:0016491(oxidoreductase activity);GO:0046872(metal ion binding);GO:0051536(iron-sulfur cluster binding);GO:0051537(2 iron, 2 sulfur cluster binding);GO:0055114(oxidation-reduction process);GO:0055114(oxidation-reduction process)	NA	NA	NA	Rieske Fe-S domain containing [Source:HGNC Symbol;Acc:HGNC:29587]	protein_coding;retained_intron;processed_transcript	0.184416	0.372876	0.494578	-1.01573	0.150781	1	down	no
ENSG00000277142	LINC00235	ENST00000622160	NA	NA	NA	NA	long intergenic non-protein coding RNA 235 [Source:HGNC Symbol;Acc:HGNC:14138]	lincRNA	0.495184	0.992603	0.498874	-1.00325	0.151057	1	down	no
ENSG00000189334	S100A14	ENST00000476873;ENST00000344616;ENST00000368701;ENST00000368700;ENST00000469571;ENST00000368702	GO:0005509(calcium ion binding);GO:0005515(protein binding);GO:0005737(cytoplasm);GO:0005829(cytosol);GO:0005886(plasma membrane);GO:0006915(apoptotic process);GO:0016604(nuclear body);GO:0030054(cell junction);GO:0032496(response to lipopolysaccharide);GO:0034142(toll-like receptor 4 signaling pathway);GO:0042379(chemokine receptor binding);GO:0042742(defense response to bacterium);GO:0048471(pe…	NA	NA	NA	S100 calcium binding protein A14 [Source:HGNC Symbol;Acc:HGNC:18901]	protein_coding;processed_transcript	31.2782	60.0294	0.521048	-0.940512	0.151973	1	down	no
ENSG00000140992	PDPK1	ENST00000342085;ENST00000464702;ENST00000462923;ENST00000492021;ENST00000570136;ENST00000389224;ENST00000460496;ENST00000461815;ENST00000566659;ENST00000491073;ENST00000268673;ENST00000474706;ENST00000471311;ENST00000561962;ENST00000478708;ENST00000441549;ENST00000569721	GO:0000166(nucleotide binding);GO:0002223(stimulatory C-type lectin receptor signaling pathway);GO:0003323(type B pancreatic cell development);GO:0004672(protein kinase activity);GO:0004674(protein serine/threonine kinase activity);GO:0004676(3-phosphoinositide-dependent protein kinase activity);GO:0005158(insulin receptor binding);GO:0005515(protein binding);GO:0005524(ATP binding);GO:0005634(nu…	01524(Platinum drug resistance);03320(PPAR signaling pathway);04068(FoxO signaling pathway);04071(Sphingolipid signaling pathway);04140(Autophagy - animal);04150(mTOR signaling pathway);04151(PI3K-Akt signaling pathway);04152(AMPK signaling pathway);04210(Apoptosis);04510(Focal adhesion);04660(T cell receptor signaling pathway);04664(Fc epsilon RI signaling pathway);04722(Neurotrophin signaling p…	NA	NA	3-phosphoinositide dependent protein kinase 1 [Source:HGNC Symbol;Acc:HGNC:8816]	protein_coding;processed_transcript;nonsense_mediated_decay;retained_intron	9.89127	5.11466	1.9339	0.951517	0.151995	1	up	no
ENSG00000204514	ZNF814	ENST00000597348;ENST00000594159;ENST00000595295;ENST00000595894;ENST00000595048;ENST00000435989;ENST00000597832;ENST00000596184;ENST00000597652;ENST00000597807;ENST00000597342;ENST00000596604;ENST00000600634;ENST00000614383;ENST00000594629	GO:0000981(DNA-binding transcription factor activity, RNA polymerase II-specific);GO:0003676(nucleic acid binding);GO:0003677(DNA binding);GO:0005622(intracellular);GO:0005634(nucleus);GO:0006355(regulation of transcription, DNA-templated);GO:0006357(regulation of transcription by RNA polymerase II);GO:0046872(metal ion binding);GO:0046872(metal ion binding)	05168(Herpes simplex virus 1 infection);05168(Herpes simplex virus 1 infection)	K09228	NA	zinc finger protein 814 [Source:HGNC Symbol;Acc:HGNC:33258]	nonsense_mediated_decay;retained_intron;protein_coding;processed_transcript	0.171772	0.336559	0.510376	-0.970367	0.152017	1	down	no
ENSG00000124641	MED20	ENST00000265350;ENST00000394251;ENST00000409060;ENST00000434077;ENST00000409312;ENST00000467535;ENST00000482361	GO:0000151(ubiquitin ligase complex);GO:0003712(transcription coregulator activity);GO:0003713(transcription coactivator activity);GO:0003899(DNA-directed 5'-3' RNA polymerase activity);GO:0005515(protein binding);GO:0005634(nucleus);GO:0005654(nucleoplasm);GO:0006351(transcription, DNA-templated);GO:0006357(regulation of transcription by RNA polymerase II);GO:0006366(transcription by RNA polymer…	NA	K13528	NA	mediator complex subunit 20 [Source:HGNC Symbol;Acc:HGNC:16840]	protein_coding;processed_transcript	10.0398	5.18291	1.9371	0.953895	0.152511	1	up	no
ENSG00000141956	PRDM15	ENST00000422911;ENST00000477633;ENST00000447207;ENST00000269844;ENST00000447016;ENST00000441787;ENST00000449395;ENST00000470586;ENST00000491486;ENST00000496124;ENST00000465955;ENST00000398548;ENST00000433067;ENST00000495217;ENST00000486812;ENST00000489661	GO:0000978(RNA polymerase II proximal promoter sequence-specific DNA binding);GO:0000981(DNA-binding transcription factor activity, RNA polymerase II-specific);GO:0003676(nucleic acid binding);GO:0003677(DNA binding);GO:0005515(protein binding);GO:0005634(nucleus);GO:0005654(nucleoplasm);GO:0007275(multicellular organism development);GO:0008168(methyltransferase activity);GO:0016604(nuclear body)…	NA	NA	NA	PR/SET domain 15 [Source:HGNC Symbol;Acc:HGNC:13999]	protein_coding;processed_transcript;nonsense_mediated_decay;retained_intron	1.52309	0.785278	1.93956	0.955726	0.152724	1	up	no
ENSG00000139531	SUOX	ENST00000552813;ENST00000550121;ENST00000548274;ENST00000550478;ENST00000551698;ENST00000394115;ENST00000546833;ENST00000394109;ENST00000550065;ENST00000266971;ENST00000550340;ENST00000552258;ENST00000546712;ENST00000356124;ENST00000547586;ENST00000551841;ENST00000552363	GO:0005515(protein binding);GO:0005739(mitochondrion);GO:0005758(mitochondrial intermembrane space);GO:0005759(mitochondrial matrix);GO:0006790(sulfur compound metabolic process);GO:0008482(sulfite oxidase activity);GO:0016491(oxidoreductase activity);GO:0020037(heme binding);GO:0030151(molybdenum ion binding);GO:0042128(nitrate assimilation);GO:0043546(molybdopterin cofactor binding);GO:0046872(…	00920(Sulfur metabolism);00920(Sulfur metabolism)	K00387	EC:1.8.3.1	sulfite oxidase [Source:HGNC Symbol;Acc:HGNC:11460]	retained_intron;processed_transcript;protein_coding;nonsense_mediated_decay	2.85199	1.46223	1.95043	0.963796	0.152997	1	up	no
ENSG00000172465	TCEAL1	ENST00000372625;ENST00000372624;ENST00000469820;ENST00000372626	GO:0000122(negative regulation of transcription by RNA polymerase II);GO:0003700(DNA-binding transcription factor activity);GO:0005634(nucleus);GO:0005654(nucleoplasm);GO:0050699(WW domain binding);GO:0050699(WW domain binding)	NA	NA	NA	transcription elongation factor A like 1 [Source:HGNC Symbol;Acc:HGNC:11616]	protein_coding;processed_transcript	6.53743	12.5806	0.519645	-0.944402	0.153067	1	down	no
ENSG00000180764	PIPSL	ENST00000489875;ENST00000480546	NA	NA	NA	NA	PIP5K1A and PSMD4-like, pseudogene [Source:HGNC Symbol;Acc:HGNC:23733]	transcribed_processed_pseudogene;processed_transcript	0.70036	0.352214	1.98845	0.991642	0.153271	1	up	no
ENSG00000186684	CYP27C1	ENST00000335247;ENST00000409327	GO:0001972(retinoic acid binding);GO:0004497(monooxygenase activity);GO:0005502(11-cis retinal binding);GO:0005503(all-trans retinal binding);GO:0005506(iron ion binding);GO:0016020(membrane);GO:0016491(oxidoreductase activity);GO:0016705(oxidoreductase activity, acting on paired donors, with incorporation or reduction of molecular oxygen);GO:0020037(heme binding);GO:0042572(retinol metabolic pro…	00830(Retinol metabolism);00830(Retinol metabolism)	K17951	EC:1.14.19.53	cytochrome P450 family 27 subfamily C member 1 [Source:HGNC Symbol;Acc:HGNC:33480]	protein_coding	0.673618	0.337037	1.99865	0.999024	0.153314	1	up	no
ENSG00000128965	CHAC1	ENST00000617768;ENST00000487220;ENST00000444189	GO:0003839(gamma-glutamylcyclotransferase activity);GO:0005112(Notch binding);GO:0005515(protein binding);GO:0005737(cytoplasm);GO:0005794(Golgi apparatus);GO:0005802(trans-Golgi network);GO:0005829(cytosol);GO:0006750(glutathione biosynthetic process);GO:0006751(glutathione catabolic process);GO:0006915(apoptotic process);GO:0006986(response to unfolded protein);GO:0007219(Notch signaling pathwa…	00480(Glutathione metabolism);00480(Glutathione metabolism)	K07232	EC:4.3.2.7	ChaC glutathione specific gamma-glutamylcyclotransferase 1 [Source:HGNC Symbol;Acc:HGNC:28680]	protein_coding	5.96322	11.4425	0.521145	-0.940243	0.153721	1	down	no
ENSG00000147872	PLIN2	ENST00000276914;ENST00000475923;ENST00000380465;ENST00000380464;ENST00000434144;ENST00000464326;ENST00000472715;ENST00000494753	GO:0005576(extracellular region);GO:0005634(nucleus);GO:0005737(cytoplasm);GO:0005783(endoplasmic reticulum);GO:0005811(lipid droplet);GO:0005829(cytosol);GO:0005886(plasma membrane);GO:0014070(response to organic cyclic compound);GO:0015909(long-chain fatty acid transport);GO:0016020(membrane);GO:0019216(regulation of lipid metabolic process);GO:0019915(lipid storage);GO:0042493(response to drug…	03320(PPAR signaling pathway);03320(PPAR signaling pathway)	NA	NA	perilipin 2 [Source:HGNC Symbol;Acc:HGNC:248]	protein_coding;processed_transcript	2.96379	5.68717	0.521137	-0.940266	0.153948	1	down	no
ENSG00000173221	GLRX	ENST00000237858;ENST00000508780;ENST00000379979;ENST00000507605;ENST00000507412;ENST00000505427;ENST00000512469	GO:0005634(nucleus);GO:0005737(cytoplasm);GO:0005829(cytosol);GO:0009055(electron transfer activity);GO:0015035(protein disulfide oxidoreductase activity);GO:0015038(glutathione disulfide oxidoreductase activity);GO:0015949(nucleobase-containing small molecule interconversion);GO:0016740(transferase activity);GO:0022900(electron transport chain);GO:0045454(cell redox homeostasis);GO:0045838(posit…	NA	K03676	NA	glutaredoxin [Source:HGNC Symbol;Acc:HGNC:4330]	protein_coding;processed_transcript;retained_intron	0.446321	0.871988	0.511843	-0.966226	0.154058	1	down	no
ENSG00000275183	LENG9	ENST00000611161	GO:0046872(metal ion binding)	NA	NA	NA	leukocyte receptor cluster member 9 [Source:HGNC Symbol;Acc:HGNC:16306]	protein_coding	1.18635	0.594725	1.99478	0.996233	0.154131	1	up	no
ENSG00000124380	SNRNP27	ENST00000244227;ENST00000450162;ENST00000409116;ENST00000488986;ENST00000487029	GO:0000398(mRNA splicing, via spliceosome);GO:0003676(nucleic acid binding);GO:0005515(protein binding);GO:0005575(cellular_component);GO:0005634(nucleus);GO:0005654(nucleoplasm);GO:0006397(mRNA processing);GO:0008150(biological_process);GO:0008380(RNA splicing);GO:0008380(RNA splicing)	03040(Spliceosome);03040(Spliceosome)	K12846	NA	small nuclear ribonucleoprotein U4/U6.U5 subunit 27 [Source:HGNC Symbol;Acc:HGNC:30240]	protein_coding;nonsense_mediated_decay;processed_transcript	8.3857	16.0656	0.521966	-0.937973	0.154234	1	down	no
ENSG00000128000	ZNF780B	ENST00000434248;ENST00000594811;ENST00000593605;ENST00000598845;ENST00000595995;ENST00000221355;ENST00000617676	GO:0003676(nucleic acid binding);GO:0003677(DNA binding);GO:0005622(intracellular);GO:0005634(nucleus);GO:0006355(regulation of transcription, DNA-templated);GO:0046872(metal ion binding);GO:0046872(metal ion binding)	05168(Herpes simplex virus 1 infection);05168(Herpes simplex virus 1 infection)	K09228	NA	zinc finger protein 780B [Source:HGNC Symbol;Acc:HGNC:33109]	protein_coding;retained_intron;non_stop_decay	0.174633	0.34384	0.507889	-0.977414	0.154465	1	down	no
ENSG00000167972	ABCA3	ENST00000301732;ENST00000569062;ENST00000563623;ENST00000566200;ENST00000567910;ENST00000382381	GO:0000166(nucleotide binding);GO:0005215(transporter activity);GO:0005319(lipid transporter activity);GO:0005524(ATP binding);GO:0005615(extracellular space);GO:0005886(plasma membrane);GO:0006869(lipid transport);GO:0016020(membrane);GO:0016021(integral component of membrane);GO:0016887(ATPase activity);GO:0042493(response to drug);GO:0042626(ATPase activity, coupled to transmembrane movement o…	02010(ABC transporters);02010(ABC transporters)	NA	NA	ATP binding cassette subfamily A member 3 [Source:HGNC Symbol;Acc:HGNC:33]	protein_coding;retained_intron	0.522247	0.264855	1.97182	0.97953	0.154803	1	up	no
ENSG00000263020	AL662899	ENST00000375880;ENST00000617558;ENST00000409691	GO:0005956(protein kinase CK2 complex);GO:0019887(protein kinase regulator activity);GO:0045859(regulation of protein kinase activity);GO:0045859(regulation of protein kinase activity)	NA	NA	NA	novel protein	protein_coding	11.8374	6.13981	1.92798	0.947087	0.15506	1	up	no
ENSG00000264112	AC015813	ENST00000585065;ENST00000577267;ENST00000582096	NA	NA	NA	NA	novel transcript	lincRNA	1.71118	0.882581	1.93884	0.95519	0.155602	1	up	no
ENSG00000174151	CYB561D1	ENST00000430195;ENST00000310611;ENST00000369868;ENST00000527072;ENST00000496961;ENST00000420578;ENST00000528785;ENST00000393709;ENST00000533024	GO:0016020(membrane);GO:0016021(integral component of membrane);GO:0046872(metal ion binding);GO:0055114(oxidation-reduction process);GO:0055114(oxidation-reduction process)	NA	NA	NA	cytochrome b561 family member D1 [Source:HGNC Symbol;Acc:HGNC:26804]	protein_coding	4.28759	2.22423	1.92767	0.946858	0.156029	1	up	no
ENSG00000285035	AC091057	ENST00000566548;ENST00000642399	NA	NA	NA	NA	Serine/threonine-protein kinase ULK4 (ULK4), pseudogene	processed_transcript;transcribed_unprocessed_pseudogene	2.65194	1.29771	2.04355	1.03108	0.156269	1	up	no
ENSG00000160408	ST6GALNAC6	ENST00000485320;ENST00000373142;ENST00000483353;ENST00000373144;ENST00000542456;ENST00000447681;ENST00000463086;ENST00000291839;ENST00000622357;ENST00000478319;ENST00000481355;ENST00000494611;ENST00000373146;ENST00000494541;ENST00000373141;ENST00000480417	GO:0000139(Golgi membrane);GO:0001574(ganglioside biosynthetic process);GO:0001665(alpha-N-acetylgalactosaminide alpha-2,6-sialyltransferase activity);GO:0005737(cytoplasm);GO:0005794(Golgi apparatus);GO:0005886(plasma membrane);GO:0006486(protein glycosylation);GO:0006677(glycosylceramide metabolic process);GO:0006687(glycosphingolipid metabolic process);GO:0008373(sialyltransferase activity);GO…	00604(Glycosphingolipid biosynthesis - ganglio series);00604(Glycosphingolipid biosynthesis - ganglio series)	K03376	EC:2.4.99.-	ST6 N-acetylgalactosaminide alpha-2,6-sialyltransferase 6 [Source:HGNC Symbol;Acc:HGNC:23364]	processed_transcript;protein_coding;retained_intron	1.31225	2.54046	0.51654	-0.953048	0.156781	1	down	no
ENSG00000281991	TMEM265	ENST00000615541	GO:0016020(membrane);GO:0016021(integral component of membrane)	NA	NA	NA	transmembrane protein 265 [Source:HGNC Symbol;Acc:HGNC:51241]	protein_coding	1.16128	2.29271	0.506507	-0.981346	0.157463	1	down	no
ENSG00000232807	AL137186	ENST00000397264;ENST00000454321;ENST00000448685	NA	NA	NA	NA	novel transcript, antisense to FBXO18	antisense	0.503277	0.253031	1.98899	0.992039	0.157893	1	up	no
ENSG00000203721	LINC00862	ENST00000637098;ENST00000367355;ENST00000636153;ENST00000367356	NA	NA	NA	NA	long intergenic non-protein coding RNA 862 [Source:HGNC Symbol;Acc:HGNC:21901]	lincRNA	0.311436	0.617974	0.503963	-0.988609	0.157893	1	down	no
ENSG00000125846	ZNF133	ENST00000377671;ENST00000535822;ENST00000628216;ENST00000316358;ENST00000538547;ENST00000626025;ENST00000630056;ENST00000360010;ENST00000434018;ENST00000462170;ENST00000396026;ENST00000622607;ENST00000401790;ENST00000402618;ENST00000425686	GO:0000981(DNA-binding transcription factor activity, RNA polymerase II-specific);GO:0003676(nucleic acid binding);GO:0003677(DNA binding);GO:0003700(DNA-binding transcription factor activity);GO:0005515(protein binding);GO:0005622(intracellular);GO:0005634(nucleus);GO:0006355(regulation of transcription, DNA-templated);GO:0006357(regulation of transcription by RNA polymerase II);GO:0046872(metal…	05168(Herpes simplex virus 1 infection);05168(Herpes simplex virus 1 infection)	K09228	NA	zinc finger protein 133 [Source:HGNC Symbol;Acc:HGNC:12917]	protein_coding;nonsense_mediated_decay;processed_transcript	0.770932	1.49025	0.517316	-0.950882	0.158577	1	down	no
ENSG00000198612	COPS8	ENST00000392008;ENST00000354371;ENST00000465362;ENST00000447464;ENST00000470452;ENST00000419015;ENST00000409334	GO:0000338(protein deneddylation);GO:0000715(nucleotide-excision repair, DNA damage recognition);GO:0005515(protein binding);GO:0005634(nucleus);GO:0005654(nucleoplasm);GO:0005737(cytoplasm);GO:0005829(cytosol);GO:0006283(transcription-coupled nucleotide-excision repair);GO:0006468(protein phosphorylation);GO:0007250(activation of NF-kappaB-inducing kinase activity);GO:0008180(COP9 signalosome);G…	NA	K12181	NA	COP9 signalosome subunit 8 [Source:HGNC Symbol;Acc:HGNC:24335]	protein_coding;retained_intron;nonsense_mediated_decay	16.5309	8.65046	1.91099	0.93432	0.159501	1	up	no
ENSG00000120833	SOCS2	ENST00000536696;ENST00000549887;ENST00000547229;ENST00000622746;ENST00000340600;ENST00000549122;ENST00000548537;ENST00000551556;ENST00000549206;ENST00000548091;ENST00000551883;ENST00000549510	GO:0001558(regulation of cell growth);GO:0005070(SH3/SH2 adaptor activity);GO:0005131(growth hormone receptor binding);GO:0005159(insulin-like growth factor receptor binding);GO:0005515(protein binding);GO:0005737(cytoplasm);GO:0005829(cytosol);GO:0005942(phosphatidylinositol 3-kinase complex);GO:0007259(receptor signaling pathway via JAK-STAT);GO:0007595(lactation);GO:0008269(JAK pathway signal …	04630(Jak-STAT signaling pathway);04910(Insulin signaling pathway);04917(Prolactin signaling pathway);04930(Type II diabetes mellitus);04930(Type II diabetes mellitus)	K04695	NA	suppressor of cytokine signaling 2 [Source:HGNC Symbol;Acc:HGNC:19382]	protein_coding	2.55461	1.32635	1.92604	0.945635	0.160053	1	up	no
ENSG00000206195	DUXAP8	ENST00000383038;ENST00000437781;ENST00000413768;ENST00000607933;ENST00000458623;ENST00000447898	NA	NA	NA	NA	double homeobox A pseudogene 8 [Source:HGNC Symbol;Acc:HGNC:32187]	processed_transcript;lincRNA	1.81324	3.45279	0.525153	-0.92919	0.160294	1	down	no
ENSG00000177675	CD163L1	ENST00000313599;ENST00000539726;ENST00000542055;ENST00000546182;ENST00000416109;ENST00000543841;ENST00000545926;ENST00000543276;ENST00000544331;ENST00000545597	GO:0005044(scavenger receptor activity);GO:0005576(extracellular region);GO:0005886(plasma membrane);GO:0006898(receptor-mediated endocytosis);GO:0009897(external side of plasma membrane);GO:0016020(membrane);GO:0016021(integral component of membrane);GO:0016021(integral component of membrane)	NA	K06545	NA	CD163 molecule like 1 [Source:HGNC Symbol;Acc:HGNC:30375]	protein_coding;retained_intron;nonsense_mediated_decay;processed_transcript	0.414284	0.800849	0.517306	-0.950909	0.160582	1	down	no
ENSG00000234156	AL359636	ENST00000431442;ENST00000419604;ENST00000650686;ENST00000412262;ENST00000433572	NA	NA	NA	NA	novel transcript	antisense	0.179275	0.355614	0.504129	-0.988137	0.160868	1	down	no
ENSG00000240849	TMEM189	ENST00000453505;ENST00000371652;ENST00000371658;ENST00000371650;ENST00000371656	GO:0005783(endoplasmic reticulum);GO:0005789(endoplasmic reticulum membrane);GO:0016020(membrane);GO:0016021(integral component of membrane);GO:0016021(integral component of membrane)	NA	K20656	NA	transmembrane protein 189 [Source:HGNC Symbol;Acc:HGNC:16735]	nonsense_mediated_decay;protein_coding	4.72816	2.47675	1.90902	0.932829	0.16114	1	up	no
ENSG00000262712	AC012676	ENST00000574705	NA	NA	NA	NA	novel transcript	sense_intronic	1.1493	0.581582	1.97617	0.982706	0.161567	1	up	no
ENSG00000178919	FOXE1	ENST00000375123	GO:0000122(negative regulation of transcription by RNA polymerase II);GO:0000981(DNA-binding transcription factor activity, RNA polymerase II-specific);GO:0003677(DNA binding);GO:0003700(DNA-binding transcription factor activity);GO:0005634(nucleus);GO:0006355(regulation of transcription, DNA-templated);GO:0006357(regulation of transcription by RNA polymerase II);GO:0006590(thyroid hormone genera…	NA	NA	NA	forkhead box E1 [Source:HGNC Symbol;Acc:HGNC:3806]	protein_coding	4.19407	2.19592	1.90994	0.933525	0.161709	1	up	no
ENSG00000285831	AC027329	ENST00000648942	NA	NA	NA	NA	novel transcript	lincRNA	0.46912	0.905156	0.518275	-0.948209	0.161782	1	down	no
ENSG00000122140	MRPS2	ENST00000241600;ENST00000371785;ENST00000488610;ENST00000485333;ENST00000462948;ENST00000472852;ENST00000472946;ENST00000453385	GO:0003735(structural constituent of ribosome);GO:0005622(intracellular);GO:0005739(mitochondrion);GO:0005743(mitochondrial inner membrane);GO:0005763(mitochondrial small ribosomal subunit);GO:0005840(ribosome);GO:0006412(translation);GO:0015935(small ribosomal subunit);GO:0032543(mitochondrial translation);GO:0061668(mitochondrial ribosome assembly);GO:0070125(mitochondrial translational elongat…	03010(Ribosome);03010(Ribosome)	K02967	NA	mitochondrial ribosomal protein S2 [Source:HGNC Symbol;Acc:HGNC:14495]	protein_coding;processed_transcript	22.0565	41.6855	0.529116	-0.918343	0.161813	1	down	no
ENSG00000048052	HDAC9	ENST00000456174;ENST00000406451;ENST00000433709;ENST00000455069;ENST00000471887;ENST00000441986;ENST00000523867;ENST00000461409;ENST00000441542;ENST00000430454;ENST00000413380;ENST00000622668;ENST00000428307;ENST00000401921;ENST00000483142;ENST00000446646;ENST00000496026;ENST00000524023;ENST00000490851;ENST00000474742;ENST00000432645;ENST00000411993;ENST00000405010;ENST00000461159;ENST00000417496…	GO:0000118(histone deacetylase complex);GO:0000122(negative regulation of transcription by RNA polymerase II);GO:0001975(response to amphetamine);GO:0003714(transcription corepressor activity);GO:0004407(histone deacetylase activity);GO:0005080(protein kinase C binding);GO:0005515(protein binding);GO:0005634(nucleus);GO:0005654(nucleoplasm);GO:0005667(transcription factor complex);GO:0005737(cyto…	05034(Alcoholism);05203(Viral carcinogenesis);05203(Viral carcinogenesis)	K11409	EC:3.5.1.98	histone deacetylase 9 [Source:HGNC Symbol;Acc:HGNC:14065]	protein_coding;retained_intron;processed_transcript;nonsense_mediated_decay	1.22053	2.30576	0.529338	-0.917738	0.161835	1	down	no
ENSG00000264668	AC138696	ENST00000522452	GO:0000981(DNA-binding transcription factor activity, RNA polymerase II-specific);GO:0003676(nucleic acid binding);GO:0003677(DNA binding);GO:0005634(nucleus);GO:0006357(regulation of transcription by RNA polymerase II);GO:0007275(multicellular organism development);GO:0007283(spermatogenesis);GO:0030154(cell differentiation);GO:0046872(metal ion binding)	NA	NA	NA	Zinc finger protein 41 homolog [Source:UniProtKB/Swiss-Prot;Acc:Q8N8Y5]	protein_coding	0.934428	0.479142	1.95021	0.96363	0.161955	1	up	no
ENSG00000157703	SVOPL	ENST00000288513;ENST00000419765;ENST00000441685;ENST00000463557;ENST00000421622;ENST00000478865;ENST00000436657	GO:0016020(membrane);GO:0016021(integral component of membrane);GO:0022857(transmembrane transporter activity);GO:0055085(transmembrane transport);GO:0055085(transmembrane transport)	NA	NA	NA	SVOP like [Source:HGNC Symbol;Acc:HGNC:27034]	protein_coding;nonsense_mediated_decay;processed_transcript;retained_intron	0.177031	0.346628	0.510723	-0.969386	0.161969	1	down	no
ENSG00000019186	CYP24A1	ENST00000395954;ENST00000395955;ENST00000460643;ENST00000216862;ENST00000487593;ENST00000472970	GO:0001649(osteoblast differentiation);GO:0004497(monooxygenase activity);GO:0005506(iron ion binding);GO:0005634(nucleus);GO:0005654(nucleoplasm);GO:0005739(mitochondrion);GO:0005741(mitochondrial outer membrane);GO:0005886(plasma membrane);GO:0006766(vitamin metabolic process);GO:0008403(25-hydroxycholecalciferol-24-hydroxylase activity);GO:0016491(oxidoreductase activity);GO:0016705(oxidoreduc…	00100(Steroid biosynthesis);04928(Parathyroid hormone synthesis, secretion and action);05206(MicroRNAs in cancer);05206(MicroRNAs in cancer)	K07436	EC:1.14.15.16	cytochrome P450 family 24 subfamily A member 1 [Source:HGNC Symbol;Acc:HGNC:2602]	protein_coding;processed_transcript	12.5026	6.56546	1.9043	0.929259	0.162094	1	up	no
ENSG00000130962	PRRG1	ENST00000378628;ENST00000470290;ENST00000491253;ENST00000463135;ENST00000543642;ENST00000484460;ENST00000542554;ENST00000466533;ENST00000449135	GO:0005509(calcium ion binding);GO:0005576(extracellular region);GO:0005887(integral component of plasma membrane);GO:0016020(membrane);GO:0016021(integral component of membrane);GO:0016021(integral component of membrane)	NA	NA	NA	proline rich and Gla domain 1 [Source:HGNC Symbol;Acc:HGNC:9469]	protein_coding;retained_intron;processed_transcript	1.16252	2.20386	0.52749	-0.922784	0.162525	1	down	no
ENSG00000223485	LINC01615	ENST00000651190;ENST00000439703;ENST00000449466;ENST00000634877	NA	NA	NA	NA	long intergenic non-protein coding RNA 1615 [Source:HGNC Symbol;Acc:HGNC:51898]	lincRNA	1.98913	1.02252	1.94532	0.960008	0.16262	1	up	no
ENSG00000258659	TRIM34	ENST00000429814;ENST00000491385;ENST00000514226;ENST00000495668	GO:0003674(molecular_function);GO:0005515(protein binding);GO:0005737(cytoplasm);GO:0005829(cytosol);GO:0008270(zinc ion binding);GO:0046872(metal ion binding);GO:0051091(positive regulation of DNA-binding transcription factor activity);GO:0051607(defense response to virus);GO:0060333(interferon-gamma-mediated signaling pathway);GO:0070206(protein trimerization);GO:0070206(protein trimerization)	NA	K11999	NA	tripartite motif containing 34 [Source:HGNC Symbol;Acc:HGNC:10063]	protein_coding;retained_intron;processed_transcript	2.34885	4.46778	0.52573	-0.927605	0.163029	1	down	no
ENSG00000058335	RASGRF1	ENST00000419573;ENST00000560334;ENST00000561112;ENST00000560286;ENST00000560943;ENST00000623620;ENST00000394745;ENST00000559926;ENST00000558480	GO:0000165(MAPK cascade);GO:0005085(guanyl-nucleotide exchange factor activity);GO:0005088(Ras guanyl-nucleotide exchange factor activity);GO:0005089(Rho guanyl-nucleotide exchange factor activity);GO:0005515(protein binding);GO:0005622(intracellular);GO:0005829(cytosol);GO:0005886(plasma membrane);GO:0007165(signal transduction);GO:0007264(small GTPase mediated signal transduction);GO:0007616(lo…	04010(MAPK signaling pathway);04014(Ras signaling pathway);04510(Focal adhesion);04510(Focal adhesion)	K04349	NA	Ras protein specific guanine nucleotide releasing factor 1 [Source:HGNC Symbol;Acc:HGNC:9875]	protein_coding;processed_transcript;retained_intron;TEC	0.299417	0.57377	0.521842	-0.938315	0.164238	1	down	no
ENSG00000167377	ZNF23	ENST00000564528;ENST00000567340;ENST00000357254;ENST00000428724;ENST00000393539;ENST00000539742;ENST00000565718;ENST00000358700;ENST00000497160;ENST00000564588;ENST00000647773;ENST00000576258	GO:0000981(DNA-binding transcription factor activity, RNA polymerase II-specific);GO:0003676(nucleic acid binding);GO:0003677(DNA binding);GO:0005515(protein binding);GO:0005622(intracellular);GO:0005634(nucleus);GO:0006355(regulation of transcription, DNA-templated);GO:0006357(regulation of transcription by RNA polymerase II);GO:0046872(metal ion binding);GO:0046872(metal ion binding)	05168(Herpes simplex virus 1 infection);05168(Herpes simplex virus 1 infection)	K09228	NA	zinc finger protein 23 [Source:HGNC Symbol;Acc:HGNC:13023]	protein_coding;processed_transcript;retained_intron	1.96665	1.03315	1.90354	0.928687	0.164426	1	up	no
ENSG00000135093	USP30	ENST00000257548;ENST00000377883;ENST00000536723;ENST00000491362;ENST00000479219;ENST00000539121;ENST00000467307;ENST00000392784;ENST00000536393;ENST00000470117	GO:0000422(autophagy of mitochondrion);GO:0004197(cysteine-type endopeptidase activity);GO:0004843(thiol-dependent ubiquitin-specific protease activity);GO:0005739(mitochondrion);GO:0005741(mitochondrial outer membrane);GO:0006508(proteolysis);GO:0006511(ubiquitin-dependent protein catabolic process);GO:0008053(mitochondrial fusion);GO:0008233(peptidase activity);GO:0008234(cysteine-type peptidas…	04137(Mitophagy - animal);04137(Mitophagy - animal)	K11851	EC:3.4.19.12	ubiquitin specific peptidase 30 [Source:HGNC Symbol;Acc:HGNC:20065]	protein_coding;nonsense_mediated_decay;retained_intron	1.6504	3.1181	0.529298	-0.917848	0.164521	1	down	no
ENSG00000122203	KIAA1191	ENST00000298569;ENST00000393725;ENST00000504688;ENST00000393728;ENST00000506983;ENST00000506668;ENST00000614420;ENST00000508023;ENST00000510164;ENST00000503082;ENST00000620366;ENST00000506613;ENST00000533553	GO:0003674(molecular_function);GO:0005515(protein binding);GO:0005575(cellular_component);GO:0005737(cytoplasm);GO:0008150(biological_process);GO:0016491(oxidoreductase activity);GO:0055114(oxidation-reduction process);GO:0055114(oxidation-reduction process)	NA	NA	NA	KIAA1191 [Source:HGNC Symbol;Acc:HGNC:29209]	protein_coding;processed_transcript;retained_intron	39.5628	20.88	1.89477	0.92202	0.16457	1	up	no
ENSG00000267216	AC020915	ENST00000591325	NA	NA	NA	NA	novel transcript	nonsense_mediated_decay	0.388415	0.752515	0.516156	-0.954121	0.164656	1	down	no
ENSG00000273151	AC073957	ENST00000609998	NA	NA	NA	NA	novel transcript, antisense to GET4	antisense	0.326659	0.166233	1.96507	0.974579	0.165879	1	up	no
ENSG00000234545	FAM133B	ENST00000438306;ENST00000481407;ENST00000468931;ENST00000427372;ENST00000415397;ENST00000480397;ENST00000445716;ENST00000492686;ENST00000494079;ENST00000456502;ENST00000490747	GO:0003723(RNA binding);GO:0003723(RNA binding)	NA	NA	NA	family with sequence similarity 133 member B [Source:HGNC Symbol;Acc:HGNC:28629]	protein_coding;retained_intron;nonsense_mediated_decay	3.22836	1.70346	1.89518	0.922335	0.165928	1	up	no
ENSG00000167536	DHRS13	ENST00000394901;ENST00000378895;ENST00000581974;ENST00000581759;ENST00000426464	GO:0005576(extracellular region);GO:0016020(membrane);GO:0016491(oxidoreductase activity);GO:0055114(oxidation-reduction process);GO:0055114(oxidation-reduction process)	NA	K11169	EC:1.1.-.-	dehydrogenase/reductase 13 [Source:HGNC Symbol;Acc:HGNC:28326]	protein_coding;processed_transcript;retained_intron	2.06452	3.90749	0.528349	-0.920438	0.165982	1	down	no
ENSG00000284024	HSPA14	ENST00000640019;ENST00000493178;ENST00000437161;ENST00000645667	GO:0000166(nucleotide binding);GO:0005524(ATP binding);GO:0005524(ATP binding)	NA	NA	NA	heat shock protein family A (Hsp70) member 14 [Source:NCBI gene;Acc:51182]	protein_coding;processed_transcript	8.22466	4.34128	1.89452	0.921834	0.166026	1	up	no
ENSG00000236137	AL445231	ENST00000445523;ENST00000421254	NA	NA	NA	NA	novel transcript	antisense	0.750007	1.45787	0.514454	-0.958887	0.166121	1	down	no
ENSG00000276168	RN7SL1	ENST00000618786	NA	NA	NA	NA	RNA, 7SL, cytoplasmic 1 [Source:HGNC Symbol;Acc:HGNC:10038]	misc_RNA	7.57486	14.5296	0.521341	-0.939701	0.166207	1	down	no
ENSG00000247095	MIR210HG	ENST00000500447;ENST00000528245;ENST00000533920;ENST00000534540	NA	NA	NA	NA	MIR210 host gene [Source:HGNC Symbol;Acc:HGNC:39524]	lincRNA	0.381131	0.748089	0.509473	-0.972923	0.16635	1	down	no
ENSG00000186792	HYAL3	ENST00000336307;ENST00000450982;ENST00000513170;ENST00000359051;ENST00000621157;ENST00000435141;ENST00000415204	GO:0001552(ovarian follicle atresia);GO:0001669(acrosomal vesicle);GO:0002080(acrosomal membrane);GO:0003824(catalytic activity);GO:0004415(hyalurononglucosaminidase activity);GO:0005515(protein binding);GO:0005576(extracellular region);GO:0005764(lysosome);GO:0005768(endosome);GO:0005769(early endosome);GO:0005783(endoplasmic reticulum);GO:0005886(plasma membrane);GO:0005975(carbohydrate metabol…	00531(Glycosaminoglycan degradation);00531(Glycosaminoglycan degradation)	NA	NA	hyaluronidase 3 [Source:HGNC Symbol;Acc:HGNC:5322]	protein_coding	2.98623	1.56615	1.90673	0.931103	0.167566	1	up	no
ENSG00000126903	SLC10A3	ENST00000263512;ENST00000369649;ENST00000393587;ENST00000393586;ENST00000453912;ENST00000651600	GO:0010033(response to organic substance);GO:0015293(symporter activity);GO:0016020(membrane);GO:0016021(integral component of membrane);GO:0032526(response to retinoic acid);GO:0055085(transmembrane transport);GO:0055085(transmembrane transport)	NA	K14343	NA	solute carrier family 10 member 3 [Source:HGNC Symbol;Acc:HGNC:22979]	protein_coding	7.29583	13.7004	0.532528	-0.909071	0.167779	1	down	no
ENSG00000147654	EBAG9	ENST00000337573;ENST00000620557;ENST00000530629;ENST00000534318;ENST00000529502;ENST00000395785;ENST00000529931;ENST00000527709;ENST00000531677;ENST00000614147	GO:0000139(Golgi membrane);GO:0001558(regulation of cell growth);GO:0005794(Golgi apparatus);GO:0006915(apoptotic process);GO:0016020(membrane);GO:0016021(integral component of membrane);GO:0016505(peptidase activator activity involved in apoptotic process);GO:0030141(secretory granule);GO:0030141(secretory granule)	04915(Estrogen signaling pathway);04915(Estrogen signaling pathway)	NA	NA	estrogen receptor binding site associated, antigen, 9 [Source:HGNC Symbol;Acc:HGNC:3123]	protein_coding;processed_transcript;nonsense_mediated_decay	5.50779	10.3228	0.533555	-0.90629	0.168489	1	down	no
ENSG00000071242	RPS6KA2	ENST00000510118;ENST00000507371;ENST00000512860;ENST00000503859;ENST00000481261;ENST00000265678;ENST00000509742;ENST00000506565;ENST00000511034;ENST00000366865;ENST00000405189;ENST00000507350;ENST00000491836	GO:0000166(nucleotide binding);GO:0000287(magnesium ion binding);GO:0001556(oocyte maturation);GO:0002035(brain renin-angiotensin system);GO:0004672(protein kinase activity);GO:0004674(protein serine/threonine kinase activity);GO:0004711(ribosomal protein S6 kinase activity);GO:0004712(protein serine/threonine/tyrosine kinase activity);GO:0005515(protein binding);GO:0005524(ATP binding);GO:000563…	04010(MAPK signaling pathway);04114(Oocyte meiosis);04150(mTOR signaling pathway);04714(Thermogenesis);04720(Long-term potentiation);04722(Neurotrophin signaling pathway);04914(Progesterone-mediated oocyte maturation);04931(Insulin resistance);04931(Insulin resistance)	K04373	EC:2.7.11.1	ribosomal protein S6 kinase A2 [Source:HGNC Symbol;Acc:HGNC:10431]	protein_coding;processed_transcript	0.32598	0.620562	0.525298	-0.928792	0.168517	1	down	no
ENSG00000147813	NAPRT	ENST00000435154;ENST00000464332;ENST00000340490;ENST00000480946;ENST00000449291;ENST00000498076;ENST00000529179;ENST00000532645;ENST00000491904;ENST00000462059;ENST00000488096;ENST00000525583;ENST00000460623;ENST00000426292	GO:0003824(catalytic activity);GO:0004514(nicotinate-nucleotide diphosphorylase (carboxylating) activity);GO:0004516(nicotinate phosphoribosyltransferase activity);GO:0005515(protein binding);GO:0005576(extracellular region);GO:0005737(cytoplasm);GO:0005829(cytosol);GO:0006979(response to oxidative stress);GO:0009435(NAD biosynthetic process);GO:0016740(transferase activity);GO:0016757(transferas…	00760(Nicotinate and nicotinamide metabolism);00760(Nicotinate and nicotinamide metabolism)	K00763	EC:6.3.4.21	nicotinate phosphoribosyltransferase [Source:HGNC Symbol;Acc:HGNC:30450]	protein_coding;retained_intron;non_stop_decay;nonsense_mediated_decay	8.27906	15.5297	0.533112	-0.907488	0.168706	1	down	no
ENSG00000137804	NUSAP1	ENST00000559596;ENST00000559659;ENST00000560747;ENST00000560177;ENST00000260359;ENST00000414849;ENST00000560318;ENST00000450592;ENST00000558582;ENST00000559046;ENST00000560898;ENST00000558123;ENST00000557840	GO:0000070(mitotic sister chromatid segregation);GO:0000226(microtubule cytoskeleton organization);GO:0000281(mitotic cytokinesis);GO:0003677(DNA binding);GO:0003723(RNA binding);GO:0005515(protein binding);GO:0005634(nucleus);GO:0005694(chromosome);GO:0005730(nucleolus);GO:0005737(cytoplasm);GO:0005819(spindle);GO:0005856(cytoskeleton);GO:0005874(microtubule);GO:0005876(spindle microtubule);GO:0…	NA	NA	NA	nucleolar and spindle associated protein 1 [Source:HGNC Symbol;Acc:HGNC:18538]	protein_coding;retained_intron;processed_transcript;nonsense_mediated_decay	85.8574	45.6282	1.88168	0.912018	0.168856	1	up	no
ENSG00000239887	C1orf226	ENST00000458626;ENST00000420220;ENST00000426197	NA	NA	NA	NA	chromosome 1 open reading frame 226 [Source:HGNC Symbol;Acc:HGNC:34351]	protein_coding	1.70831	0.898335	1.90164	0.927243	0.169255	1	up	no
ENSG00000250988	SNHG21	ENST00000559366;ENST00000558174;ENST00000544685;ENST00000561107;ENST00000558687	NA	NA	NA	NA	small nucleolar RNA host gene 21 [Source:HGNC Symbol;Acc:HGNC:50284]	antisense	1.28193	2.46675	0.519683	-0.944295	0.169281	1	down	no
ENSG00000117266	CDK18	ENST00000515494;ENST00000360066;ENST00000506784;ENST00000429964;ENST00000507240;ENST00000504648;ENST00000504162;ENST00000419301;ENST00000462976;ENST00000512922;ENST00000505932;ENST00000459862;ENST00000443813;ENST00000478560;ENST00000506215;ENST00000468954;ENST00000506489;ENST00000476153;ENST00000512008;ENST00000484080;ENST00000515514;ENST00000507067;ENST00000489617	GO:0000166(nucleotide binding);GO:0004672(protein kinase activity);GO:0004674(protein serine/threonine kinase activity);GO:0004693(cyclin-dependent protein serine/threonine kinase activity);GO:0005515(protein binding);GO:0005524(ATP binding);GO:0005575(cellular_component);GO:0005634(nucleus);GO:0005737(cytoplasm);GO:0006468(protein phosphorylation);GO:0016301(kinase activity);GO:0016310(phosphory…	NA	NA	NA	cyclin dependent kinase 18 [Source:HGNC Symbol;Acc:HGNC:8751]	nonsense_mediated_decay;protein_coding;processed_transcript;retained_intron	1.17828	2.22232	0.530203	-0.915382	0.16984	1	down	no
ENSG00000182712	CMC4	ENST00000369479;ENST00000369484	GO:0005739(mitochondrion);GO:0005758(mitochondrial intermembrane space);GO:0008283(cell population proliferation);GO:0008283(cell population proliferation)	NA	NA	NA	C-X9-C motif containing 4 [Source:HGNC Symbol;Acc:HGNC:35428]	protein_coding	13.5399	7.16808	1.88892	0.917562	0.1701	1	up	no
ENSG00000225972	MTND1P23	ENST00000416931	NA	NA	NA	NA	MT-ND1 pseudogene 23 [Source:HGNC Symbol;Acc:HGNC:42092]	unprocessed_pseudogene	22.2977	11.7677	1.89482	0.922063	0.170154	1	up	no
ENSG00000138411	HECW2	ENST00000260983;ENST00000645468;ENST00000642318;ENST00000427457;ENST00000498146;ENST00000642531;ENST00000645770;ENST00000462290;ENST00000644405;ENST00000647402;ENST00000644421;ENST00000647314;ENST00000644978;ENST00000647236;ENST00000644256;ENST00000642884;ENST00000644030	GO:0000209(protein polyubiquitination);GO:0004842(ubiquitin-protein transferase activity);GO:0005515(protein binding);GO:0005737(cytoplasm);GO:0005819(spindle);GO:0005856(cytoskeleton);GO:0006511(ubiquitin-dependent protein catabolic process);GO:0016567(protein ubiquitination);GO:0016740(transferase activity);GO:0030071(regulation of mitotic metaphase/anaphase transition);GO:0043161(proteasome-me…	NA	K12168	EC:2.3.2.26	HECT, C2 and WW domain containing E3 ubiquitin protein ligase 2 [Source:HGNC Symbol;Acc:HGNC:29853]	protein_coding;processed_transcript;retained_intron;nonsense_mediated_decay	0.108207	0.0551832	1.96086	0.971487	0.170157	1	up	no
ENSG00000171346	KRT15	ENST00000463447;ENST00000474031;ENST00000586794;ENST00000393976;ENST00000393974;ENST00000497016;ENST00000254043;ENST00000458290;ENST00000470004	GO:0005198(structural molecule activity);GO:0005200(structural constituent of cytoskeleton);GO:0005515(protein binding);GO:0005634(nucleus);GO:0005829(cytosol);GO:0005882(intermediate filament);GO:0007010(cytoskeleton organization);GO:0008544(epidermis development);GO:0031424(keratinization);GO:0070062(extracellular exosome);GO:0070268(cornification);GO:0097110(scaffold protein binding);GO:009711…	04915(Estrogen signaling pathway);04915(Estrogen signaling pathway)	NA	NA	keratin 15 [Source:HGNC Symbol;Acc:HGNC:6421]	retained_intron;protein_coding;nonsense_mediated_decay	0.570261	1.08236	0.526868	-0.924486	0.170255	1	down	no
ENSG00000213782	DDX47	ENST00000545038;ENST00000542123;ENST00000352940;ENST00000358007;ENST00000426619;ENST00000392155;ENST00000544400;ENST00000535722;ENST00000542832;ENST00000544497;ENST00000541537;ENST00000544032	GO:0000166(nucleotide binding);GO:0003676(nucleic acid binding);GO:0003723(RNA binding);GO:0004386(helicase activity);GO:0005515(protein binding);GO:0005524(ATP binding);GO:0005634(nucleus);GO:0005654(nucleoplasm);GO:0005730(nucleolus);GO:0006364(rRNA processing);GO:0006397(mRNA processing);GO:0006915(apoptotic process);GO:0008380(RNA splicing);GO:0008625(extrinsic apoptotic signaling pathway via…	NA	K14777	EC:3.6.4.13	DEAD-box helicase 47 [Source:HGNC Symbol;Acc:HGNC:18682]	retained_intron;protein_coding;processed_transcript	12.8558	23.9868	0.535954	-0.899819	0.170279	1	down	no
ENSG00000178761	FAM219B	ENST00000566894;ENST00000569761;ENST00000563413;ENST00000563671;ENST00000565772;ENST00000570143;ENST00000563069;ENST00000569524;ENST00000562698;ENST00000563119;ENST00000564723;ENST00000357635;ENST00000563706;ENST00000564857;ENST00000566132;ENST00000563877;ENST00000564019;ENST00000566194;ENST00000567388	NA	NA	NA	NA	family with sequence similarity 219 member B [Source:HGNC Symbol;Acc:HGNC:24695]	retained_intron;nonsense_mediated_decay;protein_coding;processed_transcript	1.98855	3.73932	0.531793	-0.911063	0.170308	1	down	no
ENSG00000166262	FAM227B	ENST00000559573;ENST00000561116;ENST00000558615;ENST00000559905;ENST00000558579;ENST00000299338;ENST00000560246;ENST00000557892;ENST00000561319;ENST00000561064;ENST00000558594;ENST00000559351;ENST00000558862;ENST00000560557	NA	NA	NA	NA	family with sequence similarity 227 member B [Source:HGNC Symbol;Acc:HGNC:26543]	processed_transcript;nonsense_mediated_decay;retained_intron;protein_coding	0.446616	0.231512	1.92913	0.947947	0.170472	1	up	no
ENSG00000081181	ARG2	ENST00000261783;ENST00000557120;ENST00000557319;ENST00000556491	GO:0000050(urea cycle);GO:0001657(ureteric bud development);GO:0002250(adaptive immune response);GO:0002376(immune system process);GO:0002829(negative regulation of type 2 immune response);GO:0004053(arginase activity);GO:0005737(cytoplasm);GO:0005739(mitochondrion);GO:0005759(mitochondrial matrix);GO:0006525(arginine metabolic process);GO:0006809(nitric oxide biosynthetic process);GO:0006941(str…	00220(Arginine biosynthesis);00330(Arginine and proline metabolism);05146(Amoebiasis);05146(Amoebiasis)	NA	NA	arginase 2 [Source:HGNC Symbol;Acc:HGNC:664]	protein_coding;retained_intron;processed_transcript	13.6453	25.4585	0.535982	-0.899743	0.170755	1	down	no
ENSG00000176387	HSD11B2	ENST00000567684;ENST00000569303;ENST00000326152;ENST00000566606	GO:0001666(response to hypoxia);GO:0002017(regulation of blood volume by renal aldosterone);GO:0003845(11-beta-hydroxysteroid dehydrogenase [NAD(P)] activity);GO:0005496(steroid binding);GO:0005737(cytoplasm);GO:0005783(endoplasmic reticulum);GO:0005789(endoplasmic reticulum membrane);GO:0006704(glucocorticoid biosynthetic process);GO:0007565(female pregnancy);GO:0008211(glucocorticoid metabolic …	00140(Steroid hormone biosynthesis);04960(Aldosterone-regulated sodium reabsorption);04960(Aldosterone-regulated sodium reabsorption)	K00071	EC:1.1.1.-	hydroxysteroid 11-beta dehydrogenase 2 [Source:HGNC Symbol;Acc:HGNC:5209]	processed_transcript;retained_intron;protein_coding;nonsense_mediated_decay	0.876136	0.446355	1.96287	0.972963	0.170768	1	up	no
ENSG00000179178	TMEM125	ENST00000432792;ENST00000439858;ENST00000442284;ENST00000456751	GO:0003674(molecular_function);GO:0005575(cellular_component);GO:0008150(biological_process);GO:0016020(membrane);GO:0016021(integral component of membrane);GO:0016021(integral component of membrane)	NA	NA	NA	transmembrane protein 125 [Source:HGNC Symbol;Acc:HGNC:28275]	protein_coding;processed_transcript	5.22042	2.76185	1.89019	0.918529	0.171258	1	up	no
ENSG00000223459	TCAF1P1	ENST00000414990	NA	NA	NA	NA	TRPM8 channel associated factor 1 pseudogene 1 [Source:HGNC Symbol;Acc:HGNC:33604]	unprocessed_pseudogene	2.99476	5.60457	0.534343	-0.904163	0.17177	1	down	no
ENSG00000139438	FAM222A	ENST00000538780;ENST00000543653;ENST00000358906	NA	NA	NA	NA	family with sequence similarity 222 member A [Source:HGNC Symbol;Acc:HGNC:25915]	protein_coding;processed_transcript	1.48575	0.781398	1.90139	0.927058	0.171791	1	up	no
ENSG00000090857	PDPR	ENST00000565186;ENST00000561920;ENST00000288050;ENST00000567896;ENST00000569042;ENST00000567046;ENST00000564563;ENST00000562100;ENST00000398122;ENST00000568530;ENST00000563930	GO:0005515(protein binding);GO:0005737(cytoplasm);GO:0005739(mitochondrion);GO:0005759(mitochondrial matrix);GO:0010510(regulation of acetyl-CoA biosynthetic process from pyruvate);GO:0016491(oxidoreductase activity);GO:0055114(oxidation-reduction process);GO:0055114(oxidation-reduction process)	NA	K17509	NA	pyruvate dehydrogenase phosphatase regulatory subunit [Source:HGNC Symbol;Acc:HGNC:30264]	nonsense_mediated_decay;retained_intron;protein_coding;processed_transcript	5.45939	10.151	0.537818	-0.894811	0.172284	1	down	no
ENSG00000211677	IGLC2	ENST00000390323	GO:0002250(adaptive immune response);GO:0002376(immune system process);GO:0003823(antigen binding);GO:0005576(extracellular region);GO:0005615(extracellular space);GO:0005886(plasma membrane);GO:0006898(receptor-mediated endocytosis);GO:0006910(phagocytosis, recognition);GO:0006911(phagocytosis, engulfment);GO:0006956(complement activation);GO:0006958(complement activation, classical pathway);GO:…	NA	NA	NA	immunoglobulin lambda constant 2 [Source:HGNC Symbol;Acc:HGNC:5856]	IG_C_gene	8.48237	4.42546	1.91672	0.93864	0.17282	1	up	no
ENSG00000224934	AL391684	ENST00000647895;ENST00000641293;ENST00000416191	NA	NA	NA	NA	novel transcript	bidirectional_promoter_lncRNA	0.150947	0.292313	0.516387	-0.953474	0.173257	1	down	no
ENSG00000198001	IRAK4	ENST00000613694;ENST00000552309;ENST00000547101;ENST00000550616;ENST00000547521;ENST00000448290;ENST00000550361;ENST00000547928;ENST00000550386;ENST00000431837;ENST00000546780;ENST00000550615;ENST00000551736;ENST00000440781	GO:0000166(nucleotide binding);GO:0000287(magnesium ion binding);GO:0001816(cytokine production);GO:0002224(toll-like receptor signaling pathway);GO:0002376(immune system process);GO:0002446(neutrophil mediated immunity);GO:0002755(MyD88-dependent toll-like receptor signaling pathway);GO:0004672(protein kinase activity);GO:0004674(protein serine/threonine kinase activity);GO:0005149(interleukin-1…	04010(MAPK signaling pathway);04064(NF-kappa B signaling pathway);04620(Toll-like receptor signaling pathway);04621(NOD-like receptor signaling pathway);04722(Neurotrophin signaling pathway);05133(Pertussis);05140(Leishmaniasis);05142(Chagas disease (American trypanosomiasis));05145(Toxoplasmosis);05152(Tuberculosis);05161(Hepatitis B);05162(Measles);05164(Influenza A);05168(Herpes simplex virus …	K04733	EC:2.7.11.1	interleukin 1 receptor associated kinase 4 [Source:HGNC Symbol;Acc:HGNC:17967]	protein_coding;nonsense_mediated_decay;retained_intron	1.38715	2.5932	0.534918	-0.902609	0.173313	1	down	no
ENSG00000105983	LMBR1	ENST00000454132;ENST00000650699;ENST00000359422;ENST00000430825;ENST00000353442;ENST00000433968;ENST00000430278;ENST00000498034;ENST00000434503;ENST00000444719;ENST00000638959;ENST00000461469;ENST00000434453;ENST00000477983;ENST00000461603;ENST00000448926;ENST00000415428;ENST00000609774;ENST00000609081;ENST00000414218;ENST00000485985;ENST00000486837;ENST00000434278	GO:0016020(membrane);GO:0016021(integral component of membrane);GO:0042733(embryonic digit morphogenesis);GO:0042733(embryonic digit morphogenesis)	NA	NA	NA	limb development membrane protein 1 [Source:HGNC Symbol;Acc:HGNC:13243]	nonsense_mediated_decay;protein_coding;processed_transcript;retained_intron	2.69863	5.01835	0.537752	-0.894987	0.173769	1	down	no
ENSG00000196189	SEMA4A	ENST00000368284;ENST00000368285;ENST00000438830;ENST00000355014;ENST00000414683;ENST00000368286;ENST00000633494;ENST00000368282;ENST00000487358;ENST00000435124;ENST00000485575;ENST00000484155;ENST00000466698;ENST00000470306;ENST00000469065;ENST00000462892	GO:0001525(angiogenesis);GO:0001755(neural crest cell migration);GO:0002250(adaptive immune response);GO:0002292(T cell differentiation involved in immune response);GO:0002376(immune system process);GO:0005515(protein binding);GO:0005615(extracellular space);GO:0005634(nucleus);GO:0005829(cytosol);GO:0005886(plasma membrane);GO:0005887(integral component of plasma membrane);GO:0007275(multicellul…	04360(Axon guidance);04360(Axon guidance)	K06521	NA	semaphorin 4A [Source:HGNC Symbol;Acc:HGNC:10729]	protein_coding;processed_transcript;retained_intron	2.89647	5.38266	0.538111	-0.894024	0.173947	1	down	no
ENSG00000230316	FEZF1-AS1	ENST00000428449;ENST00000437317;ENST00000424404	NA	NA	NA	NA	FEZF1 antisense RNA 1 [Source:HGNC Symbol;Acc:HGNC:41001]	antisense	0.535045	1.00928	0.530123	-0.915601	0.175182	1	down	no
ENSG00000267278	MAP3K14-AS1	ENST00000590100;ENST00000585780;ENST00000592422;ENST00000586450;ENST00000585351;ENST00000588160;ENST00000588698;ENST00000588504;ENST00000591263;ENST00000585346	NA	NA	NA	NA	MAP3K14 antisense RNA 1 [Source:HGNC Symbol;Acc:HGNC:44359]	antisense	0.370208	0.733807	0.504504	-0.987063	0.175192	1	down	no
ENSG00000151135	TMEM263	ENST00000280756;ENST00000548125;ENST00000547081;ENST00000551813;ENST00000548806;ENST00000550344;ENST00000551237;ENST00000547242;ENST00000551489	GO:0016020(membrane);GO:0016021(integral component of membrane);GO:0016021(integral component of membrane)	NA	NA	NA	transmembrane protein 263 [Source:HGNC Symbol;Acc:HGNC:28281]	protein_coding;processed_transcript	5.7042	10.5609	0.540125	-0.888636	0.175414	1	down	no
ENSG00000106333	PCOLCE	ENST00000472348;ENST00000486440;ENST00000482863;ENST00000496269;ENST00000223061;ENST00000468214;ENST00000490909;ENST00000462260;ENST00000487172;ENST00000460002	GO:0005201(extracellular matrix structural constituent);GO:0005515(protein binding);GO:0005518(collagen binding);GO:0005576(extracellular region);GO:0005615(extracellular space);GO:0006508(proteolysis);GO:0007275(multicellular organism development);GO:0008201(heparin binding);GO:0010952(positive regulation of peptidase activity);GO:0016504(peptidase activator activity);GO:0062023(collagen-contain…	NA	NA	NA	procollagen C-endopeptidase enhancer [Source:HGNC Symbol;Acc:HGNC:8738]	retained_intron;processed_transcript;protein_coding	0.666777	0.349278	1.90902	0.93283	0.175759	1	up	no
ENSG00000084652	TXLNA	ENST00000373610;ENST00000373609	GO:0005125(cytokine activity);GO:0005515(protein binding);GO:0005576(extracellular region);GO:0005737(cytoplasm);GO:0005829(cytosol);GO:0006887(exocytosis);GO:0008283(cell population proliferation);GO:0010469(regulation of signaling receptor activity);GO:0016020(membrane);GO:0019221(cytokine-mediated signaling pathway);GO:0019905(syntaxin binding);GO:0030372(high molecular weight B cell growth fa…	NA	NA	NA	taxilin alpha [Source:HGNC Symbol;Acc:HGNC:30685]	protein_coding	27.0223	14.5125	1.862	0.896854	0.176134	1	up	no
ENSG00000108641	B9D1	ENST00000261499;ENST00000440841;ENST00000468679;ENST00000574508;ENST00000645021;ENST00000477478;ENST00000642870;ENST00000582857;ENST00000647056;ENST00000268841;ENST00000575478;ENST00000395615;ENST00000646248;ENST00000461069;ENST00000647252;ENST00000487415;ENST00000395616;ENST00000477683;ENST00000575403;ENST00000476298	GO:0001701(in utero embryonic development);GO:0001944(vasculature development);GO:0005737(cytoplasm);GO:0005813(centrosome);GO:0005829(cytosol);GO:0005856(cytoskeleton);GO:0007224(smoothened signaling pathway);GO:0008158(hedgehog receptor activity);GO:0016020(membrane);GO:0030030(cell projection organization);GO:0032880(regulation of protein localization);GO:0035869(ciliary transition zone);GO:00…	NA	K16744	NA	B9 domain containing 1 [Source:HGNC Symbol;Acc:HGNC:24123]	protein_coding;processed_transcript;nonsense_mediated_decay;retained_intron	2.18389	4.08912	0.534073	-0.90489	0.176178	1	down	no
ENSG00000035862	TIMP2	ENST00000262768;ENST00000586057;ENST00000585421;ENST00000536189;ENST00000592761	GO:0002020(protease binding);GO:0004857(enzyme inhibitor activity);GO:0005178(integrin binding);GO:0005515(protein binding);GO:0005576(extracellular region);GO:0005615(extracellular space);GO:0007417(central nervous system development);GO:0007568(aging);GO:0008191(metalloendopeptidase inhibitor activity);GO:0008270(zinc ion binding);GO:0008285(negative regulation of cell population proliferation)…	NA	K22583	NA	TIMP metallopeptidase inhibitor 2 [Source:HGNC Symbol;Acc:HGNC:11821]	protein_coding;nonsense_mediated_decay	12.2265	6.56605	1.86208	0.896911	0.176504	1	up	no
ENSG00000261286	ATP2C2-AS1	ENST00000565700	NA	NA	NA	NA	ATP2C2 antisense RNA 1 [Source:HGNC Symbol;Acc:HGNC:53167]	antisense	0.573266	1.08093	0.530345	-0.914996	0.1768	1	down	no
ENSG00000139985	ADAM21	ENST00000603540	GO:0004222(metalloendopeptidase activity);GO:0005886(plasma membrane);GO:0006508(proteolysis);GO:0007338(single fertilization);GO:0007339(binding of sperm to zona pellucida);GO:0008233(peptidase activity);GO:0008237(metallopeptidase activity);GO:0016020(membrane);GO:0016021(integral component of membrane);GO:0016787(hydrolase activity);GO:0030424(axon);GO:0043005(neuron projection);GO:0043025(neu…	NA	K08610	EC:3.4.24.-	ADAM metallopeptidase domain 21 [Source:HGNC Symbol;Acc:HGNC:200]	protein_coding	0.432182	0.833964	0.518226	-0.948346	0.176946	1	down	no
ENSG00000145817	YIPF5	ENST00000508754;ENST00000274496;ENST00000519064;ENST00000522203;ENST00000513112;ENST00000448443	GO:0005515(protein binding);GO:0005654(nucleoplasm);GO:0005783(endoplasmic reticulum);GO:0005789(endoplasmic reticulum membrane);GO:0005794(Golgi apparatus);GO:0015031(protein transport);GO:0016020(membrane);GO:0016021(integral component of membrane);GO:0016192(vesicle-mediated transport);GO:0030134(COPII-coated ER to Golgi transport vesicle);GO:0031410(cytoplasmic vesicle);GO:0042175(nuclear out…	NA	K20363	NA	Yip1 domain family member 5 [Source:HGNC Symbol;Acc:HGNC:24877]	retained_intron;protein_coding	10.0209	18.4996	0.541682	-0.884482	0.177678	1	down	no
ENSG00000137814	HAUS2	ENST00000391623;ENST00000260372;ENST00000563479;ENST00000568846;ENST00000562398;ENST00000568876;ENST00000570178;ENST00000607467;ENST00000639412;ENST00000564279;ENST00000567640	GO:0000086(G2/M transition of mitotic cell cycle);GO:0003674(molecular_function);GO:0005515(protein binding);GO:0005737(cytoplasm);GO:0005813(centrosome);GO:0005815(microtubule organizing center);GO:0005819(spindle);GO:0005829(cytosol);GO:0005856(cytoskeleton);GO:0005874(microtubule);GO:0005876(spindle microtubule);GO:0007049(cell cycle);GO:0007098(centrosome cycle);GO:0010389(regulation of G2/M …	NA	K16585	NA	HAUS augmin like complex subunit 2 [Source:HGNC Symbol;Acc:HGNC:25530]	nonsense_mediated_decay;protein_coding	6.33525	11.71	0.54101	-0.886273	0.178089	1	down	no
ENSG00000056277	ZNF280C	ENST00000370978;ENST00000447817	GO:0000981(DNA-binding transcription factor activity, RNA polymerase II-specific);GO:0003676(nucleic acid binding);GO:0003677(DNA binding);GO:0003700(DNA-binding transcription factor activity);GO:0005515(protein binding);GO:0005634(nucleus);GO:0006355(regulation of transcription, DNA-templated);GO:0006357(regulation of transcription by RNA polymerase II);GO:0046872(metal ion binding);GO:0046872(m…	NA	NA	NA	zinc finger protein 280C [Source:HGNC Symbol;Acc:HGNC:25955]	protein_coding	1.33395	0.709875	1.87914	0.910072	0.178129	1	up	no
ENSG00000185630	PBX1	ENST00000612123;ENST00000560641;ENST00000474046;ENST00000558837;ENST00000559240;ENST00000467023;ENST00000465089;ENST00000559578;ENST00000468104;ENST00000605467;ENST00000340699;ENST00000498497;ENST00000482110;ENST00000560469;ENST00000540236;ENST00000558796;ENST00000367897;ENST00000627490;ENST00000420696;ENST00000559560;ENST00000496120;ENST00000485769	GO:0000977(RNA polymerase II regulatory region sequence-specific DNA binding);GO:0000978(RNA polymerase II proximal promoter sequence-specific DNA binding);GO:0000981(DNA-binding transcription factor activity, RNA polymerase II-specific);GO:0001228(DNA-binding transcription activator activity, RNA polymerase II-specific);GO:0001655(urogenital system development);GO:0001658(branching involved in u…	04927(Cortisol synthesis and secretion);04934(Cushing syndrome);05202(Transcriptional misregulation in cancer);05202(Transcriptional misregulation in cancer)	K09355	NA	PBX homeobox 1 [Source:HGNC Symbol;Acc:HGNC:8632]	protein_coding;processed_transcript;retained_intron	0.265017	0.140401	1.88757	0.916529	0.178171	1	up	no
ENSG00000198561	CTNND1	ENST00000532245;ENST00000426142;ENST00000529986;ENST00000532787;ENST00000530094;ENST00000532463;ENST00000428599;ENST00000531007;ENST00000528232;ENST00000530748;ENST00000526938;ENST00000399050;ENST00000361332;ENST00000524630;ENST00000361796;ENST00000415361;ENST00000525902;ENST00000531014;ENST00000532649;ENST00000529526;ENST00000524579;ENST00000530068;ENST00000527467;ENST00000534647;ENST00000529919…	GO:0005102(signaling receptor binding);GO:0005515(protein binding);GO:0005634(nucleus);GO:0005737(cytoplasm);GO:0005829(cytosol);GO:0005886(plasma membrane);GO:0005911(cell-cell junction);GO:0005913(cell-cell adherens junction);GO:0005915(zonula adherens);GO:0007043(cell-cell junction assembly);GO:0007155(cell adhesion);GO:0007420(brain development);GO:0016020(membrane);GO:0016055(Wnt signaling p…	04015(Rap1 signaling pathway);04520(Adherens junction);04670(Leukocyte transendothelial migration);04670(Leukocyte transendothelial migration)	NA	NA	catenin delta 1 [Source:HGNC Symbol;Acc:HGNC:2515]	protein_coding;retained_intron	76.5538	41.2465	1.85601	0.892204	0.178183	1	up	no
ENSG00000151651	ADAM8	ENST00000445355;ENST00000559180;ENST00000559018;ENST00000415217;ENST00000463298;ENST00000537099;ENST00000485491;ENST00000468964;ENST00000561175;ENST00000560135;ENST00000486609	GO:0000902(cell morphogenesis);GO:0001525(angiogenesis);GO:0002102(podosome);GO:0002523(leukocyte migration involved in inflammatory response);GO:0002675(positive regulation of acute inflammatory response);GO:0002693(positive regulation of cellular extravasation);GO:0004222(metalloendopeptidase activity);GO:0004252(serine-type endopeptidase activity);GO:0005509(calcium ion binding);GO:0005515(pro…	NA	NA	NA	ADAM metallopeptidase domain 8 [Source:HGNC Symbol;Acc:HGNC:215]	protein_coding;processed_transcript;retained_intron;nonsense_mediated_decay	0.39257	0.754621	0.520221	-0.942803	0.178431	1	down	no
ENSG00000243646	IL10RB	ENST00000493295;ENST00000290200;ENST00000637650;ENST00000609556;ENST00000498371;ENST00000422891;ENST00000451065	GO:0004896(cytokine receptor activity);GO:0004920(interleukin-10 receptor activity);GO:0005515(protein binding);GO:0005886(plasma membrane);GO:0006954(inflammatory response);GO:0006955(immune response);GO:0007165(signal transduction);GO:0016020(membrane);GO:0016021(integral component of membrane);GO:0019221(cytokine-mediated signaling pathway);GO:0032002(interleukin-28 receptor complex);GO:003802…	04060(Cytokine-cytokine receptor interaction);04630(Jak-STAT signaling pathway);05145(Toxoplasmosis);05152(Tuberculosis);05163(Human cytomegalovirus infection);05163(Human cytomegalovirus infection)	K05135	NA	interleukin 10 receptor subunit beta [Source:HGNC Symbol;Acc:HGNC:5965]	retained_intron;protein_coding;nonsense_mediated_decay	5.42805	10.0143	0.542027	-0.883563	0.178636	1	down	no
ENSG00000214776	AC092821	ENST00000641639;ENST00000645765;ENST00000520314	NA	NA	NA	NA	ovostatin	transcribed_unprocessed_pseudogene;processed_transcript;retained_intron	0.480506	0.254591	1.88737	0.916375	0.178813	1	up	no
ENSG00000185201	IFITM2	ENST00000616316;ENST00000399817;ENST00000533141;ENST00000527146;ENST00000602569;ENST00000399815	GO:0002376(immune system process);GO:0005886(plasma membrane);GO:0006955(immune response);GO:0009615(response to virus);GO:0016020(membrane);GO:0016021(integral component of membrane);GO:0032991(protein-containing complex);GO:0034341(response to interferon-gamma);GO:0035455(response to interferon-alpha);GO:0035456(response to interferon-beta);GO:0045071(negative regulation of viral genome replica…	NA	K06566	NA	interferon induced transmembrane protein 2 [Source:HGNC Symbol;Acc:HGNC:5413]	protein_coding;nonsense_mediated_decay	1.7563	3.29039	0.533767	-0.905719	0.179058	1	down	no
ENSG00000100342	APOL1	ENST00000397278;ENST00000439680;ENST00000422706;ENST00000319136;ENST00000431184;ENST00000438034;ENST00000426053;ENST00000422471;ENST00000397279;ENST00000475519;ENST00000433768;ENST00000427990	GO:0005254(chloride channel activity);GO:0005515(protein binding);GO:0005576(extracellular region);GO:0005615(extracellular space);GO:0005788(endoplasmic reticulum lumen);GO:0006629(lipid metabolic process);GO:0006869(lipid transport);GO:0006898(receptor-mediated endocytosis);GO:0008202(steroid metabolic process);GO:0008203(cholesterol metabolic process);GO:0008289(lipid binding);GO:0019835(cytol…	05143(African trypanosomiasis);05143(African trypanosomiasis)	K14480	NA	apolipoprotein L1 [Source:HGNC Symbol;Acc:HGNC:618]	protein_coding;nonsense_mediated_decay;retained_intron	1.15075	2.15068	0.535066	-0.902211	0.179645	1	down	no
ENSG00000176998	HCG4	ENST00000418983	NA	NA	NA	NA	HLA complex group 4 [Source:HGNC Symbol;Acc:HGNC:21241]	unprocessed_pseudogene	1.53363	2.90609	0.527732	-0.922123	0.179712	1	down	no
ENSG00000204650	LINC02210	ENST00000455565;ENST00000582491;ENST00000578000;ENST00000580220;ENST00000583740;ENST00000585122;ENST00000580655;ENST00000592428;ENST00000585677;ENST00000585118;ENST00000586362;ENST00000589868;ENST00000591271;ENST00000444561	NA	NA	NA	NA	long intergenic non-protein coding RNA 2210 [Source:HGNC Symbol;Acc:HGNC:26327]	processed_transcript;retained_intron;transcribed_unitary_pseudogene	1.90249	1.02383	1.85821	0.893917	0.180087	1	up	no
ENSG00000235706	DICER1-AS1	ENST00000554631;ENST00000439999;ENST00000435343;ENST00000439819	NA	NA	NA	NA	DICER1 antisense RNA 1 [Source:HGNC Symbol;Acc:HGNC:43017]	antisense	0.553869	0.289405	1.91382	0.936453	0.180198	1	up	no
ENSG00000197622	CDC42SE1	ENST00000483763;ENST00000540998;ENST00000439374;ENST00000357235;ENST00000491825;ENST00000492796;ENST00000470278	GO:0005095(GTPase inhibitor activity);GO:0005198(structural molecule activity);GO:0005737(cytoplasm);GO:0005856(cytoskeleton);GO:0005886(plasma membrane);GO:0006909(phagocytosis);GO:0007165(signal transduction);GO:0008360(regulation of cell shape);GO:0016020(membrane);GO:0017048(Rho GTPase binding);GO:0034260(negative regulation of GTPase activity);GO:0035023(regulation of Rho protein signal tran…	NA	NA	NA	CDC42 small effector 1 [Source:HGNC Symbol;Acc:HGNC:17719]	retained_intron;protein_coding;processed_transcript	23.2835	42.7861	0.544184	-0.877834	0.180277	1	down	no
ENSG00000154781	CCDC174	ENST00000383794;ENST00000463438;ENST00000611584;ENST00000303688;ENST00000476763;ENST00000465759	GO:0005515(protein binding);GO:0005634(nucleus);GO:0005654(nucleoplasm);GO:0005654(nucleoplasm)	NA	NA	NA	coiled-coil domain containing 174 [Source:HGNC Symbol;Acc:HGNC:28033]	protein_coding;retained_intron;processed_transcript	9.00531	4.85754	1.85388	0.89055	0.181114	1	up	no
ENSG00000129226	CD68	ENST00000380498;ENST00000250092;ENST00000584180;ENST00000584502	GO:0002437(inflammatory response to antigenic stimulus);GO:0002605(negative regulation of dendritic cell antigen processing and presentation);GO:0005623(cell);GO:0005764(lysosome);GO:0005765(lysosomal membrane);GO:0005768(endosome);GO:0005886(plasma membrane);GO:0007568(aging);GO:0010008(endosome membrane);GO:0016020(membrane);GO:0016021(integral component of membrane);GO:0031669(cellular respons…	04142(Lysosome);04142(Lysosome)	NA	NA	CD68 molecule [Source:HGNC Symbol;Acc:HGNC:1693]	protein_coding	4.8094	8.85647	0.543038	-0.880875	0.181664	1	down	no
ENSG00000109654	TRIM2	ENST00000338700;ENST00000460908;ENST00000632856;ENST00000441616;ENST00000502281;ENST00000482578;ENST00000433687;ENST00000437508;ENST00000491446;ENST00000496978;ENST00000479711;ENST00000494872	GO:0000209(protein polyubiquitination);GO:0004842(ubiquitin-protein transferase activity);GO:0005515(protein binding);GO:0005622(intracellular);GO:0005737(cytoplasm);GO:0008270(zinc ion binding);GO:0016567(protein ubiquitination);GO:0016740(transferase activity);GO:0043161(proteasome-mediated ubiquitin-dependent protein catabolic process);GO:0043523(regulation of neuron apoptotic process);GO:0046…	NA	K11997	NA	tripartite motif containing 2 [Source:HGNC Symbol;Acc:HGNC:15974]	protein_coding;processed_transcript	0.361043	0.674699	0.535117	-0.902075	0.181802	1	down	no
ENSG00000226049	TLK2P1	ENST00000530992	NA	NA	NA	NA	tousled like kinase 2 pseudogene 1 [Source:HGNC Symbol;Acc:HGNC:18048]	processed_pseudogene	0.722732	1.35417	0.53371	-0.905873	0.182224	1	down	no
ENSG00000281571	AC241585	ENST00000628937;ENST00000638358	NA	NA	NA	NA	TEC	TEC	2.55584	1.34547	1.89959	0.925687	0.182325	1	up	no
ENSG00000071282	LMCD1	ENST00000157600;ENST00000397386;ENST00000415597;ENST00000454244;ENST00000426878;ENST00000470776;ENST00000456506	GO:0000122(negative regulation of transcription by RNA polymerase II);GO:0003714(transcription corepressor activity);GO:0005634(nucleus);GO:0005654(nucleoplasm);GO:0005737(cytoplasm);GO:0008270(zinc ion binding);GO:0010611(regulation of cardiac muscle hypertrophy);GO:0044267(cellular protein metabolic process);GO:0046872(metal ion binding);GO:0070886(positive regulation of calcineurin-NFAT signal…	NA	NA	NA	LIM and cysteine rich domains 1 [Source:HGNC Symbol;Acc:HGNC:6633]	protein_coding;retained_intron;nonsense_mediated_decay	1.16922	0.628992	1.85889	0.894438	0.182816	1	up	no
ENSG00000100852	ARHGAP5	ENST00000345122;ENST00000539826;ENST00000556611;ENST00000433497;ENST00000432921;ENST00000216743;ENST00000557643;ENST00000396582;ENST00000555814;ENST00000554090;ENST00000556191	GO:0003924(GTPase activity);GO:0005096(GTPase activator activity);GO:0005515(protein binding);GO:0005525(GTP binding);GO:0005737(cytoplasm);GO:0005783(endoplasmic reticulum);GO:0005829(cytosol);GO:0005886(plasma membrane);GO:0007155(cell adhesion);GO:0007165(signal transduction);GO:0007266(Rho protein signal transduction);GO:0016020(membrane);GO:0030879(mammary gland development);GO:0042169(SH2 d…	04510(Focal adhesion);04670(Leukocyte transendothelial migration);04670(Leukocyte transendothelial migration)	NA	NA	Rho GTPase activating protein 5 [Source:HGNC Symbol;Acc:HGNC:675]	protein_coding;retained_intron;nonsense_mediated_decay	9.01925	4.89326	1.8432	0.882211	0.183533	1	up	no
ENSG00000185453	ZSWIM9	ENST00000614654;ENST00000328759;ENST00000593921	GO:0005515(protein binding);GO:0005634(nucleus);GO:0006511(ubiquitin-dependent protein catabolic process);GO:0007275(multicellular organism development);GO:0008270(zinc ion binding);GO:0008270(zinc ion binding)	NA	NA	NA	zinc finger SWIM-type containing 9 [Source:HGNC Symbol;Acc:HGNC:34495]	protein_coding;processed_transcript	0.334338	0.631203	0.529684	-0.916795	0.184001	1	down	no
ENSG00000254614	AP003068	ENST00000526623;ENST00000528551	NA	NA	NA	NA	novel transcript, antisense to CAPN1	antisense	2.69922	4.96191	0.543987	-0.878357	0.184583	1	down	no
ENSG00000123388	HOXC11	ENST00000546378;ENST00000243082	GO:0000978(RNA polymerase II proximal promoter sequence-specific DNA binding);GO:0000981(DNA-binding transcription factor activity, RNA polymerase II-specific);GO:0001228(DNA-binding transcription activator activity, RNA polymerase II-specific);GO:0001501(skeletal system development);GO:0001656(metanephros development);GO:0001759(organ induction);GO:0003677(DNA binding);GO:0005634(nucleus);GO:000…	NA	K09296	NA	homeobox C11 [Source:HGNC Symbol;Acc:HGNC:5123]	protein_coding	0.724025	0.379222	1.90924	0.932997	0.184664	1	up	no
ENSG00000267221	C17orf113	ENST00000587304	GO:0016020(membrane);GO:0016021(integral component of membrane)	NA	NA	NA	chromosome 17 open reading frame 113 [Source:HGNC Symbol;Acc:HGNC:53437]	protein_coding	0.510124	0.269274	1.89444	0.921773	0.184736	1	up	no
ENSG00000163888	CAMK2N2	ENST00000296238	GO:0004860(protein kinase inhibitor activity);GO:0005634(nucleus);GO:0005737(cytoplasm);GO:0005813(centrosome);GO:0005829(cytosol);GO:0006469(negative regulation of protein kinase activity);GO:0008427(calcium-dependent protein kinase inhibitor activity);GO:0019901(protein kinase binding)	NA	NA	NA	calcium/calmodulin dependent protein kinase II inhibitor 2 [Source:HGNC Symbol;Acc:HGNC:24197]	protein_coding	1.30042	0.68436	1.9002	0.926149	0.185571	1	up	no
ENSG00000118900	UBN1	ENST00000396658;ENST00000590769;ENST00000262376;ENST00000586716;ENST00000586152;ENST00000587027;ENST00000589191;ENST00000592120;ENST00000585857	GO:0003677(DNA binding);GO:0003700(DNA-binding transcription factor activity);GO:0005515(protein binding);GO:0005634(nucleus);GO:0005654(nucleoplasm);GO:0005923(bicellular tight junction);GO:0006325(chromatin organization);GO:0006336(DNA replication-independent nucleosome assembly);GO:0006357(regulation of transcription by RNA polymerase II);GO:0016032(viral process);GO:0016604(nuclear body);GO:0…	NA	K17492	NA	ubinuclein 1 [Source:HGNC Symbol;Acc:HGNC:12506]	protein_coding;retained_intron;nonsense_mediated_decay;processed_transcript	5.52029	10.0658	0.548419	-0.86665	0.186278	1	down	no
ENSG00000144452	ABCA12	ENST00000272895;ENST00000389661;ENST00000412081	GO:0000166(nucleotide binding);GO:0005102(signaling receptor binding);GO:0005215(transporter activity);GO:0005319(lipid transporter activity);GO:0005515(protein binding);GO:0005524(ATP binding);GO:0005737(cytoplasm);GO:0005829(cytosol);GO:0005886(plasma membrane);GO:0006869(lipid transport);GO:0010875(positive regulation of cholesterol efflux);GO:0016020(membrane);GO:0016021(integral component of…	02010(ABC transporters);02010(ABC transporters)	K05646	NA	ATP binding cassette subfamily A member 12 [Source:HGNC Symbol;Acc:HGNC:14637]	protein_coding	0.923307	1.68949	0.546502	-0.871701	0.186505	1	down	no
ENSG00000159214	CCDC24	ENST00000486064;ENST00000485811;ENST00000463846;ENST00000479055;ENST00000486504;ENST00000460543;ENST00000472562;ENST00000466180;ENST00000372318;ENST00000490064;ENST00000490563	GO:0001835(blastocyst hatching);GO:0005515(protein binding);GO:0005515(protein binding)	NA	NA	NA	coiled-coil domain containing 24 [Source:HGNC Symbol;Acc:HGNC:28688]	nonsense_mediated_decay;retained_intron;processed_transcript;protein_coding	2.12554	3.91295	0.543207	-0.880426	0.18691	1	down	no
ENSG00000253352	TUG1	ENST00000643077;ENST00000569384;ENST00000647354;ENST00000643071;ENST00000644027;ENST00000540687;ENST00000644773;ENST00000569149;ENST00000643920;ENST00000643280;ENST00000566220;ENST00000643877;ENST00000519077;ENST00000646021;ENST00000602971;ENST00000643553;ENST00000563812;ENST00000602393;ENST00000521091;ENST00000646496	NA	NA	NA	NA	taurine up-regulated 1 [Source:HGNC Symbol;Acc:HGNC:26066]	bidirectional_promoter_lncRNA	25.3902	13.8728	1.83022	0.872018	0.188267	1	up	no
ENSG00000073150	PANX2	ENST00000395842;ENST00000402472;ENST00000159647	GO:0002931(response to ischemia);GO:0005737(cytoplasm);GO:0005886(plasma membrane);GO:0005921(gap junction);GO:0006811(ion transport);GO:0006812(cation transport);GO:0007267(cell-cell signaling);GO:0015267(channel activity);GO:0016020(membrane);GO:0016021(integral component of membrane);GO:0022829(wide pore channel activity);GO:0030054(cell junction);GO:0034214(protein hexamerization);GO:0050716(…	NA	K20857	NA	pannexin 2 [Source:HGNC Symbol;Acc:HGNC:8600]	protein_coding;nonsense_mediated_decay	1.48317	2.72685	0.543911	-0.878557	0.188824	1	down	no
ENSG00000114626	ABTB1	ENST00000474129;ENST00000475265;ENST00000478298;ENST00000483857;ENST00000491633;ENST00000232744;ENST00000453791;ENST00000464431;ENST00000468137;ENST00000497162;ENST00000493365;ENST00000475042;ENST00000467179;ENST00000466612;ENST00000479280	GO:0000151(ubiquitin ligase complex);GO:0003746(translation elongation factor activity);GO:0005515(protein binding);GO:0005730(nucleolus);GO:0005737(cytoplasm);GO:0005829(cytosol);GO:0005886(plasma membrane);GO:0006412(translation);GO:0006414(translational elongation);GO:0006414(translational elongation)	NA	K10520	NA	ankyrin repeat and BTB domain containing 1 [Source:HGNC Symbol;Acc:HGNC:18275]	retained_intron;nonsense_mediated_decay;processed_transcript;protein_coding	0.30913	0.57486	0.537747	-0.894999	0.188961	1	down	no
[truncated: 58,211 more rows]
