# Supplementary material for: HPV Enhances HNSCC Chemosensitization by Inhibiting SERPINB3 Expression to Disrupt the Fanconi Anemia Pathway
Source: Adv Sci (Weinh). 2022 Nov 16;10(1):2202437. doi: 10.1002/advs.202202437 (PMC9811475; doi:10.1002/advs.202202437)
Supplement: Supplementary file 3 — Supporting Information [file ADVS-10-2202437-s003.xlsx]

## Sheet: Sheet1
gene_id	gene_name	transcript_id	GO	KEGG	KO_ENTRY	EC	Description	trans_type	FPKM.E6E7	FPKM.Ctrl	fc	log2(fc)	pval	qval	regulation	significant
ENSG00000281181	FP236383	ENST00000627981	NA	NA	NA	NA	novel transcript, similar to YY1 associated myogenesis RNA 1 YAM1	lincRNA	200.686	25269.4	0.00794187	-6.97631	1.38004e-16	1.51833e-12	down	yes
ENSG00000280614	FP236383	ENST00000625598	NA	NA	NA	NA	novel transcript, similar to YY1 associated myogenesis RNA 1 YAM1	lincRNA	120.805	14454.2	0.00835778	-6.90267	2.2851e-16	1.51833e-12	down	yes
ENSG00000108691	CCL2	ENST00000225831;ENST00000624362;ENST00000580907;ENST00000582017	GO:0000165(MAPK cascade);GO:0001525(angiogenesis);GO:0002548(monocyte chemotaxis);GO:0004672(protein kinase activity);GO:0005102(signaling receptor binding);GO:0005125(cytokine activity);GO:0005515(protein binding);GO:0005576(extracellular region);GO:0005615(extracellular space);GO:0005623(cell);GO:0006468(protein phosphorylation);GO:0006935(chemotaxis);GO:0006954(inflammatory response);GO:000695…	04060(Cytokine-cytokine receptor interaction);04062(Chemokine signaling pathway);04621(NOD-like receptor signaling pathway);04657(IL-17 signaling pathway);04668(TNF signaling pathway);04933(AGE-RAGE signaling pathway in diabetic complications);05142(Chagas disease (American trypanosomiasis));05144(Malaria);05163(Human cytomegalovirus infection);05164(Influenza A);05168(Herpes simplex virus 1 infe…	K14624	NA	C-C motif chemokine ligand 2 [Source:HGNC Symbol;Acc:HGNC:10618]	protein_coding;TEC;retained_intron	1.14915	132.937	0.00864437	-6.85402	4.57984e-16	1.71651e-12	down	yes
ENSG00000280800	FP671120	ENST00000631211	NA	NA	NA	NA	novel transcript, similar to YY1 associated myogenesis RNA 1 YAM1	lincRNA	54.8312	6039.58	0.00907865	-6.78331	5.16672e-16	1.71651e-12	down	yes
ENSG00000276168	RN7SL1	ENST00000618786	NA	NA	NA	NA	RNA, 7SL, cytoplasmic 1 [Source:HGNC Symbol;Acc:HGNC:10038]	misc_RNA	5.28256	581.282	0.00908778	-6.78186	8.3306e-16	2.21411e-12	down	yes
ENSG00000281383	FP671120	ENST00000629969	NA	NA	NA	NA	novel transcript, similar to YY1 associated myogenesis RNA 1 YAM1	lincRNA	29.8774	3042.95	0.00981856	-6.67027	1.11877e-15	2.47789e-12	down	yes
ENSG00000274012	RN7SL2	ENST00000490232	NA	NA	NA	NA	RNA, 7SL, cytoplasmic 2 [Source:HGNC Symbol;Acc:HGNC:23134]	misc_RNA	4.69407	455.188	0.0103124	-6.59948	3.05019e-15	5.79058e-12	down	yes
ENSG00000278189	RNA5-8SN1	ENST00000619471	NA	NA	NA	NA	RNA, 5.8S ribosomal N1 [Source:HGNC Symbol;Acc:HGNC:53517]	rRNA	6.21895	351.092	0.0177131	-5.81904	6.65703e-13	1.10582e-09	down	yes
ENSG00000277739	RF00002	ENST00000610460	NA	NA	NA	NA		rRNA	8.75371	385.235	0.022723	-5.4597	6.58223e-12	9.71903e-09	down	yes
ENSG00000278233	RNA5-8SN2	ENST00000612463	NA	NA	NA	NA	RNA, 5.8S ribosomal N2 [Source:HGNC Symbol;Acc:HGNC:53521]	rRNA	19.4826	785.296	0.0248093	-5.33298	1.13225e-11	1.50465e-08	down	yes
ENSG00000153714	LURAP1L	ENST00000319264;ENST00000489107	GO:0043123(positive regulation of I-kappaB kinase/NF-kappaB signaling);GO:0043123(positive regulation of I-kappaB kinase/NF-kappaB signaling)	NA	NA	NA	leucine rich adaptor protein 1 like [Source:HGNC Symbol;Acc:HGNC:31452]	protein_coding;processed_transcript	14.5533	0.354125	41.0963	5.36094	2.03785e-11	2.46191e-08	up	yes
ENSG00000275215	RNA5-8SN3	ENST00000613359	NA	NA	NA	NA	RNA, 5.8S ribosomal N3 [Source:HGNC Symbol;Acc:HGNC:53525]	rRNA	29.5608	1042.54	0.0283546	-5.14027	3.71255e-11	4.11134e-08	down	yes
ENSG00000183696	UPP1	ENST00000482015;ENST00000421046;ENST00000444999;ENST00000495446;ENST00000436673;ENST00000416681;ENST00000395564;ENST00000395560;ENST00000457596;ENST00000417464;ENST00000432131;ENST00000331803	GO:0003824(catalytic activity);GO:0004850(uridine phosphorylase activity);GO:0005634(nucleus);GO:0005654(nucleoplasm);GO:0005737(cytoplasm);GO:0005829(cytosol);GO:0006139(nucleobase-containing compound metabolic process);GO:0006218(uridine catabolic process);GO:0006220(pyrimidine nucleotide metabolic process);GO:0009116(nucleoside metabolic process);GO:0009166(nucleotide catabolic process);GO:001…	00240(Pyrimidine metabolism);00983(Drug metabolism - other enzymes);00983(Drug metabolism - other enzymes)	K00757	EC:2.4.2.3	uridine phosphorylase 1 [Source:HGNC Symbol;Acc:HGNC:12576]	processed_transcript;nonsense_mediated_decay;retained_intron;protein_coding	547.137	18.3991	29.7372	4.8942	2.17843e-10	2.22686e-07	up	yes
ENSG00000042062	RIPOR3	ENST00000327979;ENST00000045083;ENST00000482129;ENST00000462493;ENST00000462842;ENST00000488529	NA	NA	NA	NA	RIPOR family member 3 [Source:HGNC Symbol;Acc:HGNC:16168]	protein_coding;processed_transcript;retained_intron	0.209322	6.17409	0.0339033	-4.88243	3.23113e-10	3.06704e-07	down	yes
ENSG00000179776	CDH5	ENST00000562048;ENST00000539168;ENST00000341529;ENST00000568155;ENST00000568023;ENST00000563425;ENST00000649567;ENST00000565334;ENST00000614547	GO:0000902(cell morphogenesis);GO:0001955(blood vessel maturation);GO:0005102(signaling receptor binding);GO:0005509(calcium ion binding);GO:0005515(protein binding);GO:0005886(plasma membrane);GO:0005911(cell-cell junction);GO:0005912(adherens junction);GO:0005913(cell-cell adherens junction);GO:0005923(bicellular tight junction);GO:0007043(cell-cell junction assembly);GO:0007155(cell adhesion);…	04514(Cell adhesion molecules (CAMs));04670(Leukocyte transendothelial migration);05418(Fluid shear stress and atherosclerosis);05418(Fluid shear stress and atherosclerosis)	NA	NA	cadherin 5 [Source:HGNC Symbol;Acc:HGNC:1764]	protein_coding;nonsense_mediated_decay	0.277665	6.18692	0.0448793	-4.4778	3.41132e-09	3.0222e-06	down	yes
ENSG00000285043	AC093512	ENST00000566897;ENST00000562240;ENST00000627059;ENST00000575627;ENST00000338110;ENST00000395248;ENST00000566280;ENST00000568435;ENST00000567249	GO:0003824(catalytic activity);GO:0004332(fructose-bisphosphate aldolase activity);GO:0005829(cytosol);GO:0006096(glycolytic process);GO:0016020(membrane);GO:0016021(integral component of membrane);GO:0016829(lyase activity);GO:0016829(lyase activity)	NA	NA	NA	Homo sapiens uncharaterized LOC112694756 (LOC112694756), transcript variant 1, mRNA. [Source:RefSeq mRNA;Acc:NM_001365304]	protein_coding;retained_intron	1.75947	37.0759	0.0474559	-4.39727	4.55303e-09	3.78157e-06	down	yes
ENSG00000286192	AC069288	ENST00000651235	NA	NA	NA	NA	Novel protein	nonsense_mediated_decay	0.281096	5.18067	0.0542586	-4.204	2.13799e-08	1.67128e-05	down	yes
ENSG00000111981	ULBP1	ENST00000229708	GO:0001913(T cell mediated cytotoxicity);GO:0002376(immune system process);GO:0005515(protein binding);GO:0005615(extracellular space);GO:0005783(endoplasmic reticulum);GO:0005829(cytosol);GO:0005886(plasma membrane);GO:0006955(immune response);GO:0009897(external side of plasma membrane);GO:0015629(actin cytoskeleton);GO:0016020(membrane);GO:0016032(viral process);GO:0030101(natural killer cell …	04650(Natural killer cell mediated cytotoxicity)	K07986	NA	UL16 binding protein 1 [Source:HGNC Symbol;Acc:HGNC:14893]	protein_coding	10.3201	0.546584	18.8811	4.23887	2.34828e-08	1.73368e-05	up	yes
ENSG00000139289	PHLDA1	ENST00000602540;ENST00000266671;ENST00000619060	GO:0000086(G2/M transition of mitotic cell cycle);GO:0005515(protein binding);GO:0005634(nucleus);GO:0005730(nucleolus);GO:0005737(cytoplasm);GO:0005829(cytosol);GO:0006915(apoptotic process);GO:0031410(cytoplasmic vesicle);GO:0045210(FasL biosynthetic process);GO:0045210(FasL biosynthetic process)	NA	NA	NA	pleckstrin homology like domain family A member 1 [Source:HGNC Symbol;Acc:HGNC:8933]	protein_coding	74.0134	4.71464	15.6986	3.97257	7.71654e-08	5.25621e-05	up	yes
ENSG00000065802	ASB1	ENST00000264607;ENST00000409297;ENST00000463352;ENST00000491653;ENST00000473306;ENST00000481566;ENST00000438264;ENST00000468122;ENST00000469885	GO:0000151(ubiquitin ligase complex);GO:0005515(protein binding);GO:0005829(cytosol);GO:0007275(multicellular organism development);GO:0016567(protein ubiquitination);GO:0030539(male genitalia development);GO:0035556(intracellular signal transduction);GO:0042036(negative regulation of cytokine biosynthetic process);GO:0043687(post-translational protein modification);GO:0061630(ubiquitin protein l…	NA	K10323	NA	ankyrin repeat and SOCS box containing 1 [Source:HGNC Symbol;Acc:HGNC:16011]	protein_coding;processed_transcript;retained_intron;nonsense_mediated_decay	25.308	1.60309	15.787	3.98067	7.91062e-08	5.25621e-05	up	yes
ENSG00000129473	BCL2L2	ENST00000250405;ENST00000556599;ENST00000553824;ENST00000557236;ENST00000557579;ENST00000554635	GO:0005515(protein binding);GO:0005737(cytoplasm);GO:0005739(mitochondrion);GO:0005741(mitochondrial outer membrane);GO:0005829(cytosol);GO:0006915(apoptotic process);GO:0007283(spermatogenesis);GO:0008630(intrinsic apoptotic signaling pathway in response to DNA damage);GO:0016020(membrane);GO:0016021(integral component of membrane);GO:0031966(mitochondrial membrane);GO:0042802(identical protein …	05206(MicroRNAs in cancer);05206(MicroRNAs in cancer)	NA	NA	BCL2 like 2 [Source:HGNC Symbol;Acc:HGNC:995]	protein_coding	13.531	0.880546	15.3666	3.94173	1.23123e-07	7.79137e-05	up	yes
ENSG00000176845	METRNL	ENST00000571814;ENST00000571940;ENST00000574053;ENST00000320095;ENST00000570778	GO:0003674(molecular_function);GO:0005179(hormone activity);GO:0005576(extracellular region);GO:0005615(extracellular space);GO:0009409(response to cold);GO:0010469(regulation of signaling receptor activity);GO:0014850(response to muscle activity);GO:0045444(fat cell differentiation);GO:0050728(negative regulation of inflammatory response);GO:0050873(brown fat cell differentiation);GO:0070062(ext…	NA	NA	NA	meteorin like, glial cell differentiation regulator [Source:HGNC Symbol;Acc:HGNC:27584]	protein_coding;processed_transcript	5.00969	0.357185	14.0255	3.80998	4.69692e-07	0.000283715	up	yes
ENSG00000178726	THBD	ENST00000377103	GO:0004888(transmembrane signaling receptor activity);GO:0005509(calcium ion binding);GO:0005515(protein binding);GO:0005615(extracellular space);GO:0005774(vacuolar membrane);GO:0005886(plasma membrane);GO:0005887(integral component of plasma membrane);GO:0007565(female pregnancy);GO:0007596(blood coagulation);GO:0007599(hemostasis);GO:0009986(cell surface);GO:0010165(response to X-ray);GO:00105…	04610(Complement and coagulation cascades);04933(AGE-RAGE signaling pathway in diabetic complications);05418(Fluid shear stress and atherosclerosis)	K03907	NA	thrombomodulin [Source:HGNC Symbol;Acc:HGNC:11784]	protein_coding	29.624	2.3212	12.7623	3.67382	5.02311e-07	0.000290227	up	yes
ENSG00000211459	MT-RNR1	ENST00000389680	NA	NA	NA	NA	mitochondrially encoded 12S RNA [Source:HGNC Symbol;Acc:HGNC:7470]	Mt_rRNA	427.758	5168.54	0.0827619	-3.59489	5.80002e-07	0.000321152	down	yes
ENSG00000185567	AHNAK2	ENST00000333244;ENST00000555544;ENST00000555122;ENST00000557457	GO:0005515(protein binding);GO:0005634(nucleus);GO:0005737(cytoplasm);GO:0005829(cytosol);GO:0005886(plasma membrane);GO:0030018(Z disc);GO:0030315(T-tubule);GO:0030659(cytoplasmic vesicle membrane);GO:0042383(sarcolemma);GO:0043034(costamere);GO:0043484(regulation of RNA splicing);GO:0043484(regulation of RNA splicing)	NA	NA	NA	AHNAK nucleoprotein 2 [Source:HGNC Symbol;Acc:HGNC:20125]	protein_coding;retained_intron	5.97142	0.498395	11.9813	3.58271	8.81191e-07	0.000468406	up	yes
ENSG00000136010	ALDH1L2	ENST00000549335;ENST00000258494;ENST00000548418;ENST00000552427;ENST00000550088;ENST00000652515;ENST00000552270	GO:0003824(catalytic activity);GO:0004029(aldehyde dehydrogenase (NAD) activity);GO:0005634(nucleus);GO:0005737(cytoplasm);GO:0005739(mitochondrion);GO:0005759(mitochondrial matrix);GO:0006730(one-carbon metabolic process);GO:0009058(biosynthetic process);GO:0009258(10-formyltetrahydrofolate catabolic process);GO:0016155(formyltetrahydrofolate dehydrogenase activity);GO:0016491(oxidoreductase act…	00670(One carbon pool by folate);00670(One carbon pool by folate)	K00289	EC:1.5.1.6	aldehyde dehydrogenase 1 family member L2 [Source:HGNC Symbol;Acc:HGNC:26777]	retained_intron;protein_coding;processed_transcript;nonsense_mediated_decay	19.0546	1.64636	11.5738	3.53279	1.12585e-06	0.000565148	up	yes
ENSG00000154734	ADAMTS1	ENST00000284984;ENST00000517777;ENST00000492656;ENST00000517452;ENST00000451462;ENST00000464589	GO:0001542(ovulation from ovarian follicle);GO:0001822(kidney development);GO:0004222(metalloendopeptidase activity);GO:0005576(extracellular region);GO:0005604(basement membrane);GO:0006508(proteolysis);GO:0007229(integrin-mediated signaling pathway);GO:0008201(heparin binding);GO:0008233(peptidase activity);GO:0008237(metallopeptidase activity);GO:0008270(zinc ion binding);GO:0008285(negative r…	NA	K08617	EC:3.4.24.-	ADAM metallopeptidase with thrombospondin type 1 motif 1 [Source:HGNC Symbol;Acc:HGNC:217]	protein_coding;retained_intron	19.8696	1.7118	11.6074	3.53697	1.14824e-06	0.000565148	up	yes
ENSG00000228716	DHFR	ENST00000511032;ENST00000439211;ENST00000513048;ENST00000505337;ENST00000513314;ENST00000504396;ENST00000508282	GO:0000083(regulation of transcription involved in G1/S transition of mitotic cell cycle);GO:0000900(translation repressor activity, mRNA regulatory element binding);GO:0003723(RNA binding);GO:0003729(mRNA binding);GO:0004146(dihydrofolate reductase activity);GO:0005515(protein binding);GO:0005542(folic acid binding);GO:0005737(cytoplasm);GO:0005739(mitochondrion);GO:0005829(cytosol);GO:0006729(t…	00670(One carbon pool by folate);00790(Folate biosynthesis);01523(Antifolate resistance);01523(Antifolate resistance)	K00287	EC:1.5.1.3	dihydrofolate reductase [Source:HGNC Symbol;Acc:HGNC:2861]	protein_coding;processed_transcript;retained_intron	4.29962	46.0822	0.0933031	-3.42193	1.64175e-06	0.000779188	down	yes
ENSG00000128965	CHAC1	ENST00000617768;ENST00000487220;ENST00000444189	GO:0003839(gamma-glutamylcyclotransferase activity);GO:0005112(Notch binding);GO:0005515(protein binding);GO:0005737(cytoplasm);GO:0005794(Golgi apparatus);GO:0005802(trans-Golgi network);GO:0005829(cytosol);GO:0006750(glutathione biosynthetic process);GO:0006751(glutathione catabolic process);GO:0006915(apoptotic process);GO:0006986(response to unfolded protein);GO:0007219(Notch signaling pathwa…	00480(Glutathione metabolism);00480(Glutathione metabolism)	K07232	EC:4.3.2.7	ChaC glutathione specific gamma-glutamylcyclotransferase 1 [Source:HGNC Symbol;Acc:HGNC:28680]	protein_coding	12.6653	1.162	10.8995	3.44619	2.40631e-06	0.00108879	up	yes
ENSG00000175197	DDIT3	ENST00000346473;ENST00000547303;ENST00000552740;ENST00000547526;ENST00000551116;ENST00000623876	GO:0000122(negative regulation of transcription by RNA polymerase II);GO:0000976(transcription regulatory region sequence-specific DNA binding);GO:0000978(RNA polymerase II proximal promoter sequence-specific DNA binding);GO:0000981(DNA-binding transcription factor activity, RNA polymerase II-specific);GO:0001228(DNA-binding transcription activator activity, RNA polymerase II-specific);GO:0001955…	04010(MAPK signaling pathway);04141(Protein processing in endoplasmic reticulum);04210(Apoptosis);04932(Non-alcoholic fatty liver disease (NAFLD));05202(Transcriptional misregulation in cancer);05202(Transcriptional misregulation in cancer)	K04452	NA	DNA damage inducible transcript 3 [Source:HGNC Symbol;Acc:HGNC:2726]	protein_coding	104.253	9.86928	10.5634	3.401	2.45796e-06	0.00108879	up	yes
ENSG00000244560	AC004890	ENST00000481968;ENST00000480864;ENST00000426347;ENST00000481817;ENST00000416232;ENST00000463462	NA	NA	NA	NA	zinc finger protein pseudogene	transcribed_unprocessed_pseudogene;processed_transcript	3.38376	0.299137	11.3118	3.49975	2.71877e-06	0.00116547	up	yes
ENSG00000160888	IER2	ENST00000588173;ENST00000292433;ENST00000587885	GO:0000977(RNA polymerase II regulatory region sequence-specific DNA binding);GO:0001228(DNA-binding transcription activator activity, RNA polymerase II-specific);GO:0003677(DNA binding);GO:0005634(nucleus);GO:0005654(nucleoplasm);GO:0005737(cytoplasm);GO:0030182(neuron differentiation);GO:0045944(positive regulation of transcription by RNA polymerase II);GO:0048870(cell motility);GO:0071774(resp…	NA	NA	NA	immediate early response 2 [Source:HGNC Symbol;Acc:HGNC:28871]	protein_coding	19.4889	1.86868	10.4292	3.38256	2.98807e-06	0.00121419	up	yes
ENSG00000136997	MYC	ENST00000621592;ENST00000613283;ENST00000524013;ENST00000652131;ENST00000259523;ENST00000652288;ENST00000517291;ENST00000641252;ENST00000641036;ENST00000377970;ENST00000651626;ENST00000520751	GO:0000082(G1/S transition of mitotic cell cycle);GO:0000122(negative regulation of transcription by RNA polymerase II);GO:0000165(MAPK cascade);GO:0000320(re-entry into mitotic cell cycle);GO:0000790(nuclear chromatin);GO:0000978(RNA polymerase II proximal promoter sequence-specific DNA binding);GO:0000981(DNA-binding transcription factor activity, RNA polymerase II-specific);GO:0001227(DNA-bind…	04010(MAPK signaling pathway);04012(ErbB signaling pathway);04110(Cell cycle);04151(PI3K-Akt signaling pathway);04218(Cellular senescence);04310(Wnt signaling pathway);04350(TGF-beta signaling pathway);04390(Hippo signaling pathway);04550(Signaling pathways regulating pluripotency of stem cells);04630(Jak-STAT signaling pathway);04919(Thyroid hormone signaling pathway);05160(Hepatitis C);05161(He…	K04377	NA	MYC proto-oncogene, bHLH transcription factor [Source:HGNC Symbol;Acc:HGNC:7553]	protein_coding;processed_transcript	1.58412	16.0287	0.0988301	-3.33891	3.01514e-06	0.00121419	down	yes
ENSG00000188997	KCTD21	ENST00000340067;ENST00000529350;ENST00000528776;ENST00000530018;ENST00000526208;ENST00000525447	GO:0005515(protein binding);GO:0006511(ubiquitin-dependent protein catabolic process);GO:0016567(protein ubiquitination);GO:0040008(regulation of growth);GO:0042802(identical protein binding);GO:0042826(histone deacetylase binding);GO:0045879(negative regulation of smoothened signaling pathway);GO:0051260(protein homooligomerization);GO:0097602(cullin family protein binding);GO:0097602(cullin fam…	NA	K21922	NA	potassium channel tetramerization domain containing 21 [Source:HGNC Symbol;Acc:HGNC:27452]	protein_coding	0.446344	4.38052	0.101893	-3.29487	4.50485e-06	0.00176073	down	yes
ENSG00000174564	IL20RB	ENST00000329582;ENST00000491483;ENST00000484501;ENST00000475972;ENST00000469964	GO:0001808(negative regulation of type IV hypersensitivity);GO:0002437(inflammatory response to antigenic stimulus);GO:0002765(immune response-inhibiting signal transduction);GO:0004896(cytokine receptor activity);GO:0005515(protein binding);GO:0005886(plasma membrane);GO:0016020(membrane);GO:0016021(integral component of membrane);GO:0019221(cytokine-mediated signaling pathway);GO:0032689(negati…	04060(Cytokine-cytokine receptor interaction);04630(Jak-STAT signaling pathway);04630(Jak-STAT signaling pathway)	K05137	NA	interleukin 20 receptor subunit beta [Source:HGNC Symbol;Acc:HGNC:6004]	protein_coding;nonsense_mediated_decay;processed_transcript	24.8588	2.57036	9.67131	3.27371	5.66181e-06	0.00214971	up	yes
ENSG00000049192	ADAMTS6	ENST00000417396;ENST00000464680;ENST00000504282;ENST00000314351;ENST00000381052;ENST00000502886;ENST00000381055;ENST00000470597	GO:0003279(cardiac septum development);GO:0004222(metalloendopeptidase activity);GO:0005576(extracellular region);GO:0006508(proteolysis);GO:0007507(heart development);GO:0008233(peptidase activity);GO:0008237(metallopeptidase activity);GO:0016787(hydrolase activity);GO:0035904(aorta development);GO:0046872(metal ion binding);GO:0060976(coronary vasculature development);GO:0060976(coronary vascul…	NA	K08621	EC:3.4.24.-	ADAM metallopeptidase with thrombospondin type 1 motif 6 [Source:HGNC Symbol;Acc:HGNC:222]	processed_transcript;retained_intron;nonsense_mediated_decay;protein_coding	5.34989	0.55855	9.57818	3.25975	6.21129e-06	0.00229283	up	yes
ENSG00000235109	ZSCAN31	ENST00000344279;ENST00000444081;ENST00000414431;ENST00000439158;ENST00000439628;ENST00000476001;ENST00000447021;ENST00000434036;ENST00000414429;ENST00000426434;ENST00000481934;ENST00000396838;ENST00000446222;ENST00000446474;ENST00000435857;ENST00000611469;ENST00000453745;ENST00000426756;ENST00000439636	GO:0000981(DNA-binding transcription factor activity, RNA polymerase II-specific);GO:0003676(nucleic acid binding);GO:0003677(DNA binding);GO:0003700(DNA-binding transcription factor activity);GO:0005634(nucleus);GO:0006355(regulation of transcription, DNA-templated);GO:0006357(regulation of transcription by RNA polymerase II);GO:0046872(metal ion binding);GO:0046872(metal ion binding)	NA	K09230	NA	zinc finger and SCAN domain containing 31 [Source:HGNC Symbol;Acc:HGNC:14097]	protein_coding;processed_transcript	0.276145	2.64956	0.104223	-3.26225	6.45226e-06	0.00231741	down	yes
ENSG00000138166	DUSP5	ENST00000369583;ENST00000468749	GO:0000165(MAPK cascade);GO:0000187(activation of MAPK activity);GO:0000188(inactivation of MAPK activity);GO:0004721(phosphoprotein phosphatase activity);GO:0004725(protein tyrosine phosphatase activity);GO:0005515(protein binding);GO:0005634(nucleus);GO:0005654(nucleoplasm);GO:0005737(cytoplasm);GO:0006470(protein dephosphorylation);GO:0008138(protein tyrosine/serine/threonine phosphatase activ…	04010(MAPK signaling pathway);04010(MAPK signaling pathway)	K04459	3.1.3.48;EC:3.1.3.16	dual specificity phosphatase 5 [Source:HGNC Symbol;Acc:HGNC:3071]	protein_coding;processed_transcript	89.7362	9.62309	9.3251	3.22112	6.75676e-06	0.00236291	up	yes
ENSG00000107954	NEURL1	ENST00000369780;ENST00000437579;ENST00000465048;ENST00000455386	GO:0004842(ubiquitin-protein transferase activity);GO:0005737(cytoplasm);GO:0005886(plasma membrane);GO:0006417(regulation of translation);GO:0006513(protein monoubiquitination);GO:0007219(Notch signaling pathway);GO:0007288(sperm axoneme assembly);GO:0007399(nervous system development);GO:0007420(brain development);GO:0007519(skeletal muscle tissue development);GO:0007595(lactation);GO:0008285(n…	NA	K01931	EC:2.3.2.27	neuralized E3 ubiquitin protein ligase 1 [Source:HGNC Symbol;Acc:HGNC:7761]	protein_coding;processed_transcript	3.50199	0.361259	9.69384	3.27707	7.43361e-06	0.00253295	up	yes
ENSG00000285106	AC016831	ENST00000643779;ENST00000644432;ENST00000643866;ENST00000643452;ENST00000642963;ENST00000647102	NA	NA	NA	NA	novel transcript	lincRNA	1.39487	0.146898	9.4955	3.24724	9.57056e-06	0.00317958	up	yes
ENSG00000145777	TSLP	ENST00000379706;ENST00000420978;ENST00000344895	GO:0001961(positive regulation of cytokine-mediated signaling pathway);GO:0005125(cytokine activity);GO:0005139(interleukin-7 receptor binding);GO:0005576(extracellular region);GO:0005615(extracellular space);GO:0008284(positive regulation of cell population proliferation);GO:0010469(regulation of signaling receptor activity);GO:0032722(positive regulation of chemokine production);GO:0032733(posi…	04060(Cytokine-cytokine receptor interaction);04630(Jak-STAT signaling pathway);04630(Jak-STAT signaling pathway)	K05436	NA	thymic stromal lymphopoietin [Source:HGNC Symbol;Acc:HGNC:30743]	protein_coding	3.4905	0.377821	9.23848	3.20766	1.0793e-05	0.00349826	up	yes
ENSG00000137878	GCOM1	ENST00000649429;ENST00000488175;ENST00000496627;ENST00000484300;ENST00000477282;ENST00000587652;ENST00000463717;ENST00000468886;ENST00000471563;ENST00000569945;ENST00000380568;ENST00000496101;ENST00000482814;ENST00000460962;ENST00000380569	GO:0016591(RNA polymerase II, holoenzyme);GO:0030864(cortical actin cytoskeleton);GO:0031674(I band);GO:0035556(intracellular signal transduction);GO:0035556(intracellular signal transduction)	NA	NA	NA	GRINL1A complex locus 1 [Source:HGNC Symbol;Acc:HGNC:26424]	protein_coding;nonsense_mediated_decay;processed_transcript;retained_intron	1.04256	0.113408	9.19298	3.20053	1.24961e-05	0.00395381	up	yes
ENSG00000254870	ATP6V1G2-DDX39B	ENST00000376185;ENST00000480131;ENST00000475917	GO:0006811(ion transport);GO:0008553(proton-exporting ATPase activity, phosphorylative mechanism);GO:0016471(vacuolar proton-transporting V-type ATPase complex);GO:0042626(ATPase activity, coupled to transmembrane movement of substances);GO:1902600(proton transmembrane transport);GO:1902600(proton transmembrane transport)	NA	NA	NA	ATP6V1G2-DDX39B readthrough (NMD candidate) [Source:HGNC Symbol;Acc:HGNC:41999]	nonsense_mediated_decay;processed_transcript	0.379567	3.37209	0.112561	-3.15122	1.36496e-05	0.00415858	down	yes
ENSG00000136244	IL6	ENST00000258743;ENST00000485300;ENST00000401651;ENST00000404625;ENST00000401630;ENST00000464710;ENST00000426291;ENST00000407492;ENST00000406575	GO:0001781(neutrophil apoptotic process);GO:0002384(hepatic immune response);GO:0002446(neutrophil mediated immunity);GO:0002548(monocyte chemotaxis);GO:0002675(positive regulation of acute inflammatory response);GO:0002690(positive regulation of leukocyte chemotaxis);GO:0005125(cytokine activity);GO:0005138(interleukin-6 receptor binding);GO:0005515(protein binding);GO:0005576(extracellular regi…	01521(EGFR tyrosine kinase inhibitor resistance);01523(Antifolate resistance);04060(Cytokine-cytokine receptor interaction);04066(HIF-1 signaling pathway);04068(FoxO signaling pathway);04151(PI3K-Akt signaling pathway);04218(Cellular senescence);04620(Toll-like receptor signaling pathway);04621(NOD-like receptor signaling pathway);04623(Cytosolic DNA-sensing pathway);04625(C-type lectin receptor …	K05405	NA	interleukin 6 [Source:HGNC Symbol;Acc:HGNC:6018]	protein_coding;retained_intron	34.4584	3.97442	8.67006	3.11604	1.37691e-05	0.00415858	up	yes
ENSG00000188785	ZNF548	ENST00000597576;ENST00000600442;ENST00000594693;ENST00000336128;ENST00000598895;ENST00000597047;ENST00000366197;ENST00000597400;ENST00000602086;ENST00000594668;ENST00000600927;ENST00000596282	GO:0000981(DNA-binding transcription factor activity, RNA polymerase II-specific);GO:0003676(nucleic acid binding);GO:0003677(DNA binding);GO:0005622(intracellular);GO:0005634(nucleus);GO:0006355(regulation of transcription, DNA-templated);GO:0006357(regulation of transcription by RNA polymerase II);GO:0046872(metal ion binding);GO:0046872(metal ion binding)	05168(Herpes simplex virus 1 infection);05168(Herpes simplex virus 1 infection)	K09228	NA	zinc finger protein 548 [Source:HGNC Symbol;Acc:HGNC:26561]	retained_intron;nonsense_mediated_decay;protein_coding	0.218556	1.88847	0.115731	-3.11115	1.58593e-05	0.00460251	down	yes
ENSG00000142619	PADI3	ENST00000375460	GO:0004668(protein-arginine deiminase activity);GO:0005509(calcium ion binding);GO:0005634(nucleus);GO:0005737(cytoplasm);GO:0005829(cytosol);GO:0006325(chromatin organization);GO:0016787(hydrolase activity);GO:0018101(protein citrullination);GO:0036414(histone citrullination);GO:0042802(identical protein binding)	NA	K01481	EC:3.5.3.15	peptidyl arginine deiminase 3 [Source:HGNC Symbol;Acc:HGNC:18337]	protein_coding	0.401702	3.44374	0.116647	-3.09978	1.59316e-05	0.00460251	down	yes
ENSG00000255508	AP002990	ENST00000496634;ENST00000526409;ENST00000534745	GO:0003676(nucleic acid binding);GO:0003723(RNA binding);GO:0003730(mRNA 3'-UTR binding);GO:0005634(nucleus);GO:0006378(mRNA polyadenylation);GO:0050265(RNA uridylyltransferase activity);GO:0050265(RNA uridylyltransferase activity)	NA	NA	NA	novel transcript	nonsense_mediated_decay;retained_intron	1.3485	11.013	0.122446	-3.02978	1.67737e-05	0.00474268	down	yes
ENSG00000027869	SH2D2A	ENST00000495306;ENST00000368199;ENST00000368198;ENST00000468744;ENST00000486350;ENST00000392306	GO:0001525(angiogenesis);GO:0005070(SH3/SH2 adaptor activity);GO:0005515(protein binding);GO:0005737(cytoplasm);GO:0005829(cytosol);GO:0007165(signal transduction);GO:0007275(multicellular organism development);GO:0008283(cell population proliferation);GO:0009967(positive regulation of signal transduction);GO:0017124(SH3 domain binding);GO:0030154(cell differentiation);GO:0048010(vascular endothe…	04370(VEGF signaling pathway);04370(VEGF signaling pathway)	K08273	NA	SH2 domain containing 2A [Source:HGNC Symbol;Acc:HGNC:10821]	processed_transcript;protein_coding	4.08012	0.46422	8.7892	3.13573	1.97542e-05	0.0054201	up	yes
ENSG00000100889	PCK2	ENST00000396973;ENST00000557969;ENST00000216780;ENST00000559171;ENST00000559837;ENST00000558674;ENST00000561286;ENST00000559250;ENST00000560106;ENST00000560657;ENST00000559584;ENST00000560736;ENST00000559503;ENST00000561050;ENST00000545054;ENST00000558096	GO:0000166(nucleotide binding);GO:0004611(phosphoenolpyruvate carboxykinase activity);GO:0004613(phosphoenolpyruvate carboxykinase (GTP) activity);GO:0005515(protein binding);GO:0005525(GTP binding);GO:0005739(mitochondrion);GO:0005759(mitochondrial matrix);GO:0005829(cytosol);GO:0006090(pyruvate metabolic process);GO:0006094(gluconeogenesis);GO:0016301(kinase activity);GO:0016310(phosphorylation…	00010(Glycolysis / Gluconeogenesis);00020(Citrate cycle (TCA cycle));00620(Pyruvate metabolism);03320(PPAR signaling pathway);04068(FoxO signaling pathway);04151(PI3K-Akt signaling pathway);04152(AMPK signaling pathway);04910(Insulin signaling pathway);04920(Adipocytokine signaling pathway);04922(Glucagon signaling pathway);04931(Insulin resistance);04964(Proximal tubule bicarbonate reclamation);…	NA	NA	phosphoenolpyruvate carboxykinase 2, mitochondrial [Source:HGNC Symbol;Acc:HGNC:8725]	protein_coding;retained_intron;nonsense_mediated_decay;processed_transcript	19.1641	2.32904	8.22834	3.0406	1.99853e-05	0.0054201	up	yes
ENSG00000204652	RPS26P8	ENST00000393490	NA	NA	NA	NA	ribosomal protein S26 pseudogene 8 [Source:HGNC Symbol;Acc:HGNC:31329]	processed_pseudogene	45.4479	5.39712	8.42078	3.07395	2.14816e-05	0.00570938	up	yes
ENSG00000249815	AC004704	ENST00000511219	NA	NA	NA	NA	novel transcript	lincRNA	27.2225	3.27214	8.31951	3.0565	2.33705e-05	0.00608962	up	yes
ENSG00000151012	SLC7A11	ENST00000280612;ENST00000509248	GO:0005515(protein binding);GO:0005791(rough endoplasmic reticulum);GO:0005856(cytoskeleton);GO:0005886(plasma membrane);GO:0006749(glutathione metabolic process);GO:0006865(amino acid transport);GO:0006979(response to oxidative stress);GO:0007420(brain development);GO:0008542(visual learning);GO:0009636(response to toxic substance);GO:0009986(cell surface);GO:0014070(response to organic cyclic c…	04216(Ferroptosis);04216(Ferroptosis)	K13869	NA	solute carrier family 7 member 11 [Source:HGNC Symbol;Acc:HGNC:11059]	protein_coding;nonsense_mediated_decay	24.8881	3.17728	7.83316	2.96959	2.75432e-05	0.0068796	up	yes
ENSG00000109321	AREG	ENST00000395748;ENST00000502307;ENST00000511560	GO:0000139(Golgi membrane);GO:0000165(MAPK cascade);GO:0005125(cytokine activity);GO:0005154(epidermal growth factor receptor binding);GO:0005515(protein binding);GO:0005576(extracellular region);GO:0005615(extracellular space);GO:0005634(nucleus);GO:0005737(cytoplasm);GO:0005789(endoplasmic reticulum membrane);GO:0006888(endoplasmic reticulum to Golgi vesicle-mediated transport);GO:0007165(signa…	04010(MAPK signaling pathway);04012(ErbB signaling pathway);04151(PI3K-Akt signaling pathway);04390(Hippo signaling pathway);05210(Colorectal cancer);05210(Colorectal cancer)	NA	NA	amphiregulin [Source:HGNC Symbol;Acc:HGNC:651]	protein_coding;retained_intron	244.005	31.1932	7.82239	2.96761	2.77767e-05	0.0068796	up	yes
ENSG00000250021	ARPIN-AP3S2	ENST00000398333;ENST00000560224;ENST00000558648;ENST00000559629	GO:0006886(intracellular protein transport);GO:0015031(protein transport);GO:0016020(membrane);GO:0016192(vesicle-mediated transport);GO:0030117(membrane coat);GO:0043231(intracellular membrane-bounded organelle);GO:0051126(negative regulation of actin nucleation);GO:0051126(negative regulation of actin nucleation)	NA	NA	NA	ARPIN-AP3S2 readthrough [Source:HGNC Symbol;Acc:HGNC:38824]	protein_coding;processed_transcript	13.999	1.75637	7.97042	2.99466	2.83624e-05	0.0068796	up	yes
ENSG00000101255	TRIB3	ENST00000217233;ENST00000422053;ENST00000615226;ENST00000449710	GO:0000122(negative regulation of transcription by RNA polymerase II);GO:0003714(transcription corepressor activity);GO:0004672(protein kinase activity);GO:0004860(protein kinase inhibitor activity);GO:0005515(protein binding);GO:0005524(ATP binding);GO:0005634(nucleus);GO:0005730(nucleolus);GO:0005829(cytosol);GO:0005886(plasma membrane);GO:0006468(protein phosphorylation);GO:0006469(negative re…	04931(Insulin resistance);04931(Insulin resistance)	K19518	NA	tribbles pseudokinase 3 [Source:HGNC Symbol;Acc:HGNC:16228]	protein_coding	72.8704	9.36925	7.77761	2.95933	2.92834e-05	0.0068796	up	yes
ENSG00000206337	HCP5	ENST00000541196;ENST00000414046;ENST00000467369;ENST00000460889	NA	NA	NA	NA	HLA complex P5 [Source:HGNC Symbol;Acc:HGNC:21659]	sense_overlapping	2.6717	20.315	0.131514	-2.92671	2.93303e-05	0.0068796	down	yes
ENSG00000136383	ALPK3	ENST00000258888;ENST00000558077	GO:0004674(protein serine/threonine kinase activity);GO:0005524(ATP binding);GO:0005634(nucleus);GO:0006468(protein phosphorylation);GO:0007275(multicellular organism development);GO:0007507(heart development);GO:0016301(kinase activity);GO:0016310(phosphorylation);GO:0016740(transferase activity);GO:0055013(cardiac muscle cell development);GO:0055013(cardiac muscle cell development)	NA	K08868	NA	alpha kinase 3 [Source:HGNC Symbol;Acc:HGNC:17574]	protein_coding;retained_intron	0.107178	0.848373	0.126334	-2.98469	2.96324e-05	0.0068796	down	yes
ENSG00000198064	NPIPB13	ENST00000520915;ENST00000564502;ENST00000568053;ENST00000562937;ENST00000618637;ENST00000543463;ENST00000564219	GO:0005654(nucleoplasm);GO:0016020(membrane);GO:0016021(integral component of membrane);GO:0016021(integral component of membrane)	NA	NA	NA	nuclear pore complex interacting protein family, member B13 [Source:HGNC Symbol;Acc:HGNC:41989]	protein_coding;nonsense_mediated_decay	0.194487	1.55555	0.125028	-2.99968	3.00261e-05	0.0068796	down	yes
ENSG00000164741	DLC1	ENST00000276297;ENST00000316609;ENST00000631382;ENST00000510318;ENST00000510250;ENST00000521730;ENST00000513883;ENST00000515225;ENST00000358919;ENST00000529018;ENST00000517333;ENST00000506171;ENST00000520226;ENST00000503161;ENST00000517868;ENST00000511869;ENST00000512044;ENST00000509922	GO:0001843(neural tube closure);GO:0003007(heart morphogenesis);GO:0005096(GTPase activator activity);GO:0005515(protein binding);GO:0005634(nucleus);GO:0005737(cytoplasm);GO:0005829(cytosol);GO:0005901(caveola);GO:0005925(focal adhesion);GO:0006915(apoptotic process);GO:0006919(activation of cysteine-type endopeptidase activity involved in apoptotic process);GO:0007165(signal transduction);GO:00…	NA	K20632	NA	DLC1 Rho GTPase activating protein [Source:HGNC Symbol;Acc:HGNC:2897]	protein_coding;processed_transcript;retained_intron	3.37565	0.439645	7.67811	2.94075	3.68578e-05	0.00825099	up	yes
ENSG00000169871	TRIM56	ENST00000306085;ENST00000487252;ENST00000467847;ENST00000412507	GO:0002376(immune system process);GO:0003723(RNA binding);GO:0004842(ubiquitin-protein transferase activity);GO:0005737(cytoplasm);GO:0005829(cytosol);GO:0008270(zinc ion binding);GO:0016740(transferase activity);GO:0032479(regulation of type I interferon production);GO:0032608(interferon-beta production);GO:0034340(response to type I interferon);GO:0045087(innate immune response);GO:0046872(meta…	NA	K12026	EC:2.3.2.27	tripartite motif containing 56 [Source:HGNC Symbol;Acc:HGNC:19028]	protein_coding;processed_transcript	1.39531	10.2218	0.136503	-2.873	3.72533e-05	0.00825099	down	yes
ENSG00000070669	ASNS	ENST00000462436;ENST00000394308;ENST00000487714;ENST00000455086;ENST00000444334;ENST00000454046;ENST00000495255;ENST00000414884;ENST00000453600;ENST00000394309;ENST00000437657;ENST00000448127;ENST00000175506;ENST00000442734;ENST00000451771;ENST00000422745;ENST00000437628	GO:0000166(nucleotide binding);GO:0001889(liver development);GO:0004066(asparagine synthase (glutamine-hydrolyzing) activity);GO:0005515(protein binding);GO:0005524(ATP binding);GO:0005829(cytosol);GO:0006520(cellular amino acid metabolic process);GO:0006529(asparagine biosynthetic process);GO:0006541(glutamine metabolic process);GO:0008652(cellular amino acid biosynthetic process);GO:0009416(res…	00250(Alanine, aspartate and glutamate metabolism);00250(Alanine, aspartate and glutamate metabolism)	NA	NA	asparagine synthetase (glutamine-hydrolyzing) [Source:HGNC Symbol;Acc:HGNC:753]	retained_intron;protein_coding;nonsense_mediated_decay	89.0812	11.904	7.48329	2.90367	3.95738e-05	0.00862124	up	yes
ENSG00000153885	KCTD15	ENST00000284006;ENST00000588637;ENST00000587658;ENST00000430256;ENST00000590385;ENST00000590771;ENST00000592210;ENST00000587559;ENST00000592363;ENST00000590906;ENST00000589786;ENST00000588881	GO:0005515(protein binding);GO:0007275(multicellular organism development);GO:0042802(identical protein binding);GO:0051260(protein homooligomerization);GO:0051260(protein homooligomerization)	NA	K21754	NA	potassium channel tetramerization domain containing 15 [Source:HGNC Symbol;Acc:HGNC:23297]	protein_coding;retained_intron;processed_transcript	4.34903	0.569019	7.64304	2.93415	4.09709e-05	0.00878164	up	yes
ENSG00000070404	FSTL3	ENST00000166139;ENST00000592058;ENST00000588773;ENST00000592947;ENST00000605925;ENST00000589185;ENST00000591573	GO:0001503(ossification);GO:0001822(kidney development);GO:0001968(fibronectin binding);GO:0002244(hematopoietic progenitor cell differentiation);GO:0005515(protein binding);GO:0005576(extracellular region);GO:0005615(extracellular space);GO:0005634(nucleus);GO:0005654(nucleoplasm);GO:0005788(endoplasmic reticulum lumen);GO:0005794(Golgi apparatus);GO:0006357(regulation of transcription by RNA po…	NA	NA	NA	follistatin like 3 [Source:HGNC Symbol;Acc:HGNC:3973]	protein_coding;processed_transcript	7.38142	0.970988	7.60197	2.92637	4.20715e-05	0.00882711	up	yes
ENSG00000115902	SLC1A4	ENST00000234256;ENST00000480594;ENST00000531327;ENST00000493121;ENST00000471551	GO:0003333(amino acid transmembrane transport);GO:0005254(chloride channel activity);GO:0005813(centrosome);GO:0005815(microtubule organizing center);GO:0005882(intermediate filament);GO:0005886(plasma membrane);GO:0005887(integral component of plasma membrane);GO:0006865(amino acid transport);GO:0006868(glutamine transport);GO:0009986(cell surface);GO:0015171(amino acid transmembrane transporter…	NA	NA	NA	solute carrier family 1 member 4 [Source:HGNC Symbol;Acc:HGNC:10942]	protein_coding;retained_intron;processed_transcript	5.59056	0.744579	7.50835	2.9085	4.31593e-05	0.00882711	up	yes
ENSG00000100867	DHRS2	ENST00000556729;ENST00000611765;ENST00000556701;ENST00000553896;ENST00000557535;ENST00000556550;ENST00000344777;ENST00000553600;ENST00000432832;ENST00000250383	GO:0004090(carbonyl reductase (NADPH) activity);GO:0005515(protein binding);GO:0005634(nucleus);GO:0005635(nuclear envelope);GO:0005737(cytoplasm);GO:0005739(mitochondrion);GO:0005759(mitochondrial matrix);GO:0008207(C21-steroid hormone metabolic process);GO:0008285(negative regulation of cell population proliferation);GO:0009636(response to toxic substance);GO:0016491(oxidoreductase activity);GO…	NA	K11164	EC:1.1.-.-	dehydrogenase/reductase 2 [Source:HGNC Symbol;Acc:HGNC:18349]	retained_intron;protein_coding;processed_transcript	1.79903	0.230366	7.80945	2.96522	4.33227e-05	0.00882711	up	yes
ENSG00000101126	ADNP	ENST00000621696;ENST00000396029;ENST00000644386;ENST00000396032;ENST00000349014;ENST00000642364;ENST00000371602;ENST00000645081	GO:0000981(DNA-binding transcription factor activity, RNA polymerase II-specific);GO:0003676(nucleic acid binding);GO:0003677(DNA binding);GO:0003682(chromatin binding);GO:0005507(copper ion binding);GO:0005515(protein binding);GO:0005615(extracellular space);GO:0005634(nucleus);GO:0005737(cytoplasm);GO:0006357(regulation of transcription by RNA polymerase II);GO:0007614(short-term memory);GO:000…	NA	K22591	NA	activity dependent neuroprotector homeobox [Source:HGNC Symbol;Acc:HGNC:15766]	protein_coding	21.726	2.93568	7.40067	2.88766	4.384e-05	0.00882711	up	yes
ENSG00000209082	MT-TL1	ENST00000386347	NA	NA	NA	NA	mitochondrially encoded tRNA-Leu (UUA/G) 1 [Source:HGNC Symbol;Acc:HGNC:7490]	Mt_tRNA	47.0035	336.431	0.139712	-2.83947	4.96893e-05	0.00985554	down	yes
ENSG00000138685	FGF2	ENST00000608478;ENST00000644866;ENST00000264498;ENST00000614010	GO:0000165(MAPK cascade);GO:0000187(activation of MAPK activity);GO:0001525(angiogenesis);GO:0001658(branching involved in ureteric bud morphogenesis);GO:0001938(positive regulation of endothelial cell proliferation);GO:0002042(cell migration involved in sprouting angiogenesis);GO:0005104(fibroblast growth factor receptor binding);GO:0005125(cytokine activity);GO:0005178(integrin binding);GO:0005…	01521(EGFR tyrosine kinase inhibitor resistance);04010(MAPK signaling pathway);04014(Ras signaling pathway);04015(Rap1 signaling pathway);04151(PI3K-Akt signaling pathway);04550(Signaling pathways regulating pluripotency of stem cells);04810(Regulation of actin cytoskeleton);05167(Kaposi sarcoma-associated herpesvirus infection);05200(Pathways in cancer);05205(Proteoglycans in cancer);05218(Melan…	K18497	NA	fibroblast growth factor 2 [Source:HGNC Symbol;Acc:HGNC:3676]	protein_coding	22.1674	3.06014	7.2439	2.85677	5.2178e-05	0.010197	up	yes
ENSG00000198624	CCDC69	ENST00000355417;ENST00000518189;ENST00000519448;ENST00000519740;ENST00000522179;ENST00000524344;ENST00000521308;ENST00000522964	GO:0005634(nucleus);GO:0005737(cytoplasm);GO:0005819(spindle);GO:0005856(cytoskeleton);GO:0008017(microtubule binding);GO:0015630(microtubule cytoskeleton);GO:0030496(midbody);GO:0051233(spindle midzone);GO:0051255(spindle midzone assembly);GO:0051255(spindle midzone assembly)	NA	NA	NA	coiled-coil domain containing 69 [Source:HGNC Symbol;Acc:HGNC:24487]	protein_coding;nonsense_mediated_decay;retained_intron;processed_transcript	0.487126	3.48256	0.139876	-2.83778	5.65233e-05	0.0108861	down	yes
ENSG00000145362	ANK2	ENST00000357077;ENST00000502701;ENST00000511380;ENST00000503423;ENST00000634436;ENST00000512999;ENST00000506344;ENST00000509550;ENST00000394537;ENST00000515644;ENST00000506722;ENST00000514167;ENST00000514246;ENST00000510275;ENST00000503271;ENST00000504887;ENST00000264366;ENST00000504415;ENST00000505342;ENST00000508007;ENST00000514960;ENST00000504454;ENST00000508613;ENST00000512298;ENST00000515034…	GO:0002027(regulation of heart rate);GO:0003283(atrial septum development);GO:0005200(structural constituent of cytoskeleton);GO:0005515(protein binding);GO:0005737(cytoplasm);GO:0005739(mitochondrion);GO:0005764(lysosome);GO:0005768(endosome);GO:0005769(early endosome);GO:0005829(cytosol);GO:0005856(cytoskeleton);GO:0005886(plasma membrane);GO:0006874(cellular calcium ion homeostasis);GO:0006888…	05205(Proteoglycans in cancer);05205(Proteoglycans in cancer)	NA	NA	ankyrin 2 [Source:HGNC Symbol;Acc:HGNC:493]	protein_coding;retained_intron;processed_transcript	1.58374	0.217318	7.28763	2.86545	5.74946e-05	0.0109149	up	yes
ENSG00000286148	FP236383	ENST00000651888	NA	NA	NA	NA	TEC	TEC	3.14652	22.9028	0.137386	-2.86369	6.5379e-05	0.0122369	down	yes
ENSG00000137821	LRRC49	ENST00000544974;ENST00000561081;ENST00000558204;ENST00000260382;ENST00000560980;ENST00000560755;ENST00000560691;ENST00000558456;ENST00000558546;ENST00000558271;ENST00000557977;ENST00000559422;ENST00000558808;ENST00000559069;ENST00000443425;ENST00000561285;ENST00000558799;ENST00000560158;ENST00000560369;ENST00000558137;ENST00000559806;ENST00000560107;ENST00000561131;ENST00000559469;ENST00000559201…	GO:0005515(protein binding);GO:0005737(cytoplasm);GO:0005856(cytoskeleton);GO:0005874(microtubule);GO:0036158(outer dynein arm assembly);GO:0036158(outer dynein arm assembly)	NA	K16606	NA	leucine rich repeat containing 49 [Source:HGNC Symbol;Acc:HGNC:25965]	protein_coding;nonsense_mediated_decay;retained_intron;processed_transcript	2.25988	0.312184	7.23894	2.85578	7.23402e-05	0.0133518	up	yes
ENSG00000185453	ZSWIM9	ENST00000614654;ENST00000328759;ENST00000593921	GO:0005515(protein binding);GO:0005634(nucleus);GO:0006511(ubiquitin-dependent protein catabolic process);GO:0007275(multicellular organism development);GO:0008270(zinc ion binding);GO:0008270(zinc ion binding)	NA	NA	NA	zinc finger SWIM-type containing 9 [Source:HGNC Symbol;Acc:HGNC:34495]	protein_coding;processed_transcript	0.530431	3.64686	0.145449	-2.78142	7.57647e-05	0.0137923	down	yes
ENSG00000197461	PDGFA	ENST00000402802;ENST00000426681;ENST00000405692;ENST00000354513;ENST00000482462;ENST00000400761	GO:0000139(Golgi membrane);GO:0000165(MAPK cascade);GO:0001525(angiogenesis);GO:0001775(cell activation);GO:0001942(hair follicle development);GO:0002053(positive regulation of mesenchymal cell proliferation);GO:0002576(platelet degranulation);GO:0005161(platelet-derived growth factor receptor binding);GO:0005515(protein binding);GO:0005518(collagen binding);GO:0005576(extracellular region);GO:00…	01521(EGFR tyrosine kinase inhibitor resistance);04010(MAPK signaling pathway);04014(Ras signaling pathway);04015(Rap1 signaling pathway);04072(Phospholipase D signaling pathway);04151(PI3K-Akt signaling pathway);04510(Focal adhesion);04540(Gap junction);04630(Jak-STAT signaling pathway);04810(Regulation of actin cytoskeleton);05200(Pathways in cancer);05202(Transcriptional misregulation in cance…	NA	NA	platelet derived growth factor subunit A [Source:HGNC Symbol;Acc:HGNC:8799]	protein_coding;processed_transcript;retained_intron	4.99464	0.707535	7.05922	2.81951	7.6803e-05	0.0137924	up	yes
ENSG00000131711	MAP1B	ENST00000296755;ENST00000512974;ENST00000511641;ENST00000504492;ENST00000504183;ENST00000513526	GO:0000226(microtubule cytoskeleton organization);GO:0001578(microtubule bundle formation);GO:0001750(photoreceptor outer segment);GO:0001764(neuron migration);GO:0003779(actin binding);GO:0005198(structural molecule activity);GO:0005515(protein binding);GO:0005543(phospholipid binding);GO:0005737(cytoplasm);GO:0005829(cytosol);GO:0005856(cytoskeleton);GO:0005874(microtubule);GO:0005875(microtubu…	NA	K10429	NA	microtubule associated protein 1B [Source:HGNC Symbol;Acc:HGNC:6836]	protein_coding;processed_transcript;nonsense_mediated_decay	5.49015	0.797617	6.88319	2.78308	7.96565e-05	0.0141141	up	yes
ENSG00000122641	INHBA	ENST00000242208;ENST00000464515;ENST00000442711;ENST00000638023;ENST00000416150	GO:0000082(G1/S transition of mitotic cell cycle);GO:0001541(ovarian follicle development);GO:0001707(mesoderm formation);GO:0001942(hair follicle development);GO:0002244(hematopoietic progenitor cell differentiation);GO:0005102(signaling receptor binding);GO:0005125(cytokine activity);GO:0005160(transforming growth factor beta receptor binding);GO:0005179(hormone activity);GO:0005515(protein bin…	04060(Cytokine-cytokine receptor interaction);04350(TGF-beta signaling pathway);04550(Signaling pathways regulating pluripotency of stem cells);04550(Signaling pathways regulating pluripotency of stem cells)	K04667	NA	inhibin subunit beta A [Source:HGNC Symbol;Acc:HGNC:6066]	protein_coding;processed_transcript	45.1134	6.63371	6.80062	2.76567	8.26709e-05	0.0144554	up	yes
ENSG00000131016	AKAP12	ENST00000354675;ENST00000402676;ENST00000253332;ENST00000359755;ENST00000490177	GO:0005515(protein binding);GO:0005737(cytoplasm);GO:0005829(cytosol);GO:0005856(cytoskeleton);GO:0005886(plasma membrane);GO:0005925(focal adhesion);GO:0005938(cell cortex);GO:0006605(protein targeting);GO:0007165(signal transduction);GO:0007186(G protein-coupled receptor signaling pathway);GO:0007193(adenylate cyclase-inhibiting G protein-coupled receptor signaling pathway);GO:0008179(adenylate…	NA	K16528	NA	A-kinase anchoring protein 12 [Source:HGNC Symbol;Acc:HGNC:370]	protein_coding;processed_transcript	89.1144	13.1867	6.75788	2.75657	8.63347e-05	0.0149	up	yes
ENSG00000237807	AC022034	ENST00000426023	NA	NA	NA	NA	novel transcript	lincRNA	0.92394	6.15212	0.150182	-2.73521	9.70221e-05	0.0165298	down	yes
ENSG00000179111	HES7	ENST00000577735;ENST00000541682;ENST00000317814	GO:0000122(negative regulation of transcription by RNA polymerase II);GO:0000977(RNA polymerase II regulatory region sequence-specific DNA binding);GO:0000981(DNA-binding transcription factor activity, RNA polymerase II-specific);GO:0001501(skeletal system development);GO:0001756(somitogenesis);GO:0003677(DNA binding);GO:0003714(transcription corepressor activity);GO:0005634(nucleus);GO:0006355(r…	05165(Human papillomavirus infection);05165(Human papillomavirus infection)	K09087	NA	hes family bHLH transcription factor 7 [Source:HGNC Symbol;Acc:HGNC:15977]	protein_coding	4.37141	0.618104	7.07228	2.82218	0.000100369	0.0168835	up	yes
ENSG00000286178	FP236383	ENST00000652229	NA	NA	NA	NA	TEC	TEC	2.8621	19.2164	0.14894	-2.74719	0.0001141	0.0189534	down	yes
ENSG00000111540	RAB5B	ENST00000360299;ENST00000549034;ENST00000553116;ENST00000549915;ENST00000546810;ENST00000549505;ENST00000551459;ENST00000448789;ENST00000548068;ENST00000550283;ENST00000628569	GO:0000166(nucleotide binding);GO:0003924(GTPase activity);GO:0005515(protein binding);GO:0005525(GTP binding);GO:0005622(intracellular);GO:0005768(endosome);GO:0005769(early endosome);GO:0005886(plasma membrane);GO:0006886(intracellular protein transport);GO:0006897(endocytosis);GO:0007032(endosome organization);GO:0015031(protein transport);GO:0016020(membrane);GO:0019003(GDP binding);GO:001988…	04014(Ras signaling pathway);04144(Endocytosis);04145(Phagosome);04962(Vasopressin-regulated water reabsorption);05146(Amoebiasis);05152(Tuberculosis);05152(Tuberculosis)	K07888	NA	RAB5B, member RAS oncogene family [Source:HGNC Symbol;Acc:HGNC:9784]	protein_coding;retained_intron;nonsense_mediated_decay	2.59798	16.4449	0.15798	-2.66218	0.000117262	0.0192382	down	yes
ENSG00000173875	ZNF791	ENST00000343325;ENST00000446165;ENST00000600752;ENST00000598225;ENST00000597691;ENST00000498389	GO:0000981(DNA-binding transcription factor activity, RNA polymerase II-specific);GO:0003676(nucleic acid binding);GO:0003677(DNA binding);GO:0005622(intracellular);GO:0005634(nucleus);GO:0006355(regulation of transcription, DNA-templated);GO:0006357(regulation of transcription by RNA polymerase II);GO:0046872(metal ion binding);GO:0046872(metal ion binding)	05168(Herpes simplex virus 1 infection);05168(Herpes simplex virus 1 infection)	K09228	NA	zinc finger protein 791 [Source:HGNC Symbol;Acc:HGNC:26895]	protein_coding;nonsense_mediated_decay;processed_transcript	0.719233	4.59042	0.156682	-2.67409	0.000119882	0.0194282	down	yes
ENSG00000286032	FP236383	ENST00000651130	NA	NA	NA	NA	TEC	TEC	6.71583	43.3085	0.155069	-2.68901	0.000122401	0.0195974	down	yes
ENSG00000170113	NIPA1	ENST00000337435;ENST00000560105;ENST00000437912;ENST00000559448;ENST00000560069;ENST00000561183;ENST00000557930	GO:0005768(endosome);GO:0005769(early endosome);GO:0005886(plasma membrane);GO:0006811(ion transport);GO:0015095(magnesium ion transmembrane transporter activity);GO:0015693(magnesium ion transport);GO:0016020(membrane);GO:0016021(integral component of membrane);GO:0055085(transmembrane transport);GO:1903830(magnesium ion transmembrane transport);GO:1903830(magnesium ion transmembrane transport)	NA	K19364	NA	NIPA magnesium transporter 1 [Source:HGNC Symbol;Acc:HGNC:17043]	protein_coding;retained_intron;nonsense_mediated_decay;processed_transcript	6.40259	0.985278	6.49826	2.70005	0.000125994	0.0199326	up	yes
ENSG00000153132	CLGN	ENST00000414773;ENST00000509477;ENST00000325617	GO:0005509(calcium ion binding);GO:0005515(protein binding);GO:0005635(nuclear envelope);GO:0005783(endoplasmic reticulum);GO:0005789(endoplasmic reticulum membrane);GO:0006457(protein folding);GO:0007338(single fertilization);GO:0007339(binding of sperm to zona pellucida);GO:0016020(membrane);GO:0016021(integral component of membrane);GO:0044183(protein folding chaperone);GO:0051082(unfolded pro…	NA	NA	NA	calmegin [Source:HGNC Symbol;Acc:HGNC:2060]	protein_coding	8.31125	1.27528	6.51721	2.70425	0.000130188	0.0203537	up	yes
ENSG00000169926	KLF13	ENST00000307145;ENST00000558844;ENST00000560473;ENST00000558921;ENST00000558225;ENST00000558673;ENST00000500533	GO:0000978(RNA polymerase II proximal promoter sequence-specific DNA binding);GO:0000981(DNA-binding transcription factor activity, RNA polymerase II-specific);GO:0001228(DNA-binding transcription activator activity, RNA polymerase II-specific);GO:0003676(nucleic acid binding);GO:0003677(DNA binding);GO:0005515(protein binding);GO:0005634(nucleus);GO:0006357(regulation of transcription by RNA pol…	NA	K09208	NA	Kruppel like factor 13 [Source:HGNC Symbol;Acc:HGNC:13672]	protein_coding;processed_transcript	7.36607	1.14906	6.41052	2.68044	0.000135682	0.020966	up	yes
ENSG00000123080	CDKN2C	ENST00000396148;ENST00000371761;ENST00000262662	GO:0000079(regulation of cyclin-dependent protein serine/threonine kinase activity);GO:0000082(G1/S transition of mitotic cell cycle);GO:0004861(cyclin-dependent protein serine/threonine kinase inhibitor activity);GO:0005515(protein binding);GO:0005634(nucleus);GO:0005737(cytoplasm);GO:0005829(cytosol);GO:0007049(cell cycle);GO:0007050(cell cycle arrest);GO:0008285(negative regulation of cell pop…	01522(Endocrine resistance);04110(Cell cycle);04934(Cushing syndrome);05166(Human T-cell leukemia virus 1 infection);05202(Transcriptional misregulation in cancer);05202(Transcriptional misregulation in cancer)	NA	NA	cyclin dependent kinase inhibitor 2C [Source:HGNC Symbol;Acc:HGNC:1789]	protein_coding	0.814458	5.15267	0.158065	-2.66141	0.000139681	0.0213358	down	yes
ENSG00000169174	PCSK9	ENST00000302118;ENST00000490692	GO:0001822(kidney development);GO:0001889(liver development);GO:0001920(negative regulation of receptor recycling);GO:0002092(positive regulation of receptor internalization);GO:0003723(RNA binding);GO:0004252(serine-type endopeptidase activity);GO:0005515(protein binding);GO:0005576(extracellular region);GO:0005615(extracellular space);GO:0005737(cytoplasm);GO:0005764(lysosome);GO:0005765(lysoso…	04979(Cholesterol metabolism);04979(Cholesterol metabolism)	K13050	EC:3.4.21.-	proprotein convertase subtilisin/kexin type 9 [Source:HGNC Symbol;Acc:HGNC:20001]	protein_coding;processed_transcript	0.272569	1.74711	0.156011	-2.68028	0.000144429	0.0218104	down	yes
ENSG00000187800	PEAR1	ENST00000338302;ENST00000444016;ENST00000469390;ENST00000292357;ENST00000482505;ENST00000465101;ENST00000455314	GO:0001891(phagocytic cup);GO:0005515(protein binding);GO:0005886(plasma membrane);GO:0014065(phosphatidylinositol 3-kinase signaling);GO:0016020(membrane);GO:0016021(integral component of membrane);GO:0038023(signaling receptor activity);GO:0043491(protein kinase B signaling);GO:0043654(recognition of apoptotic cell);GO:0045746(negative regulation of Notch signaling pathway);GO:0070527(platelet …	NA	NA	NA	platelet endothelial aggregation receptor 1 [Source:HGNC Symbol;Acc:HGNC:33631]	protein_coding;nonsense_mediated_decay;retained_intron	2.3735	0.367836	6.4526	2.68988	0.000168596	0.0251738	up	yes
ENSG00000113739	STC2	ENST00000265087;ENST00000520648;ENST00000520593;ENST00000519511;ENST00000518455	GO:0005179(hormone activity);GO:0005576(extracellular region);GO:0005615(extracellular space);GO:0005783(endoplasmic reticulum);GO:0005788(endoplasmic reticulum lumen);GO:0005794(Golgi apparatus);GO:0006874(cellular calcium ion homeostasis);GO:0006979(response to oxidative stress);GO:0007566(embryo implantation);GO:0010469(regulation of signaling receptor activity);GO:0010629(negative regulation …	NA	NA	NA	stanniocalcin 2 [Source:HGNC Symbol;Acc:HGNC:11374]	protein_coding;processed_transcript;retained_intron	83.5241	13.6301	6.12791	2.61539	0.00018129	0.0267685	up	yes
ENSG00000058085	LAMC2	ENST00000493293;ENST00000264144;ENST00000476255;ENST00000461729	GO:0005201(extracellular matrix structural constituent);GO:0005576(extracellular region);GO:0005604(basement membrane);GO:0005607(laminin-2 complex);GO:0005615(extracellular space);GO:0005938(cell cortex);GO:0007155(cell adhesion);GO:0008201(heparin binding);GO:0008284(positive regulation of cell population proliferation);GO:0008544(epidermis development);GO:0016020(membrane);GO:0030198(extracell…	04151(PI3K-Akt signaling pathway);04510(Focal adhesion);04512(ECM-receptor interaction);05145(Toxoplasmosis);05146(Amoebiasis);05165(Human papillomavirus infection);05200(Pathways in cancer);05222(Small cell lung cancer);05222(Small cell lung cancer)	K06246	NA	laminin subunit gamma 2 [Source:HGNC Symbol;Acc:HGNC:6493]	protein_coding;processed_transcript	319.219	52.3171	6.10162	2.60919	0.00018594	0.0271534	up	yes
ENSG00000134339	SAA2	ENST00000526900;ENST00000414546;ENST00000530400;ENST00000528349;ENST00000529528;ENST00000256733	GO:0005576(extracellular region);GO:0005615(extracellular space);GO:0006953(acute-phase response);GO:0034364(high-density lipoprotein particle);GO:0042056(chemoattractant activity);GO:0050918(positive chemotaxis);GO:0060326(cell chemotaxis);GO:0070062(extracellular exosome);GO:0070062(extracellular exosome)	NA	K17310	NA	serum amyloid A2 [Source:HGNC Symbol;Acc:HGNC:10514]	protein_coding	4.4909	26.5701	0.169021	-2.56472	0.000198297	0.0286431	down	yes
ENSG00000107159	CA9	ENST00000378357;ENST00000493245;ENST00000617161;ENST00000485665	GO:0001666(response to hypoxia);GO:0002009(morphogenesis of an epithelium);GO:0004089(carbonate dehydratase activity);GO:0005515(protein binding);GO:0005634(nucleus);GO:0005730(nucleolus);GO:0005886(plasma membrane);GO:0008270(zinc ion binding);GO:0015701(bicarbonate transport);GO:0016020(membrane);GO:0016021(integral component of membrane);GO:0016323(basolateral plasma membrane);GO:0016829(lyase…	00910(Nitrogen metabolism);00910(Nitrogen metabolism)	NA	NA	carbonic anhydrase 9 [Source:HGNC Symbol;Acc:HGNC:1383]	protein_coding;processed_transcript	1.8999	11.2463	0.168935	-2.56546	0.000219889	0.0314204	down	yes
ENSG00000077157	PPP1R12B	ENST00000608999;ENST00000465284;ENST00000464965;ENST00000480184;ENST00000466273;ENST00000367269;ENST00000391959;ENST00000476364;ENST00000462074;ENST00000356764;ENST00000634903;ENST00000498070;ENST00000290419;ENST00000491336;ENST00000434615;ENST00000618451;ENST00000488330;ENST00000466968	GO:0000086(G2/M transition of mitotic cell cycle);GO:0004857(enzyme inhibitor activity);GO:0005515(protein binding);GO:0005654(nucleoplasm);GO:0005737(cytoplasm);GO:0005829(cytosol);GO:0005856(cytoskeleton);GO:0006937(regulation of muscle contraction);GO:0007165(signal transduction);GO:0008047(enzyme activator activity);GO:0019208(phosphatase regulator activity);GO:0019901(protein kinase binding)…	04270(Vascular smooth muscle contraction);04510(Focal adhesion);04810(Regulation of actin cytoskeleton);04921(Oxytocin signaling pathway);05205(Proteoglycans in cancer);05205(Proteoglycans in cancer)	K12329	NA	protein phosphatase 1 regulatory subunit 12B [Source:HGNC Symbol;Acc:HGNC:7619]	protein_coding;processed_transcript;nonsense_mediated_decay;retained_intron	0.250392	1.46426	0.171002	-2.54791	0.000234471	0.0331477	down	yes
ENSG00000171492	LRRC8D	ENST00000337338;ENST00000527156;ENST00000525774;ENST00000394593;ENST00000532201;ENST00000414841;ENST00000441269	GO:0005225(volume-sensitive anion channel activity);GO:0005515(protein binding);GO:0005623(cell);GO:0005737(cytoplasm);GO:0005783(endoplasmic reticulum);GO:0005789(endoplasmic reticulum membrane);GO:0005886(plasma membrane);GO:0005887(integral component of plasma membrane);GO:0006811(ion transport);GO:0006884(cell volume homeostasis);GO:0015698(inorganic anion transport);GO:0015734(taurine transp…	NA	K22038	NA	leucine rich repeat containing 8 VRAC subunit D [Source:HGNC Symbol;Acc:HGNC:16992]	protein_coding	12.3858	2.07817	5.95993	2.57529	0.00023781	0.0332658	up	yes
ENSG00000119401	TRIM32	ENST00000450136;ENST00000411410;ENST00000373983	GO:0000209(protein polyubiquitination);GO:0001894(tissue homeostasis);GO:0003713(transcription coactivator activity);GO:0003723(RNA binding);GO:0004842(ubiquitin-protein transferase activity);GO:0005515(protein binding);GO:0005634(nucleus);GO:0005737(cytoplasm);GO:0005829(cytosol);GO:0005863(striated muscle myosin thick filament);GO:0006511(ubiquitin-dependent protein catabolic process);GO:000701…	04120(Ubiquitin mediated proteolysis);04120(Ubiquitin mediated proteolysis)	K10607	EC:2.3.2.27	tripartite motif containing 32 [Source:HGNC Symbol;Acc:HGNC:16380]	protein_coding	10.4346	1.75121	5.95855	2.57496	0.00024364	0.0337264	up	yes
ENSG00000204387	C6orf48	ENST00000395789;ENST00000375638;ENST00000375640;ENST00000375635;ENST00000375642;ENST00000395788;ENST00000375633;ENST00000648677;ENST00000614363;ENST00000375641;ENST00000375639	NA	NA	NA	NA	chromosome 6 open reading frame 48 [Source:HGNC Symbol;Acc:HGNC:19078]	lincRNA;protein_coding	120.121	20.5447	5.84683	2.54765	0.000260189	0.0356459	up	yes
ENSG00000237686	AL109615	ENST00000422059;ENST00000607590	NA	NA	NA	NA	novel transcript, antisense to C6orf223	antisense	3.87002	0.644027	6.00909	2.58715	0.000310209	0.042065	up	yes
ENSG00000237973	MTCO1P12	ENST00000414273	NA	NA	NA	NA	MT-CO1 pseudogene 12 [Source:HGNC Symbol;Acc:HGNC:52014]	unprocessed_pseudogene	288.823	50.8959	5.67478	2.50456	0.000318475	0.0422152	up	yes
ENSG00000165887	ANKRD2	ENST00000370655;ENST00000298808;ENST00000307518;ENST00000455090	GO:0000122(negative regulation of transcription by RNA polymerase II);GO:0000791(euchromatin);GO:0001817(regulation of cytokine production);GO:0003682(chromatin binding);GO:0005515(protein binding);GO:0005634(nucleus);GO:0005737(cytoplasm);GO:0005829(cytosol);GO:0006357(regulation of transcription by RNA polymerase II);GO:0006936(muscle contraction);GO:0007517(muscle organ development);GO:0007519…	NA	K21434	NA	ankyrin repeat domain 2 [Source:HGNC Symbol;Acc:HGNC:495]	protein_coding	0.751132	4.33106	0.173429	-2.52758	0.000320799	0.0422152	down	yes
ENSG00000111863	ADTRP	ENST00000414691;ENST00000503285;ENST00000229583;ENST00000379415;ENST00000514824;ENST00000512139;ENST00000513651;ENST00000505099;ENST00000485323;ENST00000506810	GO:0001934(positive regulation of protein phosphorylation);GO:0002042(cell migration involved in sprouting angiogenesis);GO:0002686(negative regulation of leukocyte migration);GO:0003332(negative regulation of extracellular matrix constituent secretion);GO:0005886(plasma membrane);GO:0005901(caveola);GO:0009986(cell surface);GO:0010628(positive regulation of gene expression);GO:0016020(membrane);…	NA	NA	NA	androgen dependent TFPI regulating protein [Source:HGNC Symbol;Acc:HGNC:21214]	protein_coding;processed_transcript;nonsense_mediated_decay	2.2251	0.37062	6.00373	2.58586	0.000320847	0.0422152	up	yes
ENSG00000119125	GDA	ENST00000358399;ENST00000545168;ENST00000376986;ENST00000238018;ENST00000489618;ENST00000414671;ENST00000436438;ENST00000477618;ENST00000475764	GO:0005622(intracellular);GO:0005829(cytosol);GO:0006139(nucleobase-containing compound metabolic process);GO:0006147(guanine catabolic process);GO:0006195(purine nucleotide catabolic process);GO:0007399(nervous system development);GO:0008270(zinc ion binding);GO:0008892(guanine deaminase activity);GO:0016787(hydrolase activity);GO:0016810(hydrolase activity, acting on carbon-nitrogen (but not pe…	00230(Purine metabolism);00230(Purine metabolism)	K01487	EC:3.5.4.3	guanine deaminase [Source:HGNC Symbol;Acc:HGNC:4212]	protein_coding;nonsense_mediated_decay;processed_transcript	3.18592	0.556913	5.72068	2.51619	0.000368658	0.0475688	up	yes
ENSG00000129521	EGLN3	ENST00000250457;ENST00000548285;ENST00000553215;ENST00000551935;ENST00000547327;ENST00000557521;ENST00000464521;ENST00000550114;ENST00000487915;ENST00000556785;ENST00000546681	GO:0001666(response to hypoxia);GO:0005506(iron ion binding);GO:0005515(protein binding);GO:0005634(nucleus);GO:0005654(nucleoplasm);GO:0005737(cytoplasm);GO:0005829(cytosol);GO:0006915(apoptotic process);GO:0006919(activation of cysteine-type endopeptidase activity involved in apoptotic process);GO:0006974(cellular response to DNA damage stimulus);GO:0016491(oxidoreductase activity);GO:0016705(o…	04066(HIF-1 signaling pathway);05200(Pathways in cancer);05211(Renal cell carcinoma);05211(Renal cell carcinoma)	K09592	EC:1.14.11.29	egl-9 family hypoxia inducible factor 3 [Source:HGNC Symbol;Acc:HGNC:14661]	protein_coding;processed_transcript;retained_intron	0.574439	3.15449	0.182102	-2.45718	0.000368695	0.0475688	down	yes
ENSG00000116133	DHCR24	ENST00000648728;ENST00000371269;ENST00000649769;ENST00000535035;ENST00000648712;ENST00000647912;ENST00000648494;ENST00000647585;ENST00000648641;ENST00000650362;ENST00000648182;ENST00000436604	GO:0000139(Golgi membrane);GO:0000246(delta24(24-1) sterol reductase activity);GO:0005634(nucleus);GO:0005737(cytoplasm);GO:0005783(endoplasmic reticulum);GO:0005789(endoplasmic reticulum membrane);GO:0005794(Golgi apparatus);GO:0005829(cytosol);GO:0005856(cytoskeleton);GO:0006629(lipid metabolic process);GO:0006694(steroid biosynthetic process);GO:0006695(cholesterol biosynthetic process);GO:000…	00100(Steroid biosynthesis);00100(Steroid biosynthesis)	K09828	1.3.1.-;EC:1.3.1.72	24-dehydrocholesterol reductase [Source:HGNC Symbol;Acc:HGNC:2859]	nonsense_mediated_decay;protein_coding;processed_transcript	9.07991	48.944	0.185516	-2.43038	0.000373868	0.0477724	down	yes
ENSG00000130766	SESN2	ENST00000253063	GO:0001932(regulation of protein phosphorylation);GO:0005092(GDP-dissociation inhibitor activity);GO:0005515(protein binding);GO:0005634(nucleus);GO:0005737(cytoplasm);GO:0005739(mitochondrion);GO:0005829(cytosol);GO:0006111(regulation of gluconeogenesis);GO:0006635(fatty acid beta-oxidation);GO:0007005(mitochondrion organization);GO:0009749(response to glucose);GO:0016239(positive regulation of …	04115(p53 signaling pathway);04150(mTOR signaling pathway);04211(Longevity regulating pathway)	K20394	NA	sestrin 2 [Source:HGNC Symbol;Acc:HGNC:20746]	protein_coding	30.3593	5.47434	5.54575	2.47138	0.000383849	0.048576	up	yes
ENSG00000177425	PAWR	ENST00000328827;ENST00000551712;ENST00000552637;ENST00000547699;ENST00000547571;ENST00000547016;ENST00000550603;ENST00000548426;ENST00000550006;ENST00000548075;ENST00000549050	GO:0000122(negative regulation of transcription by RNA polymerase II);GO:0000790(nuclear chromatin);GO:0003714(transcription corepressor activity);GO:0003779(actin binding);GO:0005515(protein binding);GO:0005634(nucleus);GO:0005737(cytoplasm);GO:0005884(actin filament);GO:0006915(apoptotic process);GO:0010628(positive regulation of gene expression);GO:0010629(negative regulation of gene expressio…	NA	NA	NA	pro-apoptotic WT1 regulator [Source:HGNC Symbol;Acc:HGNC:8614]	protein_coding;retained_intron;processed_transcript	7.915	1.42695	5.54678	2.47165	0.000390464	0.048576	up	yes
ENSG00000157168	NRG1	ENST00000356819;ENST00000650919;ENST00000518206;ENST00000651807;ENST00000652698;ENST00000405005;ENST00000519301;ENST00000523681;ENST00000651696;ENST00000520407;ENST00000520502;ENST00000539990;ENST00000631040;ENST00000517967;ENST00000521670;ENST00000523041;ENST00000522569;ENST00000614767;ENST00000651335;ENST00000523534;ENST00000519240;ENST00000518104;ENST00000650856;ENST00000523079;ENST00000523320…	GO:0000165(MAPK cascade);GO:0000187(activation of MAPK activity);GO:0000902(cell morphogenesis);GO:0003161(cardiac conduction system development);GO:0003222(ventricular trabecula myocardium morphogenesis);GO:0003712(transcription coregulator activity);GO:0005102(signaling receptor binding);GO:0005125(cytokine activity);GO:0005176(ErbB-2 class receptor binding);GO:0005178(integrin binding);GO:0005…	01521(EGFR tyrosine kinase inhibitor resistance);04012(ErbB signaling pathway);04012(ErbB signaling pathway)	NA	NA	neuregulin 1 [Source:HGNC Symbol;Acc:HGNC:7997]	protein_coding;retained_intron;processed_transcript;nonsense_mediated_decay	18.006	3.26342	5.51753	2.46402	0.000393917	0.048576	up	yes
ENSG00000164932	CTHRC1	ENST00000520880;ENST00000330295;ENST00000415886;ENST00000520337	GO:0005109(frizzled binding);GO:0005201(extracellular matrix structural constituent);GO:0005576(extracellular region);GO:0005581(collagen trimer);GO:0005615(extracellular space);GO:0005737(cytoplasm);GO:0016477(cell migration);GO:0017147(Wnt-protein binding);GO:0031012(extracellular matrix);GO:0032092(positive regulation of protein binding);GO:0033690(positive regulation of osteoblast proliferati…	NA	NA	NA	collagen triple helix repeat containing 1 [Source:HGNC Symbol;Acc:HGNC:18831]	protein_coding	3.94075	0.662647	5.94699	2.57216	0.000394778	0.048576	up	yes
ENSG00000184254	ALDH1A3	ENST00000346623;ENST00000329841;ENST00000561338;ENST00000558033;ENST00000558869;ENST00000560555;ENST00000557963	GO:0001758(retinal dehydrogenase activity);GO:0002072(optic cup morphogenesis involved in camera-type eye development);GO:0002138(retinoic acid biosynthetic process);GO:0004029(aldehyde dehydrogenase (NAD) activity);GO:0004030(aldehyde dehydrogenase [NAD(P)+] activity);GO:0005634(nucleus);GO:0005737(cytoplasm);GO:0005829(cytosol);GO:0005886(plasma membrane);GO:0007626(locomotory behavior);GO:0016…	00010(Glycolysis / Gluconeogenesis);00340(Histidine metabolism);00350(Tyrosine metabolism);00360(Phenylalanine metabolism);00410(beta-Alanine metabolism);00980(Metabolism of xenobiotics by cytochrome P450);00982(Drug metabolism - cytochrome P450);05204(Chemical carcinogenesis);05204(Chemical carcinogenesis)	NA	NA	aldehyde dehydrogenase 1 family member A3 [Source:HGNC Symbol;Acc:HGNC:409]	protein_coding;nonsense_mediated_decay;retained_intron;processed_transcript	195.92	36.0643	5.43252	2.44162	0.000435685	0.0531176	up	yes
ENSG00000008300	CELSR3	ENST00000164024;ENST00000461362;ENST00000470999;ENST00000498057	GO:0001764(neuron migration);GO:0001932(regulation of protein phosphorylation);GO:0004888(transmembrane signaling receptor activity);GO:0004930(G protein-coupled receptor activity);GO:0005509(calcium ion binding);GO:0005515(protein binding);GO:0005886(plasma membrane);GO:0007155(cell adhesion);GO:0007156(homophilic cell adhesion via plasma membrane adhesion molecules);GO:0007165(signal transducti…	NA	K04602	NA	cadherin EGF LAG seven-pass G-type receptor 3 [Source:HGNC Symbol;Acc:HGNC:3230]	protein_coding;retained_intron	0.751423	0.132569	5.66815	2.50288	0.000445036	0.0537644	up	yes
ENSG00000076770	MBNL3	ENST00000370844;ENST00000442191;ENST00000473364;ENST00000370853;ENST00000421707;ENST00000394311;ENST00000436215;ENST00000465964;ENST00000370839;ENST00000370857;ENST00000538204;ENST00000370849	GO:0000381(regulation of alternative mRNA splicing, via spliceosome);GO:0003723(RNA binding);GO:0005515(protein binding);GO:0005634(nucleus);GO:0005654(nucleoplasm);GO:0005737(cytoplasm);GO:0006397(mRNA processing);GO:0007275(multicellular organism development);GO:0008380(RNA splicing);GO:0043484(regulation of RNA splicing);GO:0045662(negative regulation of myoblast differentiation);GO:0046872(me…	NA	K14943	NA	muscleblind like splicing regulator 3 [Source:HGNC Symbol;Acc:HGNC:20564]	protein_coding;processed_transcript	0.966532	0.171511	5.6354	2.49452	0.000458	0.0544256	up	yes
ENSG00000240184	PCDHGC3	ENST00000308177;ENST00000622656;ENST00000622836;ENST00000616230;ENST00000611950;ENST00000617641;ENST00000617222;ENST00000621008	GO:0005509(calcium ion binding);GO:0005886(plasma membrane);GO:0005887(integral component of plasma membrane);GO:0007155(cell adhesion);GO:0007156(homophilic cell adhesion via plasma membrane adhesion molecules);GO:0016020(membrane);GO:0016021(integral component of membrane);GO:0016339(calcium-dependent cell-cell adhesion via plasma membrane cell adhesion molecules);GO:0050808(synapse organizatio…	NA	K16497	NA	protocadherin gamma subfamily C, 3 [Source:HGNC Symbol;Acc:HGNC:8716]	protein_coding;processed_transcript	1.0242	5.43143	0.188569	-2.40684	0.000461151	0.0544256	down	yes
ENSG00000189060	H1F0	ENST00000340857	GO:0000122(negative regulation of transcription by RNA polymerase II);GO:0000786(nucleosome);GO:0000790(nuclear chromatin);GO:0003677(DNA binding);GO:0003680(AT DNA binding);GO:0003690(double-stranded DNA binding);GO:0003723(RNA binding);GO:0005515(protein binding);GO:0005634(nucleus);GO:0005654(nucleoplasm);GO:0005694(chromosome);GO:0005719(nuclear euchromatin);GO:0005794(Golgi apparatus);GO:000…	NA	K11275	NA	H1 histone family member 0 [Source:HGNC Symbol;Acc:HGNC:4714]	protein_coding	175.261	32.5274	5.38812	2.42978	0.000462796	0.0544256	up	yes
ENSG00000151835	SACS	ENST00000402364;ENST00000455470;ENST00000382292;ENST00000423156;ENST00000476776	GO:0005515(protein binding);GO:0005634(nucleus);GO:0005737(cytoplasm);GO:0005739(mitochondrion);GO:0006457(protein folding);GO:0030424(axon);GO:0030425(dendrite);GO:0030544(Hsp70 protein binding);GO:0051087(chaperone binding);GO:0070628(proteasome binding);GO:0070852(cell body fiber);GO:0090084(negative regulation of inclusion body assembly);GO:0090084(negative regulation of inclusion body assemb…	NA	K17592	NA	sacsin molecular chaperone [Source:HGNC Symbol;Acc:HGNC:10519]	protein_coding;processed_transcript	0.535356	2.80652	0.190754	-2.39021	0.000477499	0.0556158	down	yes
ENSG00000173432	SAA1	ENST00000405158;ENST00000356524;ENST00000532858;ENST00000649195	GO:0000187(activation of MAPK activity);GO:0001664(G protein-coupled receptor binding);GO:0005576(extracellular region);GO:0005615(extracellular space);GO:0005881(cytoplasmic microtubule);GO:0006898(receptor-mediated endocytosis);GO:0006953(acute-phase response);GO:0007186(G protein-coupled receptor signaling pathway);GO:0007204(positive regulation of cytosolic calcium ion concentration);GO:00082…	NA	K17310	NA	serum amyloid A1 [Source:HGNC Symbol;Acc:HGNC:10513]	protein_coding	41.6565	216.661	0.192266	-2.37883	0.000485082	0.0556158	down	yes
ENSG00000120256	LRP11	ENST00000239367;ENST00000463728;ENST00000367368	GO:0005515(protein binding);GO:0005886(plasma membrane);GO:0009408(response to heat);GO:0009409(response to cold);GO:0009414(response to water deprivation);GO:0009612(response to mechanical stimulus);GO:0016020(membrane);GO:0016021(integral component of membrane);GO:0033555(multicellular organismal response to stress);GO:0035902(response to immobilization stress);GO:0042594(response to starvation…	NA	NA	NA	LDL receptor related protein 11 [Source:HGNC Symbol;Acc:HGNC:16936]	protein_coding;retained_intron	11.5707	2.14675	5.38988	2.43025	0.000485471	0.0556158	up	yes
ENSG00000261553	AL137782	ENST00000563635;ENST00000570285	NA	NA	NA	NA	novel transcript	processed_transcript	2.07588	0.369208	5.62251	2.49121	0.000504891	0.0573461	up	yes
ENSG00000178761	FAM219B	ENST00000569761;ENST00000563413;ENST00000563671;ENST00000565772;ENST00000570143;ENST00000563069;ENST00000569524;ENST00000562698;ENST00000563119;ENST00000564723;ENST00000357635;ENST00000563706;ENST00000564857;ENST00000566132;ENST00000563877;ENST00000566894;ENST00000564019;ENST00000566194;ENST00000567388	NA	NA	NA	NA	family with sequence similarity 219 member B [Source:HGNC Symbol;Acc:HGNC:24695]	nonsense_mediated_decay;protein_coding;processed_transcript;retained_intron	4.18233	0.763642	5.47683	2.45334	0.000530801	0.0595624	up	yes
ENSG00000121350	PYROXD1	ENST00000538582;ENST00000536851;ENST00000538615;ENST00000544187;ENST00000538072;ENST00000543476;ENST00000544970;ENST00000375266;ENST00000240651	GO:0005515(protein binding);GO:0005634(nucleus);GO:0005737(cytoplasm);GO:0016491(oxidoreductase activity);GO:0030017(sarcomere);GO:0034599(cellular response to oxidative stress);GO:0055114(oxidation-reduction process);GO:0055114(oxidation-reduction process)	NA	NA	NA	pyridine nucleotide-disulphide oxidoreductase domain 1 [Source:HGNC Symbol;Acc:HGNC:26162]	protein_coding;retained_intron;nonsense_mediated_decay	4.12427	0.759883	5.42751	2.44029	0.000533368	0.0595624	up	yes
ENSG00000204604	ZNF468	ENST00000391781;ENST00000597924;ENST00000602144;ENST00000595646;ENST00000601847;ENST00000396409;ENST00000601980;ENST00000243639	GO:0000981(DNA-binding transcription factor activity, RNA polymerase II-specific);GO:0003676(nucleic acid binding);GO:0003677(DNA binding);GO:0005622(intracellular);GO:0005634(nucleus);GO:0006355(regulation of transcription, DNA-templated);GO:0006357(regulation of transcription by RNA polymerase II);GO:0046872(metal ion binding);GO:0046872(metal ion binding)	05168(Herpes simplex virus 1 infection);05168(Herpes simplex virus 1 infection)	K09228	NA	zinc finger protein 468 [Source:HGNC Symbol;Acc:HGNC:33105]	protein_coding;nonsense_mediated_decay	0.10086	0.545582	0.184867	-2.43544	0.000559315	0.0619394	down	yes
ENSG00000260804	LINC01963	ENST00000562038	NA	NA	NA	NA	long intergenic non-protein coding RNA 1963 [Source:HGNC Symbol;Acc:HGNC:25283]	lincRNA	0.525079	2.76244	0.190078	-2.39534	0.000577788	0.0630602	down	yes
ENSG00000176700	SCAND2P	ENST00000348993;ENST00000560416;ENST00000530891;ENST00000558612;ENST00000649495;ENST00000560543;ENST00000427525;ENST00000560678;ENST00000558508;ENST00000541103	NA	NA	NA	NA	SCAN domain containing 2 pseudogene [Source:HGNC Symbol;Acc:HGNC:10567]	processed_transcript;transcribed_unprocessed_pseudogene	1.3099	0.24279	5.39518	2.43167	0.000578926	0.0630602	up	yes
ENSG00000086570	FAT2	ENST00000261800;ENST00000520200	GO:0005509(calcium ion binding);GO:0005794(Golgi apparatus);GO:0005886(plasma membrane);GO:0005913(cell-cell adherens junction);GO:0007155(cell adhesion);GO:0007156(homophilic cell adhesion via plasma membrane adhesion molecules);GO:0010631(epithelial cell migration);GO:0016020(membrane);GO:0016021(integral component of membrane);GO:0030054(cell junction);GO:0031589(cell-substrate adhesion);GO:00…	NA	NA	NA	FAT atypical cadherin 2 [Source:HGNC Symbol;Acc:HGNC:3596]	protein_coding	2.60091	13.1574	0.197676	-2.33879	0.000589284	0.0636666	down	yes
ENSG00000198894	CIPC	ENST00000361786;ENST00000554447;ENST00000554658;ENST00000557115;ENST00000555200;ENST00000555437;ENST00000555611;ENST00000556863	GO:0005515(protein binding);GO:0005634(nucleus);GO:0005737(cytoplasm);GO:0005829(cytosol);GO:0042754(negative regulation of circadian rhythm);GO:0045892(negative regulation of transcription, DNA-templated);GO:0048511(rhythmic process);GO:0048511(rhythmic process)	NA	NA	NA	CLOCK interacting pacemaker [Source:HGNC Symbol;Acc:HGNC:20365]	protein_coding;retained_intron	4.6261	0.874432	5.2904	2.40338	0.000616215	0.0660393	up	yes
ENSG00000104313	EYA1	ENST00000340726;ENST00000644424;ENST00000645793;ENST00000645451;ENST00000303824;ENST00000388742;ENST00000493349;ENST00000521794;ENST00000642391;ENST00000643681;ENST00000644712;ENST00000465115;ENST00000519927;ENST00000647540;ENST00000518177;ENST00000496494;ENST00000388740;ENST00000644427;ENST00000523987;ENST00000419131;ENST00000388743;ENST00000644229;ENST00000388741;ENST00000422295;ENST00000523327	GO:0001656(metanephros development);GO:0001657(ureteric bud development);GO:0001658(branching involved in ureteric bud morphogenesis);GO:0003151(outflow tract morphogenesis);GO:0003723(RNA binding);GO:0004721(phosphoprotein phosphatase activity);GO:0004725(protein tyrosine phosphatase activity);GO:0005515(protein binding);GO:0005634(nucleus);GO:0005654(nucleoplasm);GO:0005737(cytoplasm);GO:000628…	05202(Transcriptional misregulation in cancer);05202(Transcriptional misregulation in cancer)	K15616	EC:3.1.3.48	EYA transcriptional coactivator and phosphatase 1 [Source:HGNC Symbol;Acc:HGNC:3519]	protein_coding;processed_transcript;nonsense_mediated_decay;retained_intron	0.310341	1.5787	0.19658	-2.34681	0.00063155	0.0671413	down	yes
ENSG00000276672	AL161891	ENST00000621575	NA	NA	NA	NA	novel transcript, sense intronic to RFC3	sense_intronic	0.188878	1.00516	0.187909	-2.4119	0.000641709	0.06768	down	yes
ENSG00000183760	ACP7	ENST00000594229;ENST00000331256;ENST00000601531;ENST00000601575	GO:0003993(acid phosphatase activity);GO:0005576(extracellular region);GO:0016311(dephosphorylation);GO:0016787(hydrolase activity);GO:0046872(metal ion binding);GO:0046872(metal ion binding)	NA	K22390	NA	acid phosphatase 7, tartrate resistant (putative) [Source:HGNC Symbol;Acc:HGNC:33781]	protein_coding;nonsense_mediated_decay	2.03596	0.373341	5.45337	2.44715	0.000658013	0.068853	up	yes
ENSG00000177427	MIEF2	ENST00000323019;ENST00000395704;ENST00000395703;ENST00000395706;ENST00000577216;ENST00000579341;ENST00000583745;ENST00000578621;ENST00000578174	GO:0005515(protein binding);GO:0005739(mitochondrion);GO:0005741(mitochondrial outer membrane);GO:0007005(mitochondrion organization);GO:0010821(regulation of mitochondrion organization);GO:0016020(membrane);GO:0016021(integral component of membrane);GO:0032464(positive regulation of protein homooligomerization);GO:0042802(identical protein binding);GO:0090141(positive regulation of mitochondrial…	NA	NA	NA	mitochondrial elongation factor 2 [Source:HGNC Symbol;Acc:HGNC:17920]	protein_coding;processed_transcript;retained_intron	7.084	1.36587	5.18643	2.37474	0.000690819	0.0716048	up	yes
ENSG00000050165	DKK3	ENST00000396505;ENST00000525493;ENST00000529338;ENST00000525927;ENST00000532372;ENST00000534511;ENST00000530694;ENST00000532873;ENST00000534479;ENST00000531309;ENST00000528188;ENST00000326932;ENST00000526218;ENST00000533813;ENST00000527132;ENST00000533900	GO:0005576(extracellular region);GO:0005615(extracellular space);GO:0007275(multicellular organism development);GO:0009653(anatomical structure morphogenesis);GO:0016055(Wnt signaling pathway);GO:0017015(regulation of transforming growth factor beta receptor signaling pathway);GO:0030178(negative regulation of Wnt signaling pathway);GO:0030325(adrenal gland development);GO:0032348(negative regula…	NA	NA	NA	dickkopf WNT signaling pathway inhibitor 3 [Source:HGNC Symbol;Acc:HGNC:2893]	protein_coding;processed_transcript;retained_intron	9.86502	1.91741	5.14497	2.36316	0.000695088	0.0716048	up	yes
ENSG00000160179	ABCG1	ENST00000450121;ENST00000472587;ENST00000347800;ENST00000496783;ENST00000343687;ENST00000398449;ENST00000398437;ENST00000361802;ENST00000398457;ENST00000462050;ENST00000467818	GO:0000139(Golgi membrane);GO:0000166(nucleotide binding);GO:0005524(ATP binding);GO:0005543(phospholipid binding);GO:0005548(phospholipid transporter activity);GO:0005623(cell);GO:0005739(mitochondrion);GO:0005768(endosome);GO:0005783(endoplasmic reticulum);GO:0005789(endoplasmic reticulum membrane);GO:0005794(Golgi apparatus);GO:0005886(plasma membrane);GO:0006355(regulation of transcription, D…	02010(ABC transporters);02010(ABC transporters)	K05679	NA	ATP binding cassette subfamily G member 1 [Source:HGNC Symbol;Acc:HGNC:73]	protein_coding;retained_intron;processed_transcript	2.58698	0.496012	5.21555	2.38282	0.000734401	0.0750727	up	yes
ENSG00000081041	CXCL2	ENST00000508487;ENST00000510048;ENST00000296031	GO:0002237(response to molecule of bacterial origin);GO:0005125(cytokine activity);GO:0005515(protein binding);GO:0005576(extracellular region);GO:0005615(extracellular space);GO:0006935(chemotaxis);GO:0006952(defense response);GO:0006954(inflammatory response);GO:0006955(immune response);GO:0007186(G protein-coupled receptor signaling pathway);GO:0008009(chemokine activity);GO:0010469(regulation…	04060(Cytokine-cytokine receptor interaction);04062(Chemokine signaling pathway);04064(NF-kappa B signaling pathway);04621(NOD-like receptor signaling pathway);04657(IL-17 signaling pathway);04668(TNF signaling pathway);05132(Salmonella infection);05134(Legionellosis);05167(Kaposi sarcoma-associated herpesvirus infection);05167(Kaposi sarcoma-associated herpesvirus infection)	K05505	NA	C-X-C motif chemokine ligand 2 [Source:HGNC Symbol;Acc:HGNC:4603]	protein_coding;retained_intron;processed_transcript	76.3594	15.1314	5.04641	2.33526	0.000749436	0.0760248	up	yes
ENSG00000275713	HIST1H2BH	ENST00000619466	GO:0000786(nucleosome);GO:0003677(DNA binding);GO:0005515(protein binding);GO:0005634(nucleus);GO:0005654(nucleoplasm);GO:0005694(chromosome);GO:0005829(cytosol);GO:0006334(nucleosome assembly);GO:0016567(protein ubiquitination);GO:0019899(enzyme binding);GO:0032991(protein-containing complex);GO:0044389(ubiquitin-like protein ligase binding);GO:0046982(protein heterodimerization activity);GO:007…	05034(Alcoholism);05203(Viral carcinogenesis);05322(Systemic lupus erythematosus)	NA	NA	histone cluster 1 H2B family member h [Source:HGNC Symbol;Acc:HGNC:4755]	protein_coding	0.641754	3.28604	0.195297	-2.35626	0.000763812	0.0768962	down	yes
ENSG00000240476	LINC00973	ENST00000473756	NA	NA	NA	NA	long intergenic non-protein coding RNA 973 [Source:HGNC Symbol;Acc:HGNC:48868]	lincRNA	33.9723	6.6891	5.07876	2.34448	0.000772455	0.0771816	up	yes
ENSG00000139132	FGD4	ENST00000473513;ENST00000427716;ENST00000494275;ENST00000472289;ENST00000551984;ENST00000546442;ENST00000395740;ENST00000534526;ENST00000479023;ENST00000531134;ENST00000493087;ENST00000583694;ENST00000494977;ENST00000525053;ENST00000497153;ENST00000550091	GO:0001726(ruffle);GO:0003779(actin binding);GO:0005085(guanyl-nucleotide exchange factor activity);GO:0005089(Rho guanyl-nucleotide exchange factor activity);GO:0005737(cytoplasm);GO:0005794(Golgi apparatus);GO:0005829(cytosol);GO:0005856(cytoskeleton);GO:0007010(cytoskeleton organization);GO:0007186(G protein-coupled receptor signaling pathway);GO:0008360(regulation of cell shape);GO:0030027(la…	NA	K05723	NA	FYVE, RhoGEF and PH domain containing 4 [Source:HGNC Symbol;Acc:HGNC:19125]	processed_transcript;protein_coding;retained_intron;nonsense_mediated_decay	2.352	0.464216	5.0666	2.34102	0.00080379	0.0797131	up	yes
ENSG00000273333	AL662884	ENST00000559458	NA	NA	NA	NA	novel transcript	3prime_overlapping_ncRNA	4.10134	20.306	0.201977	-2.30774	0.000811552	0.0798868	down	yes
ENSG00000233184	AC093157	ENST00000451213;ENST00000449473;ENST00000453011;ENST00000454721;ENST00000446527;ENST00000416329	NA	NA	NA	NA	novel transcript	retained_intron;antisense	3.25521	0.611743	5.32121	2.41175	0.000830796	0.0803805	up	yes
ENSG00000079215	SLC1A3	ENST00000265113;ENST00000513903;ENST00000381918;ENST00000514563;ENST00000513646;ENST00000612708;ENST00000416645;ENST00000504121;ENST00000505376;ENST00000512374;ENST00000509272;ENST00000505202;ENST00000506178;ENST00000502864;ENST00000506725;ENST00000613445	GO:0001504(neurotransmitter uptake);GO:0005313(L-glutamate transmembrane transporter activity);GO:0005314(high-affinity glutamate transmembrane transporter activity);GO:0005886(plasma membrane);GO:0005887(integral component of plasma membrane);GO:0006536(glutamate metabolic process);GO:0006537(glutamate biosynthetic process);GO:0006811(ion transport);GO:0006865(amino acid transport);GO:0007268(ch…	04721(Synaptic vesicle cycle);04724(Glutamatergic synapse);04724(Glutamatergic synapse)	NA	NA	solute carrier family 1 member 3 [Source:HGNC Symbol;Acc:HGNC:10941]	protein_coding;processed_transcript;retained_intron	0.665501	3.27726	0.203066	-2.29998	0.000832129	0.0803805	down	yes
ENSG00000173918	C1QTNF1	ENST00000583904;ENST00000579760;ENST00000339142;ENST00000311661;ENST00000578229;ENST00000582625;ENST00000581774;ENST00000580454;ENST00000392445;ENST00000354124;ENST00000580474;ENST00000582295	GO:0005515(protein binding);GO:0005518(collagen binding);GO:0005576(extracellular region);GO:0005581(collagen trimer);GO:0005615(extracellular space);GO:0005887(integral component of plasma membrane);GO:0007204(positive regulation of cytosolic calcium ion concentration);GO:0010544(negative regulation of platelet activation);GO:0010628(positive regulation of gene expression);GO:0010906(regulation …	NA	NA	NA	C1q and TNF related 1 [Source:HGNC Symbol;Acc:HGNC:14324]	protein_coding;processed_transcript	2.12549	0.41509	5.12054	2.3563	0.000834714	0.0803805	up	yes
ENSG00000074416	MGLL	ENST00000434178;ENST00000487473;ENST00000476682;ENST00000494830;ENST00000496306;ENST00000453507;ENST00000265052;ENST00000484451;ENST00000476654;ENST00000479967;ENST00000648300;ENST00000465597;ENST00000398101;ENST00000398104;ENST00000493611	GO:0004622(lysophospholipase activity);GO:0005515(protein binding);GO:0005654(nucleoplasm);GO:0005737(cytoplasm);GO:0005789(endoplasmic reticulum membrane);GO:0005829(cytosol);GO:0005886(plasma membrane);GO:0006629(lipid metabolic process);GO:0006631(fatty acid metabolic process);GO:0006633(fatty acid biosynthetic process);GO:0006954(inflammatory response);GO:0009966(regulation of signal transduc…	00561(Glycerolipid metabolism);04714(Thermogenesis);04723(Retrograde endocannabinoid signaling);04923(Regulation of lipolysis in adipocytes);04923(Regulation of lipolysis in adipocytes)	K01054	EC:3.1.1.23	monoglyceride lipase [Source:HGNC Symbol;Acc:HGNC:17038]	protein_coding;processed_transcript	2.58989	0.517719	5.0025	2.32265	0.000859341	0.0819031	up	yes
ENSG00000256393	RPL41P5	ENST00000536425	NA	NA	NA	NA	ribosomal protein L41 pseudogene 5 [Source:HGNC Symbol;Acc:HGNC:10355]	processed_pseudogene	102.179	19.6261	5.20629	2.38026	0.000862852	0.0819031	up	yes
ENSG00000130513	GDF15	ENST00000252809;ENST00000594925;ENST00000597765;ENST00000604609;ENST00000595973	GO:0000187(activation of MAPK activity);GO:0002023(reduction of food intake in response to dietary excess);GO:0005125(cytokine activity);GO:0005160(transforming growth factor beta receptor binding);GO:0005515(protein binding);GO:0005576(extracellular region);GO:0005615(extracellular space);GO:0005634(nucleus);GO:0005737(cytoplasm);GO:0005794(Golgi apparatus);GO:0007165(signal transduction);GO:000…	04060(Cytokine-cytokine receptor interaction);04060(Cytokine-cytokine receptor interaction)	K05504	NA	growth differentiation factor 15 [Source:HGNC Symbol;Acc:HGNC:30142]	protein_coding;processed_transcript	48.9641	10.0081	4.89245	2.29056	0.000928267	0.0874456	up	yes
ENSG00000273983	HIST1H3G	ENST00000614378	GO:0000183(chromatin silencing at rDNA);GO:0000228(nuclear chromosome);GO:0000786(nucleosome);GO:0000788(nuclear nucleosome);GO:0003677(DNA binding);GO:0005515(protein binding);GO:0005576(extracellular region);GO:0005634(nucleus);GO:0005654(nucleoplasm);GO:0005694(chromosome);GO:0006325(chromatin organization);GO:0006334(nucleosome assembly);GO:0006335(DNA replication-dependent nucleosome assembl…	05034(Alcoholism);05202(Transcriptional misregulation in cancer);05322(Systemic lupus erythematosus)	NA	NA	histone cluster 1 H3 family member g [Source:HGNC Symbol;Acc:HGNC:4772]	protein_coding	0.401577	2.02559	0.198251	-2.3346	0.000934403	0.0874456	down	yes
ENSG00000223478	AL441992	ENST00000443631	NA	NA	NA	NA	novel transcript	antisense	2.66348	13.1644	0.202324	-2.30526	0.000951024	0.0880142	down	yes
ENSG00000185585	OLFML2A	ENST00000373580;ENST00000331715;ENST00000288815	GO:0005576(extracellular region);GO:0030198(extracellular matrix organization);GO:0031012(extracellular matrix);GO:0042803(protein homodimerization activity);GO:0050840(extracellular matrix binding);GO:0050840(extracellular matrix binding)	NA	NA	NA	olfactomedin like 2A [Source:HGNC Symbol;Acc:HGNC:27270]	protein_coding	0.81269	3.87989	0.209462	-2.25524	0.000953724	0.0880142	down	yes
ENSG00000234741	GAS5	ENST00000448718;ENST00000422183;ENST00000422008;ENST00000414075;ENST00000454068;ENST00000651080;ENST00000436656;ENST00000432536;ENST00000436285;ENST00000451607;ENST00000442067;ENST00000444470;ENST00000443799;ENST00000650796;ENST00000416952;ENST00000450589;ENST00000412059;ENST00000456293;ENST00000456812;ENST00000452197;ENST00000449289;ENST00000454813;ENST00000449589;ENST00000430245;ENST00000425771…	NA	NA	NA	NA	growth arrest specific 5 [Source:HGNC Symbol;Acc:HGNC:16355]	lincRNA;retained_intron;processed_transcript	61.3553	12.627	4.85904	2.28067	0.000979099	0.0897328	up	yes
ENSG00000128590	DNAJB9	ENST00000249356;ENST00000465725;ENST00000491582	GO:0002377(immunoglobulin production);GO:0005515(protein binding);GO:0005730(nucleolus);GO:0005737(cytoplasm);GO:0005783(endoplasmic reticulum);GO:0005788(endoplasmic reticulum lumen);GO:0005789(endoplasmic reticulum membrane);GO:0006986(response to unfolded protein);GO:0030183(B cell differentiation);GO:0030433(ubiquitin-dependent ERAD pathway);GO:0030544(Hsp70 protein binding);GO:0034976(respon…	NA	K09515	NA	DnaJ heat shock protein family (Hsp40) member B9 [Source:HGNC Symbol;Acc:HGNC:6968]	protein_coding;processed_transcript;retained_intron	10.5794	2.1584	4.90149	2.29322	0.00100241	0.0906402	up	yes
ENSG00000115221	ITGB6	ENST00000283249;ENST00000409872;ENST00000652612;ENST00000428609;ENST00000475438;ENST00000409583;ENST00000409967;ENST00000620391	GO:0001618(virus receptor activity);GO:0005178(integrin binding);GO:0005515(protein binding);GO:0005654(nucleoplasm);GO:0005813(centrosome);GO:0005886(plasma membrane);GO:0005925(focal adhesion);GO:0006954(inflammatory response);GO:0007155(cell adhesion);GO:0007160(cell-matrix adhesion);GO:0007229(integrin-mediated signaling pathway);GO:0008305(integrin complex);GO:0009897(external side of plasma…	04151(PI3K-Akt signaling pathway);04510(Focal adhesion);04512(ECM-receptor interaction);04810(Regulation of actin cytoskeleton);05165(Human papillomavirus infection);05410(Hypertrophic cardiomyopathy (HCM));05412(Arrhythmogenic right ventricular cardiomyopathy (ARVC));05414(Dilated cardiomyopathy (DCM));05414(Dilated cardiomyopathy (DCM))	K06589	NA	integrin subunit beta 6 [Source:HGNC Symbol;Acc:HGNC:6161]	protein_coding;retained_intron;processed_transcript;nonsense_mediated_decay	1.43	6.74857	0.211897	-2.23856	0.00100264	0.0906402	down	yes
ENSG00000147124	ZNF41	ENST00000465311;ENST00000377065;ENST00000432977;ENST00000313116	GO:0000981(DNA-binding transcription factor activity, RNA polymerase II-specific);GO:0003676(nucleic acid binding);GO:0003677(DNA binding);GO:0005515(protein binding);GO:0005622(intracellular);GO:0005634(nucleus);GO:0006355(regulation of transcription, DNA-templated);GO:0006357(regulation of transcription by RNA polymerase II);GO:0046872(metal ion binding);GO:0046872(metal ion binding)	05168(Herpes simplex virus 1 infection);05168(Herpes simplex virus 1 infection)	K09228	NA	zinc finger protein 41 [Source:HGNC Symbol;Acc:HGNC:13107]	processed_transcript;protein_coding	2.21327	0.445061	4.97295	2.3141	0.00108077	0.0970425	up	yes
ENSG00000044574	HSPA5	ENST00000324460	GO:0000166(nucleotide binding);GO:0001554(luteolysis);GO:0005509(calcium ion binding);GO:0005515(protein binding);GO:0005524(ATP binding);GO:0005634(nucleus);GO:0005737(cytoplasm);GO:0005739(mitochondrion);GO:0005783(endoplasmic reticulum);GO:0005788(endoplasmic reticulum lumen);GO:0005789(endoplasmic reticulum membrane);GO:0005790(smooth endoplasmic reticulum);GO:0005793(endoplasmic reticulum-Go…	03060(Protein export);04141(Protein processing in endoplasmic reticulum);04612(Antigen processing and presentation);04918(Thyroid hormone synthesis);05020(Prion diseases)	K09490	NA	heat shock protein family A (Hsp70) member 5 [Source:HGNC Symbol;Acc:HGNC:5238]	protein_coding	929.512	195.128	4.7636	2.25205	0.00109199	0.0973925	up	yes
ENSG00000154134	ROBO3	ENST00000531545;ENST00000531075;ENST00000525304;ENST00000528820;ENST00000528144;ENST00000531888;ENST00000529658;ENST00000527245;ENST00000530647;ENST00000525482;ENST00000527196;ENST00000538940;ENST00000543966;ENST00000526551;ENST00000524971;ENST00000534598;ENST00000525448;ENST00000397801;ENST00000528068;ENST00000531119;ENST00000532472	GO:0005515(protein binding);GO:0005886(plasma membrane);GO:0006935(chemotaxis);GO:0007156(homophilic cell adhesion via plasma membrane adhesion molecules);GO:0007275(multicellular organism development);GO:0007399(nervous system development);GO:0007411(axon guidance);GO:0016020(membrane);GO:0016021(integral component of membrane);GO:0016199(axon midline choice point recognition);GO:0030154(cell di…	04360(Axon guidance);04360(Axon guidance)	K06755	NA	roundabout guidance receptor 3 [Source:HGNC Symbol;Acc:HGNC:13433]	processed_transcript;retained_intron;protein_coding	0.678505	0.127935	5.30352	2.40695	0.00111641	0.0989066	up	yes
ENSG00000144182	LIPT1	ENST00000449211;ENST00000480170;ENST00000651691;ENST00000415142;ENST00000393473;ENST00000434566;ENST00000436234;ENST00000393471	GO:0005739(mitochondrion);GO:0005759(mitochondrial matrix);GO:0006464(cellular protein modification process);GO:0006629(lipid metabolic process);GO:0009249(protein lipoylation);GO:0016740(transferase activity);GO:0016746(transferase activity, transferring acyl groups);GO:0034641(cellular nitrogen compound metabolic process);GO:0034641(cellular nitrogen compound metabolic process)	00785(Lipoic acid metabolism);00785(Lipoic acid metabolism)	K10105	NA	lipoyltransferase 1 [Source:HGNC Symbol;Acc:HGNC:29569]	protein_coding;retained_intron	2.53692	0.499632	5.07757	2.34414	0.00113922	0.100259	up	yes
ENSG00000106366	SERPINE1	ENST00000223095	GO:0001300(chronological cell aging);GO:0001525(angiogenesis);GO:0002020(protease binding);GO:0002576(platelet degranulation);GO:0004867(serine-type endopeptidase inhibitor activity);GO:0005102(signaling receptor binding);GO:0005515(protein binding);GO:0005576(extracellular region);GO:0005615(extracellular space);GO:0005886(plasma membrane);GO:0007623(circadian rhythm);GO:0010466(negative regulat…	04066(HIF-1 signaling pathway);04115(p53 signaling pathway);04218(Cellular senescence);04371(Apelin signaling pathway);04390(Hippo signaling pathway);04610(Complement and coagulation cascades);04933(AGE-RAGE signaling pathway in diabetic complications);05142(Chagas disease (American trypanosomiasis))	K03982	NA	serpin family E member 1 [Source:HGNC Symbol;Acc:HGNC:8583]	protein_coding	10.7753	2.26552	4.75624	2.24982	0.00117746	0.102943	up	yes
ENSG00000196352	CD55	ENST00000367063;ENST00000367064;ENST00000488171;ENST00000465534;ENST00000343420;ENST00000645323;ENST00000618707;ENST00000367067;ENST00000634386;ENST00000635614;ENST00000391921;ENST00000314754;ENST00000476590;ENST00000644836	GO:0000139(Golgi membrane);GO:0001618(virus receptor activity);GO:0002376(immune system process);GO:0005515(protein binding);GO:0005576(extracellular region);GO:0005886(plasma membrane);GO:0006888(endoplasmic reticulum to Golgi vesicle-mediated transport);GO:0006958(complement activation, classical pathway);GO:0007204(positive regulation of cytosolic calcium ion concentration);GO:0008289(lipid bi…	04610(Complement and coagulation cascades);04640(Hematopoietic cell lineage);05416(Viral myocarditis);05416(Viral myocarditis)	NA	NA	CD55 molecule (Cromer blood group) [Source:HGNC Symbol;Acc:HGNC:2665]	protein_coding;retained_intron;nonsense_mediated_decay	10.6016	2.25445	4.7025	2.23343	0.0012474	0.107713	up	yes
ENSG00000101213	PTK6	ENST00000542869;ENST00000217185	GO:0000166(nucleotide binding);GO:0001726(ruffle);GO:0004672(protein kinase activity);GO:0004713(protein tyrosine kinase activity);GO:0004715(non-membrane spanning protein tyrosine kinase activity);GO:0005102(signaling receptor binding);GO:0005515(protein binding);GO:0005524(ATP binding);GO:0005634(nucleus);GO:0005654(nucleoplasm);GO:0005737(cytoplasm);GO:0005829(cytosol);GO:0005886(plasma membra…	NA	NA	NA	protein tyrosine kinase 6 [Source:HGNC Symbol;Acc:HGNC:9617]	protein_coding	5.59169	1.16905	4.7831	2.25795	0.00124824	0.107713	up	yes
ENSG00000169242	EFNA1	ENST00000469878;ENST00000368407;ENST00000474413;ENST00000368406;ENST00000497282	GO:0000122(negative regulation of transcription by RNA polymerase II);GO:0001525(angiogenesis);GO:0001934(positive regulation of protein phosphorylation);GO:0003180(aortic valve morphogenesis);GO:0003183(mitral valve morphogenesis);GO:0003199(endocardial cushion to mesenchymal transition involved in heart valve formation);GO:0005102(signaling receptor binding);GO:0005515(protein binding);GO:00055…	04010(MAPK signaling pathway);04014(Ras signaling pathway);04015(Rap1 signaling pathway);04151(PI3K-Akt signaling pathway);04360(Axon guidance);04360(Axon guidance)	K05462	NA	ephrin A1 [Source:HGNC Symbol;Acc:HGNC:3221]	processed_transcript;protein_coding	7.97884	36.2117	0.220339	-2.1822	0.00127091	0.108507	down	yes
ENSG00000157551	KCNJ15	ENST00000398938;ENST00000419868;ENST00000417042;ENST00000613499;ENST00000328656;ENST00000548700;ENST00000472602;ENST00000551422;ENST00000438657;ENST00000398934;ENST00000398925;ENST00000549158;ENST00000549805;ENST00000547595;ENST00000547341;ENST00000443341;ENST00000398928;ENST00000549932;ENST00000398927;ENST00000398932;ENST00000398930;ENST00000612702	GO:0005242(inward rectifier potassium channel activity);GO:0005244(voltage-gated ion channel activity);GO:0005515(protein binding);GO:0005886(plasma membrane);GO:0005887(integral component of plasma membrane);GO:0006811(ion transport);GO:0006813(potassium ion transport);GO:0016020(membrane);GO:0016021(integral component of membrane);GO:0034220(ion transmembrane transport);GO:0034765(regulation of…	04971(Gastric acid secretion);04971(Gastric acid secretion)	K05008	NA	potassium voltage-gated channel subfamily J member 15 [Source:HGNC Symbol;Acc:HGNC:6261]	protein_coding;processed_transcript	0.237724	1.1007	0.215975	-2.21106	0.00127775	0.108507	down	yes
ENSG00000166250	CLMP	ENST00000448775;ENST00000527977;ENST00000529128;ENST00000530371	GO:0005881(cytoplasmic microtubule);GO:0005886(plasma membrane);GO:0005923(bicellular tight junction);GO:0009986(cell surface);GO:0016020(membrane);GO:0016021(integral component of membrane);GO:0030054(cell junction);GO:0048565(digestive tract development);GO:0048565(digestive tract development)	NA	K06789	NA	CXADR like membrane protein [Source:HGNC Symbol;Acc:HGNC:24039]	protein_coding;retained_intron;processed_transcript	4.10406	0.863461	4.75304	2.24885	0.00128193	0.108507	up	yes
ENSG00000062282	DGAT2	ENST00000603363;ENST00000605099;ENST00000604935;ENST00000604733;ENST00000603865;ENST00000605608;ENST00000228027;ENST00000603276;ENST00000376262	GO:0003846(2-acylglycerol O-acyltransferase activity);GO:0004144(diacylglycerol O-acyltransferase activity);GO:0005737(cytoplasm);GO:0005739(mitochondrion);GO:0005783(endoplasmic reticulum);GO:0005789(endoplasmic reticulum membrane);GO:0005811(lipid droplet);GO:0006071(glycerol metabolic process);GO:0006629(lipid metabolic process);GO:0010867(positive regulation of triglyceride biosynthetic proce…	00561(Glycerolipid metabolism);04975(Fat digestion and absorption);04975(Fat digestion and absorption)	K11160	2.3.1.75;EC:2.3.1.20	diacylglycerol O-acyltransferase 2 [Source:HGNC Symbol;Acc:HGNC:16940]	retained_intron;protein_coding;processed_transcript	2.50403	0.528262	4.74012	2.24492	0.00129962	0.10902	up	yes
ENSG00000177410	ZFAS1	ENST00000371743;ENST00000326677;ENST00000428008;ENST00000441722;ENST00000450535;ENST00000623640;ENST00000417721;ENST00000618800;ENST00000620594;ENST00000458653	NA	NA	NA	NA	ZNFX1 antisense RNA 1 [Source:HGNC Symbol;Acc:HGNC:33101]	antisense	157.816	33.9656	4.64635	2.2161	0.0013044	0.10902	up	yes
ENSG00000241749	RPSAP52	ENST00000489520;ENST00000493929;ENST00000622976	NA	NA	NA	NA	ribosomal protein SA pseudogene 52 [Source:HGNC Symbol;Acc:HGNC:35752]	processed_transcript;transcribed_processed_pseudogene;TEC	2.78042	0.552685	5.03075	2.33077	0.00132396	0.109963	up	yes
ENSG00000117602	RCAN3	ENST00000374395;ENST00000374393;ENST00000538532;ENST00000425530;ENST00000412742;ENST00000610732;ENST00000630217;ENST00000618490;ENST00000616511;ENST00000436717;ENST00000482807	GO:0003676(nucleic acid binding);GO:0003723(RNA binding);GO:0005515(protein binding);GO:0005737(cytoplasm);GO:0008597(calcium-dependent protein serine/threonine phosphatase regulator activity);GO:0009653(anatomical structure morphogenesis);GO:0019722(calcium-mediated signaling);GO:0019902(phosphatase binding);GO:0031013(troponin I binding);GO:0043666(regulation of phosphoprotein phosphatase activ…	NA	K17905	NA	RCAN family member 3 [Source:HGNC Symbol;Acc:HGNC:3042]	protein_coding;nonsense_mediated_decay	2.20258	0.463197	4.75518	2.2495	0.00136383	0.112211	up	yes
ENSG00000166881	NEMP1	ENST00000379391;ENST00000300128;ENST00000554340;ENST00000553654	GO:0003674(molecular_function);GO:0005634(nucleus);GO:0005635(nuclear envelope);GO:0005637(nuclear inner membrane);GO:0008150(biological_process);GO:0016020(membrane);GO:0016021(integral component of membrane);GO:0016021(integral component of membrane)	NA	NA	NA	nuclear envelope integral membrane protein 1 [Source:HGNC Symbol;Acc:HGNC:29001]	protein_coding;nonsense_mediated_decay;processed_transcript	4.92489	22.0615	0.223235	-2.16337	0.00137014	0.112211	down	yes
ENSG00000087074	PPP1R15A	ENST00000200453;ENST00000600406	GO:0000164(protein phosphatase type 1 complex);GO:0005515(protein binding);GO:0005737(cytoplasm);GO:0005739(mitochondrion);GO:0005741(mitochondrial outer membrane);GO:0005783(endoplasmic reticulum);GO:0005789(endoplasmic reticulum membrane);GO:0005794(Golgi apparatus);GO:0005829(cytosol);GO:0006417(regulation of translation);GO:0006915(apoptotic process);GO:0006974(cellular response to DNA damage…	04141(Protein processing in endoplasmic reticulum);04141(Protein processing in endoplasmic reticulum)	K14019	NA	protein phosphatase 1 regulatory subunit 15A [Source:HGNC Symbol;Acc:HGNC:14375]	protein_coding	111.841	24.2676	4.60865	2.20434	0.00137635	0.112211	up	yes
ENSG00000197044	ZNF441	ENST00000357901;ENST00000409902;ENST00000462251	GO:0000981(DNA-binding transcription factor activity, RNA polymerase II-specific);GO:0003676(nucleic acid binding);GO:0003677(DNA binding);GO:0005622(intracellular);GO:0005634(nucleus);GO:0006355(regulation of transcription, DNA-templated);GO:0006357(regulation of transcription by RNA polymerase II);GO:0046872(metal ion binding);GO:0046872(metal ion binding)	NA	NA	NA	zinc finger protein 441 [Source:HGNC Symbol;Acc:HGNC:20875]	protein_coding;nonsense_mediated_decay;retained_intron	1.2807	0.262228	4.88392	2.28804	0.00138646	0.112346	up	yes
ENSG00000006459	KDM7A	ENST00000397560;ENST00000472616;ENST00000478996	GO:0005506(iron ion binding);GO:0005634(nucleus);GO:0005654(nucleoplasm);GO:0005730(nucleolus);GO:0006325(chromatin organization);GO:0007399(nervous system development);GO:0008270(zinc ion binding);GO:0016491(oxidoreductase activity);GO:0016706(2-oxoglutarate-dependent dioxygenase activity);GO:0030901(midbrain development);GO:0032454(histone demethylase activity (H3-K9 specific));GO:0033169(histo…	NA	K11445	EC:1.14.11.-	lysine demethylase 7A [Source:HGNC Symbol;Acc:HGNC:22224]	protein_coding;nonsense_mediated_decay;retained_intron	3.67378	0.792182	4.63754	2.21336	0.00143564	0.115625	up	yes
ENSG00000188211	NCR3LG1	ENST00000338965;ENST00000530403	GO:0005515(protein binding);GO:0005886(plasma membrane);GO:0016020(membrane);GO:0016021(integral component of membrane);GO:0050776(regulation of immune response);GO:0050776(regulation of immune response)	NA	K16349	NA	natural killer cell cytotoxicity receptor 3 ligand 1 [Source:HGNC Symbol;Acc:HGNC:42400]	protein_coding;nonsense_mediated_decay	5.42728	1.18082	4.59621	2.20045	0.00147981	0.117345	up	yes
ENSG00000224597	SVIL-AS1	ENST00000438202;ENST00000414457;ENST00000427063;ENST00000445521;ENST00000609413;ENST00000623175;ENST00000413405;ENST00000430295;ENST00000423223;ENST00000446807;ENST00000646086;ENST00000455774;ENST00000608994	NA	NA	NA	NA	SVIL antisense RNA 1 [Source:HGNC Symbol;Acc:HGNC:51219]	processed_transcript;transcribed_unprocessed_pseudogene	1.96076	0.402639	4.86977	2.28385	0.00148274	0.117345	up	yes
ENSG00000005001	PRSS22	ENST00000575164;ENST00000577177;ENST00000571228;ENST00000576381;ENST00000570950;ENST00000572061;ENST00000161006;ENST00000574768	GO:0004252(serine-type endopeptidase activity);GO:0005576(extracellular region);GO:0006508(proteolysis);GO:0008233(peptidase activity);GO:0008236(serine-type peptidase activity);GO:0016787(hydrolase activity);GO:0019897(extrinsic component of plasma membrane);GO:0046658(anchored component of plasma membrane);GO:0046658(anchored component of plasma membrane)	NA	K09626	EC:3.4.21.-	serine protease 22 [Source:HGNC Symbol;Acc:HGNC:14368]	retained_intron;processed_transcript;protein_coding;nonsense_mediated_decay	1.2853	5.85181	0.219641	-2.18678	0.00148396	0.117345	down	yes
ENSG00000210194	MT-TE	ENST00000387459	NA	NA	NA	NA	mitochondrially encoded tRNA-Glu (GAA/G) [Source:HGNC Symbol;Acc:HGNC:7479]	Mt_tRNA	33.5367	151.664	0.221125	-2.17707	0.00149406	0.117345	down	yes
ENSG00000116062	MSH6	ENST00000616033;ENST00000234420;ENST00000454137;ENST00000538136;ENST00000445503;ENST00000455383;ENST00000456246;ENST00000411819;ENST00000607272;ENST00000540021;ENST00000614496;ENST00000622629;ENST00000493177;ENST00000652107;ENST00000420813	GO:0000166(nucleotide binding);GO:0000287(magnesium ion binding);GO:0000400(four-way junction DNA binding);GO:0000710(meiotic mismatch repair);GO:0000790(nuclear chromatin);GO:0003677(DNA binding);GO:0003682(chromatin binding);GO:0003684(damaged DNA binding);GO:0003690(double-stranded DNA binding);GO:0005515(protein binding);GO:0005524(ATP binding);GO:0005634(nucleus);GO:0005654(nucleoplasm);GO:0…	01524(Platinum drug resistance);03430(Mismatch repair);05200(Pathways in cancer);05210(Colorectal cancer);05210(Colorectal cancer)	K08737	NA	mutS homolog 6 [Source:HGNC Symbol;Acc:HGNC:7329]	protein_coding;processed_transcript;nonsense_mediated_decay	3.63199	16.0619	0.226125	-2.1448	0.00150115	0.117345	down	yes
ENSG00000163393	SLC22A15	ENST00000369503;ENST00000369502;ENST00000481127	GO:0006811(ion transport);GO:0016020(membrane);GO:0016021(integral component of membrane);GO:0022857(transmembrane transporter activity);GO:0055085(transmembrane transport);GO:0055085(transmembrane transport)	NA	K08211	NA	solute carrier family 22 member 15 [Source:HGNC Symbol;Acc:HGNC:20301]	protein_coding;processed_transcript	1.27484	0.268954	4.74	2.24489	0.00153742	0.119348	up	yes
ENSG00000117525	F3	ENST00000334047;ENST00000370207;ENST00000480356;ENST00000478217	GO:0001938(positive regulation of endothelial cell proliferation);GO:0002020(protease binding);GO:0002541(activation of plasma proteins involved in acute inflammatory response);GO:0002543(activation of blood coagulation via clotting cascade);GO:0004252(serine-type endopeptidase activity);GO:0004896(cytokine receptor activity);GO:0005515(protein binding);GO:0005543(phospholipid binding);GO:0005576…	04610(Complement and coagulation cascades);04933(AGE-RAGE signaling pathway in diabetic complications);04933(AGE-RAGE signaling pathway in diabetic complications)	K03901	NA	coagulation factor III, tissue factor [Source:HGNC Symbol;Acc:HGNC:3541]	protein_coding;processed_transcript	417.948	92.3493	4.52573	2.17815	0.00154822	0.119348	up	yes
ENSG00000082497	SERTAD4	ENST00000367012;ENST00000490620;ENST00000483884;ENST00000482421	GO:0005634(nucleus);GO:0005634(nucleus)	NA	NA	NA	SERTA domain containing 4 [Source:HGNC Symbol;Acc:HGNC:25236]	protein_coding;processed_transcript	0.183505	0.859672	0.21346	-2.22797	0.00155518	0.119348	down	yes
ENSG00000165799	RNASE7	ENST00000481538;ENST00000298690	GO:0001530(lipopolysaccharide binding);GO:0003676(nucleic acid binding);GO:0004518(nuclease activity);GO:0004519(endonuclease activity);GO:0004540(ribonuclease activity);GO:0005576(extracellular region);GO:0005615(extracellular space);GO:0005737(cytoplasm);GO:0016787(hydrolase activity);GO:0019730(antimicrobial humoral response);GO:0019731(antibacterial humoral response);GO:0042742(defense respon…	NA	K01172	EC:3.1.27.-	ribonuclease A family member 7 [Source:HGNC Symbol;Acc:HGNC:19278]	nonsense_mediated_decay;protein_coding	74.0583	16.3421	4.53174	2.18007	0.00156268	0.119348	up	yes
ENSG00000285517	AC010198	ENST00000650193;ENST00000649043;ENST00000547804;ENST00000648700;ENST00000649390;ENST00000550292;ENST00000649324;ENST00000649555;ENST00000648050;ENST00000648367;ENST00000551972;ENST00000650198;ENST00000649354	NA	NA	NA	NA	long intergenic non-protein coding RNA 941	lincRNA	0.868204	0.187742	4.62445	2.20928	0.00157633	0.119702	up	yes
ENSG00000198315	ZKSCAN8	ENST00000330236;ENST00000457389;ENST00000606198;ENST00000536028	GO:0000981(DNA-binding transcription factor activity, RNA polymerase II-specific);GO:0003676(nucleic acid binding);GO:0003677(DNA binding);GO:0003700(DNA-binding transcription factor activity);GO:0005622(intracellular);GO:0005634(nucleus);GO:0006355(regulation of transcription, DNA-templated);GO:0006357(regulation of transcription by RNA polymerase II);GO:0046872(metal ion binding);GO:0046872(met…	NA	K09229	NA	zinc finger with KRAB and SCAN domains 8 [Source:HGNC Symbol;Acc:HGNC:12983]	protein_coding;nonsense_mediated_decay	8.43726	1.87324	4.50411	2.17124	0.00164464	0.123853	up	yes
ENSG00000133816	MICAL2	ENST00000530691;ENST00000528931;ENST00000643523;ENST00000525618;ENST00000526672;ENST00000526475;ENST00000527195;ENST00000529562;ENST00000533389;ENST00000530823;ENST00000532179;ENST00000256194;ENST00000532945;ENST00000646065;ENST00000533219;ENST00000644505;ENST00000646734;ENST00000256186;ENST00000524685;ENST00000525979;ENST00000525075;ENST00000529028;ENST00000525216;ENST00000527546;ENST00000525444…	GO:0001947(heart looping);GO:0003779(actin binding);GO:0004497(monooxygenase activity);GO:0005515(protein binding);GO:0005634(nucleus);GO:0005737(cytoplasm);GO:0007010(cytoskeleton organization);GO:0007275(multicellular organism development);GO:0007283(spermatogenesis);GO:0007507(heart development);GO:0008150(biological_process);GO:0010735(positive regulation of transcription via serum response e…	NA	NA	NA	microtubule associated monooxygenase, calponin and LIM domain containing 2 [Source:HGNC Symbol;Acc:HGNC:24693]	retained_intron;processed_transcript;protein_coding;nonsense_mediated_decay	9.00811	2.00081	4.50222	2.17064	0.00164963	0.123853	up	yes
ENSG00000198585	NUDT16	ENST00000521288;ENST00000502852;ENST00000537561	GO:0000166(nucleotide binding);GO:0000287(magnesium ion binding);GO:0003723(RNA binding);GO:0003729(mRNA binding);GO:0005525(GTP binding);GO:0005634(nucleus);GO:0005654(nucleoplasm);GO:0005730(nucleolus);GO:0005737(cytoplasm);GO:0006382(adenosine to inosine editing);GO:0006402(mRNA catabolic process);GO:0006508(proteolysis);GO:0008235(metalloexopeptidase activity);GO:0008284(positive regulation o…	00230(Purine metabolism);03018(RNA degradation);03018(RNA degradation)	K16855	3.6.1.64;EC:3.6.1.62	nudix hydrolase 16 [Source:HGNC Symbol;Acc:HGNC:26442]	protein_coding	1.16053	5.07869	0.22851	-2.12967	0.0016627	0.124133	down	yes
ENSG00000177706	FAM20C	ENST00000313766;ENST00000471328;ENST00000515795;ENST00000512382;ENST00000477004	GO:0000166(nucleotide binding);GO:0001501(skeletal system development);GO:0004674(protein serine/threonine kinase activity);GO:0005509(calcium ion binding);GO:0005515(protein binding);GO:0005524(ATP binding);GO:0005576(extracellular region);GO:0005615(extracellular space);GO:0005737(cytoplasm);GO:0005788(endoplasmic reticulum lumen);GO:0005794(Golgi apparatus);GO:0006468(protein phosphorylation);…	NA	K21958	EC:2.7.11.1	FAM20C, golgi associated secretory pathway kinase [Source:HGNC Symbol;Acc:HGNC:22140]	protein_coding;processed_transcript;retained_intron	5.15469	22.38	0.230326	-2.11825	0.00170083	0.12627	down	yes
ENSG00000172936	MYD88	ENST00000652213;ENST00000652534;ENST00000421516;ENST00000484513;ENST00000463956;ENST00000417037;ENST00000650112;ENST00000651800;ENST00000652590;ENST00000650905;ENST00000416282;ENST00000481122;ENST00000460295;ENST00000495303;ENST00000424893;ENST00000396334;ENST00000443433;ENST00000648963	GO:0002224(toll-like receptor signaling pathway);GO:0002238(response to molecule of fungal origin);GO:0002376(immune system process);GO:0002755(MyD88-dependent toll-like receptor signaling pathway);GO:0005102(signaling receptor binding);GO:0005121(Toll binding);GO:0005123(death receptor binding);GO:0005149(interleukin-1 receptor binding);GO:0005515(protein binding);GO:0005634(nucleus);GO:0005737(…	04010(MAPK signaling pathway);04064(NF-kappa B signaling pathway);04620(Toll-like receptor signaling pathway);04621(NOD-like receptor signaling pathway);05132(Salmonella infection);05133(Pertussis);05134(Legionellosis);05140(Leishmaniasis);05142(Chagas disease (American trypanosomiasis));05143(African trypanosomiasis);05144(Malaria);05145(Toxoplasmosis);05152(Tuberculosis);05161(Hepatitis B);0516…	K04729	NA	MYD88, innate immune signal transduction adaptor [Source:HGNC Symbol;Acc:HGNC:7562]	protein_coding;retained_intron;processed_transcript	0.940963	4.1527	0.226591	-2.14184	0.00172823	0.127591	down	yes
ENSG00000004777	ARHGAP33	ENST00000221905;ENST00000314737;ENST00000007510;ENST00000591438;ENST00000378944;ENST00000601474;ENST00000587447;ENST00000586918;ENST00000587984;ENST00000593034;ENST00000590893;ENST00000589133;ENST00000588248	GO:0005096(GTPase activator activity);GO:0005515(protein binding);GO:0005737(cytoplasm);GO:0005829(cytosol);GO:0005886(plasma membrane);GO:0007165(signal transduction);GO:0007264(small GTPase mediated signal transduction);GO:0009636(response to toxic substance);GO:0015031(protein transport);GO:0019901(protein kinase binding);GO:0032991(protein-containing complex);GO:0035091(phosphatidylinositol b…	NA	K17933	NA	Rho GTPase activating protein 33 [Source:HGNC Symbol;Acc:HGNC:23085]	processed_transcript;protein_coding;retained_intron;nonsense_mediated_decay	0.244806	1.10297	0.221951	-2.17168	0.00174042	0.127781	down	yes
ENSG00000247556	OIP5-AS1	ENST00000500949;ENST00000557993;ENST00000560706;ENST00000558457;ENST00000561226;ENST00000558945;ENST00000501665;ENST00000561275;ENST00000560545;ENST00000559368	NA	NA	NA	NA	OIP5 antisense RNA 1 [Source:HGNC Symbol;Acc:HGNC:43563]	antisense;retained_intron	1.3202	5.7175	0.230904	-2.11463	0.00175153	0.127891	down	yes
ENSG00000106049	HIBADH	ENST00000265395;ENST00000425715;ENST00000428288;ENST00000496814	GO:0005739(mitochondrion);GO:0005759(mitochondrial matrix);GO:0006574(valine catabolic process);GO:0008442(3-hydroxyisobutyrate dehydrogenase activity);GO:0009083(branched-chain amino acid catabolic process);GO:0016491(oxidoreductase activity);GO:0016616(oxidoreductase activity, acting on the CH-OH group of donors, NAD or NADP as acceptor);GO:0050661(NADP binding);GO:0051287(NAD binding);GO:00551…	00280(Valine, leucine and isoleucine degradation);00280(Valine, leucine and isoleucine degradation)	K00020	EC:1.1.1.31	3-hydroxyisobutyrate dehydrogenase [Source:HGNC Symbol;Acc:HGNC:4907]	protein_coding;nonsense_mediated_decay;retained_intron	58.4324	13.1408	4.44666	2.15272	0.0017667	0.128293	up	yes
ENSG00000150961	SEC24D	ENST00000280551;ENST00000514561;ENST00000509818;ENST00000505134;ENST00000511033;ENST00000502526;ENST00000502830;ENST00000514418;ENST00000506622;ENST00000505280;ENST00000511481;ENST00000419654;ENST00000503683;ENST00000511715	GO:0000139(Golgi membrane);GO:0000149(SNARE binding);GO:0001701(in utero embryonic development);GO:0002474(antigen processing and presentation of peptide antigen via MHC class I);GO:0005515(protein binding);GO:0005737(cytoplasm);GO:0005783(endoplasmic reticulum);GO:0005789(endoplasmic reticulum membrane);GO:0005829(cytosol);GO:0006886(intracellular protein transport);GO:0006888(endoplasmic reticu…	04141(Protein processing in endoplasmic reticulum);04141(Protein processing in endoplasmic reticulum)	K14007	NA	SEC24 homolog D, COPII coat complex component [Source:HGNC Symbol;Acc:HGNC:10706]	protein_coding;nonsense_mediated_decay;processed_transcript;retained_intron	11.0931	2.49561	4.44504	2.1522	0.00179292	0.128929	up	yes
ENSG00000085365	SCAMP1	ENST00000320280;ENST00000621999;ENST00000510030;ENST00000618166;ENST00000506858;ENST00000511551;ENST00000614488	GO:0000139(Golgi membrane);GO:0005515(protein binding);GO:0005768(endosome);GO:0005794(Golgi apparatus);GO:0005802(trans-Golgi network);GO:0005886(plasma membrane);GO:0006887(exocytosis);GO:0006892(post-Golgi vesicle-mediated transport);GO:0015031(protein transport);GO:0016020(membrane);GO:0016021(integral component of membrane);GO:0030136(clathrin-coated vesicle);GO:0030659(cytoplasmic vesicle m…	NA	K19995	NA	secretory carrier membrane protein 1 [Source:HGNC Symbol;Acc:HGNC:10563]	protein_coding;processed_transcript;nonsense_mediated_decay	12.4326	2.79496	4.44822	2.15323	0.00179486	0.128929	up	yes
ENSG00000142173	COL6A2	ENST00000300527;ENST00000409416;ENST00000460886;ENST00000310645;ENST00000485591;ENST00000397763;ENST00000436769;ENST00000413758	GO:0003429(growth plate cartilage chondrocyte morphogenesis);GO:0005515(protein binding);GO:0005576(extracellular region);GO:0005581(collagen trimer);GO:0005615(extracellular space);GO:0005788(endoplasmic reticulum lumen);GO:0007155(cell adhesion);GO:0009749(response to glucose);GO:0016020(membrane);GO:0030020(extracellular matrix structural constituent conferring tensile strength);GO:0030198(ext…	04151(PI3K-Akt signaling pathway);04510(Focal adhesion);04512(ECM-receptor interaction);04974(Protein digestion and absorption);05165(Human papillomavirus infection);05165(Human papillomavirus infection)	NA	NA	collagen type VI alpha 2 chain [Source:HGNC Symbol;Acc:HGNC:2212]	protein_coding;processed_transcript;retained_intron	3.85925	0.859524	4.48998	2.16671	0.00183923	0.131406	up	yes
ENSG00000169683	LRRC45	ENST00000306688;ENST00000583302;ENST00000577638;ENST00000581227;ENST00000582083;ENST00000583383	GO:0005515(protein binding);GO:0005654(nucleoplasm);GO:0005737(cytoplasm);GO:0005813(centrosome);GO:0005815(microtubule organizing center);GO:0005829(cytosol);GO:0005856(cytoskeleton);GO:0005886(plasma membrane);GO:0005886(plasma membrane)	NA	NA	NA	leucine rich repeat containing 45 [Source:HGNC Symbol;Acc:HGNC:28302]	protein_coding;retained_intron;nonsense_mediated_decay;processed_transcript	1.03142	4.50258	0.229073	-2.12612	0.00187	0.132729	down	yes
ENSG00000198824	CHAMP1	ENST00000361283;ENST00000643483;ENST00000478022;ENST00000644294;ENST00000645174;ENST00000646956;ENST00000646155;ENST00000463003	GO:0000775(chromosome, centromeric region);GO:0000776(kinetochore);GO:0000777(condensed chromosome kinetochore);GO:0000793(condensed chromosome);GO:0003676(nucleic acid binding);GO:0005515(protein binding);GO:0005623(cell);GO:0005634(nucleus);GO:0005654(nucleoplasm);GO:0005694(chromosome);GO:0005737(cytoplasm);GO:0005819(spindle);GO:0005856(cytoskeleton);GO:0031134(sister chromatid biorientation)…	NA	K22593	NA	chromosome alignment maintaining phosphoprotein 1 [Source:HGNC Symbol;Acc:HGNC:20311]	protein_coding;processed_transcript	5.93599	1.33226	4.45556	2.15561	0.00187772	0.132729	up	yes
ENSG00000179583	CIITA	ENST00000573309;ENST00000571545;ENST00000324288;ENST00000618207;ENST00000644232;ENST00000572665;ENST00000576601;ENST00000571186;ENST00000575513;ENST00000646979;ENST00000618327;ENST00000570546;ENST00000571190;ENST00000573379;ENST00000637439;ENST00000381835;ENST00000537380;ENST00000636238	GO:0000122(negative regulation of transcription by RNA polymerase II);GO:0000166(nucleotide binding);GO:0003713(transcription coactivator activity);GO:0005515(protein binding);GO:0005524(ATP binding);GO:0005525(GTP binding);GO:0005634(nucleus);GO:0005654(nucleoplasm);GO:0006355(regulation of transcription, DNA-templated);GO:0006954(inflammatory response);GO:0006955(immune response);GO:0007568(agi…	04612(Antigen processing and presentation);05145(Toxoplasmosis);05152(Tuberculosis);05164(Influenza A);05340(Primary immunodeficiency);05340(Primary immunodeficiency)	K08060	NA	class II major histocompatibility complex transactivator [Source:HGNC Symbol;Acc:HGNC:7067]	retained_intron;processed_transcript;protein_coding;nonsense_mediated_decay	0.0475439	0.213491	0.222697	-2.16684	0.0019242	0.134706	down	yes
ENSG00000076555	ACACB	ENST00000338432;ENST00000538526;ENST00000542524;ENST00000377848;ENST00000377854;ENST00000544651;ENST00000396233;ENST00000546328;ENST00000537279;ENST00000537347;ENST00000544726;ENST00000539864;ENST00000543080;ENST00000536440;ENST00000534852	GO:0000166(nucleotide binding);GO:0003824(catalytic activity);GO:0003989(acetyl-CoA carboxylase activity);GO:0004075(biotin carboxylase activity);GO:0005515(protein binding);GO:0005524(ATP binding);GO:0005634(nucleus);GO:0005739(mitochondrion);GO:0005741(mitochondrial outer membrane);GO:0005829(cytosol);GO:0006084(acetyl-CoA metabolic process);GO:0006629(lipid metabolic process);GO:0006631(fatty …	00061(Fatty acid biosynthesis);00620(Pyruvate metabolism);00640(Propanoate metabolism);04152(AMPK signaling pathway);04910(Insulin signaling pathway);04920(Adipocytokine signaling pathway);04922(Glucagon signaling pathway);04931(Insulin resistance);04931(Insulin resistance)	NA	NA	acetyl-CoA carboxylase beta [Source:HGNC Symbol;Acc:HGNC:85]	protein_coding;nonsense_mediated_decay;retained_intron;processed_transcript	0.0651127	0.296037	0.219948	-2.18477	0.00192596	0.134706	down	yes
ENSG00000281649	EBLN3P	ENST00000625445;ENST00000628924;ENST00000627197;ENST00000625218;ENST00000629870;ENST00000630598;ENST00000631093	NA	NA	NA	NA	endogenous Bornavirus-like nucleoprotein 3, pseudogene [Source:HGNC Symbol;Acc:HGNC:50682]	lincRNA	13.6399	3.10497	4.39294	2.13519	0.00195254	0.13585	up	yes
ENSG00000228502	EEF1A1P11	ENST00000415278	NA	NA	NA	NA	eukaryotic translation elongation factor 1 alpha 1 pseudogene 11 [Source:HGNC Symbol;Acc:HGNC:3206]	processed_pseudogene	19.5059	4.4367	4.39648	2.13635	0.00201135	0.139212	up	yes
ENSG00000111424	VDR	ENST00000229022;ENST00000546653;ENST00000548664;ENST00000549336;ENST00000395324;ENST00000547065;ENST00000550314;ENST00000550325	GO:0000122(negative regulation of transcription by RNA polymerase II);GO:0000902(cell morphogenesis);GO:0000976(transcription regulatory region sequence-specific DNA binding);GO:0000977(RNA polymerase II regulatory region sequence-specific DNA binding);GO:0000981(DNA-binding transcription factor activity, RNA polymerase II-specific);GO:0001501(skeletal system development);GO:0003677(DNA binding);…	04928(Parathyroid hormone synthesis, secretion and action);04961(Endocrine and other factor-regulated calcium reabsorption);04978(Mineral absorption);05152(Tuberculosis);05152(Tuberculosis)	K08539	NA	vitamin D receptor [Source:HGNC Symbol;Acc:HGNC:12679]	protein_coding;nonsense_mediated_decay	2.18188	9.23334	0.236304	-2.08128	0.00207511	0.142682	down	yes
ENSG00000175548	ALG10B	ENST00000308742;ENST00000548240;ENST00000551464;ENST00000553138	GO:0004583(dolichyl-phosphate-glucose-glycolipid alpha-glucosyltransferase activity);GO:0005783(endoplasmic reticulum);GO:0005789(endoplasmic reticulum membrane);GO:0005886(plasma membrane);GO:0006486(protein glycosylation);GO:0006488(dolichol-linked oligosaccharide biosynthetic process);GO:0016020(membrane);GO:0016021(integral component of membrane);GO:0016740(transferase activity);GO:0016757(tr…	00510(N-Glycan biosynthesis);00510(N-Glycan biosynthesis)	K03850	EC:2.4.1.256	ALG10B, alpha-1,2-glucosyltransferase [Source:HGNC Symbol;Acc:HGNC:31088]	protein_coding;nonsense_mediated_decay;retained_intron	1.06662	0.238879	4.46509	2.15869	0.00208295	0.142682	up	yes
ENSG00000116285	ERRFI1	ENST00000377482;ENST00000467067;ENST00000469499;ENST00000487559;ENST00000474874	GO:0005096(GTPase activator activity);GO:0005515(protein binding);GO:0005634(nucleus);GO:0005737(cytoplasm);GO:0005829(cytosol);GO:0005886(plasma membrane);GO:0007175(negative regulation of epidermal growth factor-activated receptor activity);GO:0016020(membrane);GO:0017124(SH3 domain binding);GO:0019900(kinase binding);GO:0019901(protein kinase binding);GO:0031234(extrinsic component of cytoplas…	NA	NA	NA	ERBB receptor feedback inhibitor 1 [Source:HGNC Symbol;Acc:HGNC:18185]	protein_coding;nonsense_mediated_decay	47.1253	10.8838	4.32987	2.11432	0.00209754	0.142945	up	yes
ENSG00000010810	FYN	ENST00000368682;ENST00000523238;ENST00000368667;ENST00000517419;ENST00000523570;ENST00000523322;ENST00000521062;ENST00000368678;ENST00000467921;ENST00000462598;ENST00000496864;ENST00000523574;ENST00000354650;ENST00000484067;ENST00000471959;ENST00000538466;ENST00000524310;ENST00000518630;ENST00000476769;ENST00000462856;ENST00000521361;ENST00000520518;ENST00000229471;ENST00000487824;ENST00000518295…	GO:0000165(MAPK cascade);GO:0000166(nucleotide binding);GO:0000304(response to singlet oxygen);GO:0001664(G protein-coupled receptor binding);GO:0001764(neuron migration);GO:0002223(stimulatory C-type lectin receptor signaling pathway);GO:0002250(adaptive immune response);GO:0002376(immune system process);GO:0003015(heart process);GO:0004672(protein kinase activity);GO:0004713(protein tyrosine ki…	04071(Sphingolipid signaling pathway);04072(Phospholipase D signaling pathway);04360(Axon guidance);04380(Osteoclast differentiation);04510(Focal adhesion);04520(Adherens junction);04611(Platelet activation);04650(Natural killer cell mediated cytotoxicity);04660(T cell receptor signaling pathway);04664(Fc epsilon RI signaling pathway);04725(Cholinergic synapse);05020(Prion diseases);05130(Pathoge…	NA	NA	FYN proto-oncogene, Src family tyrosine kinase [Source:HGNC Symbol;Acc:HGNC:4037]	protein_coding;retained_intron;processed_transcript	2.59505	0.580936	4.46701	2.15931	0.00211025	0.143077	up	yes
ENSG00000198169	ZNF251	ENST00000530353;ENST00000524394;ENST00000525191;ENST00000292562	GO:0000981(DNA-binding transcription factor activity, RNA polymerase II-specific);GO:0003676(nucleic acid binding);GO:0003677(DNA binding);GO:0005622(intracellular);GO:0005634(nucleus);GO:0006355(regulation of transcription, DNA-templated);GO:0006357(regulation of transcription by RNA polymerase II);GO:0046872(metal ion binding);GO:0046872(metal ion binding)	05168(Herpes simplex virus 1 infection);05168(Herpes simplex virus 1 infection)	K09228	NA	zinc finger protein 251 [Source:HGNC Symbol;Acc:HGNC:13045]	retained_intron;processed_transcript;protein_coding	1.5176	0.333398	4.5519	2.18647	0.00213952	0.143667	up	yes
ENSG00000107281	NPDC1	ENST00000371600;ENST00000371601;ENST00000488145;ENST00000496498;ENST00000472668;ENST00000485589	GO:0005515(protein binding);GO:0005886(plasma membrane);GO:0016020(membrane);GO:0016021(integral component of membrane);GO:0050776(regulation of immune response);GO:0050776(regulation of immune response)	NA	NA	NA	neural proliferation, differentiation and control 1 [Source:HGNC Symbol;Acc:HGNC:7899]	protein_coding;retained_intron	10.3982	2.37223	4.38331	2.13202	0.00214057	0.143667	up	yes
ENSG00000196517	SLC6A9	ENST00000372310;ENST00000492434;ENST00000372307;ENST00000475075;ENST00000360584;ENST00000533007;ENST00000357730;ENST00000372306;ENST00000489764;ENST00000528803;ENST00000466926	GO:0003333(amino acid transmembrane transport);GO:0005283(amino acid:sodium symporter activity);GO:0005328(neurotransmitter:sodium symporter activity);GO:0005886(plasma membrane);GO:0005887(integral component of plasma membrane);GO:0006836(neurotransmitter transport);GO:0006865(amino acid transport);GO:0014069(postsynaptic density);GO:0015187(glycine transmembrane transporter activity);GO:0015293…	04721(Synaptic vesicle cycle);04721(Synaptic vesicle cycle)	NA	NA	solute carrier family 6 member 9 [Source:HGNC Symbol;Acc:HGNC:11056]	protein_coding;processed_transcript;retained_intron	7.4502	1.71398	4.34672	2.11993	0.00217651	0.145345	up	yes
ENSG00000171236	LRG1	ENST00000306390;ENST00000586883	GO:0001938(positive regulation of endothelial cell proliferation);GO:0003674(molecular_function);GO:0005160(transforming growth factor beta receptor binding);GO:0005515(protein binding);GO:0005576(extracellular region);GO:0005615(extracellular space);GO:0008150(biological_process);GO:0009617(response to bacterium);GO:0016020(membrane);GO:0030511(positive regulation of transforming growth factor b…	NA	NA	NA	leucine rich alpha-2-glycoprotein 1 [Source:HGNC Symbol;Acc:HGNC:29480]	protein_coding;processed_transcript	4.13232	17.3284	0.238471	-2.06811	0.00219177	0.145632	down	yes
ENSG00000112576	CCND3	ENST00000372991;ENST00000511161;ENST00000612455;ENST00000505884;ENST00000510058;ENST00000505064;ENST00000512381;ENST00000512426;ENST00000510503;ENST00000514382;ENST00000514588;ENST00000511642;ENST00000506555;ENST00000372987;ENST00000502771;ENST00000513956;ENST00000414200;ENST00000508143;ENST00000616010;ENST00000505672;ENST00000511686;ENST00000415497;ENST00000372988	GO:0000079(regulation of cyclin-dependent protein serine/threonine kinase activity);GO:0000122(negative regulation of transcription by RNA polymerase II);GO:0000278(mitotic cell cycle);GO:0000307(cyclin-dependent protein kinase holoenzyme complex);GO:0001934(positive regulation of protein phosphorylation);GO:0004672(protein kinase activity);GO:0004693(cyclin-dependent protein serine/threonine kin…	04110(Cell cycle);04115(p53 signaling pathway);04151(PI3K-Akt signaling pathway);04218(Cellular senescence);04310(Wnt signaling pathway);04390(Hippo signaling pathway);04510(Focal adhesion);04630(Jak-STAT signaling pathway);05162(Measles);05165(Human papillomavirus infection);05166(Human T-cell leukemia virus 1 infection);05169(Epstein-Barr virus infection);05200(Pathways in cancer);05203(Viral c…	NA	NA	cyclin D3 [Source:HGNC Symbol;Acc:HGNC:1585]	protein_coding;retained_intron;processed_transcript	1.79322	7.54612	0.237635	-2.07318	0.00220416	0.145727	down	yes
ENSG00000170689	HOXB9	ENST00000311177	GO:0000977(RNA polymerase II regulatory region sequence-specific DNA binding);GO:0000981(DNA-binding transcription factor activity, RNA polymerase II-specific);GO:0003677(DNA binding);GO:0005515(protein binding);GO:0005634(nucleus);GO:0005654(nucleoplasm);GO:0005739(mitochondrion);GO:0006351(transcription, DNA-templated);GO:0006355(regulation of transcription, DNA-templated);GO:0007275(multicellu…	NA	K09294	NA	homeobox B9 [Source:HGNC Symbol;Acc:HGNC:5120]	protein_coding	7.31661	1.6782	4.35981	2.12426	0.00223	0.146706	up	yes
ENSG00000083454	P2RX5	ENST00000552276;ENST00000547178;ENST00000551178;ENST00000552050;ENST00000550772;ENST00000549063;ENST00000225328;ENST00000547933;ENST00000345901;ENST00000552456;ENST00000552723	GO:0001614(purinergic nucleotide receptor activity);GO:0004888(transmembrane signaling receptor activity);GO:0004931(extracellularly ATP-gated cation channel activity);GO:0005216(ion channel activity);GO:0005524(ATP binding);GO:0005639(integral component of nuclear inner membrane);GO:0005829(cytosol);GO:0005886(plasma membrane);GO:0005887(integral component of plasma membrane);GO:0006811(ion tran…	04020(Calcium signaling pathway);04080(Neuroactive ligand-receptor interaction);04080(Neuroactive ligand-receptor interaction)	K05219	NA	purinergic receptor P2X 5 [Source:HGNC Symbol;Acc:HGNC:8536]	protein_coding;processed_transcript;retained_intron;nonsense_mediated_decay	1.698	0.382419	4.44015	2.15061	0.00231924	0.151027	up	yes
ENSG00000261379	AC010735	ENST00000567305	NA	NA	NA	NA	novel transcript	sense_intronic	0.914345	4.02973	0.2269	-2.13987	0.00232566	0.151027	down	yes
ENSG00000260920	AL031985	ENST00000565390	NA	NA	NA	NA	novel transcript, sense overlapping with ZNF643	sense_overlapping	2.26913	0.505529	4.48862	2.16627	0.00234534	0.151027	up	yes
ENSG00000115594	IL1R1	ENST00000422532;ENST00000409288;ENST00000450319;ENST00000410023;ENST00000409329;ENST00000452403;ENST00000442590;ENST00000424272;ENST00000413623;ENST00000409589;ENST00000430171;ENST00000428279;ENST00000409929	GO:0002020(protease binding);GO:0004888(transmembrane signaling receptor activity);GO:0004908(interleukin-1 receptor activity);GO:0004909(interleukin-1, type I, activating receptor activity);GO:0005161(platelet-derived growth factor receptor binding);GO:0005515(protein binding);GO:0005576(extracellular region);GO:0005886(plasma membrane);GO:0005887(integral component of plasma membrane);GO:000695…	04010(MAPK signaling pathway);04060(Cytokine-cytokine receptor interaction);04064(NF-kappa B signaling pathway);04380(Osteoclast differentiation);04640(Hematopoietic cell lineage);04659(Th17 cell differentiation);04750(Inflammatory mediator regulation of TRP channels);05146(Amoebiasis);05163(Human cytomegalovirus infection);05166(Human T-cell leukemia virus 1 infection);05418(Fluid shear stress a…	K04386	NA	interleukin 1 receptor type 1 [Source:HGNC Symbol;Acc:HGNC:5993]	nonsense_mediated_decay;protein_coding	1.12719	0.254569	4.42786	2.14661	0.0023709	0.151027	up	yes
ENSG00000261408	TEN1-CDK3	ENST00000567351;ENST00000569284;ENST00000649294	NA	NA	NA	NA	TEN1-CDK3 readthrough (NMD candidate) [Source:HGNC Symbol;Acc:HGNC:44420]	retained_intron;nonsense_mediated_decay	1.82899	0.411549	4.44415	2.15191	0.00237924	0.151027	up	yes
ENSG00000263528	IKBKE	ENST00000581977;ENST00000605726;ENST00000579827;ENST00000578328;ENST00000605818;ENST00000584998	GO:0000166(nucleotide binding);GO:0004672(protein kinase activity);GO:0004674(protein serine/threonine kinase activity);GO:0004704(NF-kappaB-inducing kinase activity);GO:0005515(protein binding);GO:0005524(ATP binding);GO:0005634(nucleus);GO:0005654(nucleoplasm);GO:0005737(cytoplasm);GO:0005829(cytosol);GO:0006468(protein phosphorylation);GO:0006955(immune response);GO:0006974(cellular response t…	04620(Toll-like receptor signaling pathway);04621(NOD-like receptor signaling pathway);04622(RIG-I-like receptor signaling pathway);04623(Cytosolic DNA-sensing pathway);04625(C-type lectin receptor signaling pathway);04657(IL-17 signaling pathway);05160(Hepatitis C);05161(Hepatitis B);05162(Measles);05164(Influenza A);05165(Human papillomavirus infection);05167(Kaposi sarcoma-associated herpesvir…	K07211	EC:2.7.11.10	inhibitor of nuclear factor kappa B kinase subunit epsilon [Source:HGNC Symbol;Acc:HGNC:14552]	protein_coding;retained_intron	1.55026	6.44031	0.240712	-2.05462	0.00238011	0.151027	down	yes
ENSG00000174567	GOLT1A	ENST00000308302;ENST00000475517	GO:0000137(Golgi cis cisterna);GO:0000139(Golgi membrane);GO:0003674(molecular_function);GO:0005635(nuclear envelope);GO:0005783(endoplasmic reticulum);GO:0005794(Golgi apparatus);GO:0005802(trans-Golgi network);GO:0006888(endoplasmic reticulum to Golgi vesicle-mediated transport);GO:0008150(biological_process);GO:0015031(protein transport);GO:0016020(membrane);GO:0016021(integral component of me…	NA	NA	NA	golgi transport 1A [Source:HGNC Symbol;Acc:HGNC:24766]	protein_coding;processed_transcript	6.00121	1.32929	4.51461	2.1746	0.00238349	0.151027	up	yes
ENSG00000210082	MT-RNR2	ENST00000387347	NA	NA	NA	NA	mitochondrially encoded 16S RNA [Source:HGNC Symbol;Acc:HGNC:7471]	Mt_rRNA	1466.75	6030.04	0.24324	-2.03955	0.00240055	0.151027	down	yes
ENSG00000152377	SPOCK1	ENST00000394945;ENST00000635347;ENST00000515091;ENST00000282223;ENST00000508642;ENST00000510689;ENST00000505690;ENST00000510405;ENST00000503916;ENST00000509978;ENST00000509293	GO:0001558(regulation of cell growth);GO:0001764(neuron migration);GO:0004867(serine-type endopeptidase inhibitor activity);GO:0004869(cysteine-type endopeptidase inhibitor activity);GO:0005509(calcium ion binding);GO:0005515(protein binding);GO:0005518(collagen binding);GO:0005576(extracellular region);GO:0005615(extracellular space);GO:0005737(cytoplasm);GO:0007155(cell adhesion);GO:0007399(ner…	NA	K08136	NA	SPARC (osteonectin), cwcv and kazal like domains proteoglycan 1 [Source:HGNC Symbol;Acc:HGNC:11251]	protein_coding;processed_transcript;retained_intron	1.64527	0.376216	4.37319	2.12869	0.00240796	0.151027	up	yes
ENSG00000254827	SLC22A18AS	ENST00000625099;ENST00000455942;ENST00000526203	GO:0003674(molecular_function);GO:0005575(cellular_component);GO:0008150(biological_process);GO:0008150(biological_process)	NA	NA	NA	solute carrier family 22 member 18 antisense [Source:HGNC Symbol;Acc:HGNC:10965]	protein_coding	4.96541	1.1266	4.40745	2.13994	0.00240934	0.151027	up	yes
ENSG00000074935	TUBE1	ENST00000604689;ENST00000368657;ENST00000368662;ENST00000604743;ENST00000604967;ENST00000603722;ENST00000603621;ENST00000604814;ENST00000441191;ENST00000605457;ENST00000603651	GO:0000166(nucleotide binding);GO:0000226(microtubule cytoskeleton organization);GO:0000242(pericentriolar material);GO:0000278(mitotic cell cycle);GO:0003924(GTPase activity);GO:0005200(structural constituent of cytoskeleton);GO:0005525(GTP binding);GO:0005737(cytoplasm);GO:0005815(microtubule organizing center);GO:0005856(cytoskeleton);GO:0005874(microtubule);GO:0007017(microtubule-based proces…	NA	K10391	NA	tubulin epsilon 1 [Source:HGNC Symbol;Acc:HGNC:20775]	retained_intron;protein_coding;nonsense_mediated_decay;processed_transcript	9.90156	2.32799	4.25326	2.08857	0.00245773	0.152961	up	yes
ENSG00000180574	EIF2S3B	ENST00000538173;ENST00000322446	GO:0000166(nucleotide binding);GO:0001731(formation of translation preinitiation complex);GO:0003743(translation initiation factor activity);GO:0003924(GTPase activity);GO:0005525(GTP binding);GO:0005737(cytoplasm);GO:0005829(cytosol);GO:0005850(eukaryotic translation initiation factor 2 complex);GO:0006412(translation);GO:0006413(translational initiation);GO:0006413(translational initiation)	NA	NA	NA	eukaryotic translation initiation factor 2 subunit gamma B [Source:HGNC Symbol;Acc:HGNC:43863]	protein_coding	0.553313	2.39398	0.231127	-2.11324	0.00246321	0.152961	down	yes
ENSG00000105357	MYH14	ENST00000642316;ENST00000597072;ENST00000646861;ENST00000642980;ENST00000376970;ENST00000425460;ENST00000262269;ENST00000595016;ENST00000598205;ENST00000601313;ENST00000440075;ENST00000596571;ENST00000599920	GO:0000146(microfilament motor activity);GO:0000166(nucleotide binding);GO:0001725(stress fiber);GO:0003009(skeletal muscle contraction);GO:0003774(motor activity);GO:0003779(actin binding);GO:0005515(protein binding);GO:0005516(calmodulin binding);GO:0005524(ATP binding);GO:0005737(cytoplasm);GO:0005829(cytosol);GO:0005903(brush border);GO:0007519(skeletal muscle tissue development);GO:0007605(s…	04530(Tight junction);04810(Regulation of actin cytoskeleton);05132(Salmonella infection);05132(Salmonella infection)	K10352	NA	myosin heavy chain 14 [Source:HGNC Symbol;Acc:HGNC:23212]	protein_coding;retained_intron;nonsense_mediated_decay	1.51283	0.351282	4.3066	2.10655	0.00248107	0.153353	up	yes
ENSG00000272150	NBPF25P	ENST00000619932;ENST00000606775	NA	NA	NA	NA	NBPF member 25, pseudogene [Source:HGNC Symbol;Acc:HGNC:45046]	processed_transcript;transcribed_unprocessed_pseudogene	0.359726	1.53733	0.233994	-2.09546	0.00251355	0.153967	down	yes
ENSG00000248275	TRIM52-AS1	ENST00000514146;ENST00000507434;ENST00000433265;ENST00000509252	NA	NA	NA	NA	TRIM52 antisense RNA 1 (head to head) [Source:HGNC Symbol;Acc:HGNC:49006]	lincRNA;antisense	1.12344	4.76802	0.23562	-2.08547	0.00251416	0.153967	down	yes
ENSG00000160588	MPZL3	ENST00000278949;ENST00000446386;ENST00000527472;ENST00000525386	GO:0005515(protein binding);GO:0007155(cell adhesion);GO:0016020(membrane);GO:0016021(integral component of membrane);GO:0030198(extracellular matrix organization);GO:0042633(hair cycle);GO:0042633(hair cycle)	NA	NA	NA	myelin protein zero like 3 [Source:HGNC Symbol;Acc:HGNC:27279]	protein_coding;nonsense_mediated_decay	2.22299	0.511767	4.34375	2.11894	0.00259922	0.158046	up	yes
ENSG00000196136	SERPINA3	ENST00000393078;ENST00000621603;ENST00000485588;ENST00000393080;ENST00000556388;ENST00000467132;ENST00000556968;ENST00000482740;ENST00000555820	GO:0002576(platelet degranulation);GO:0003677(DNA binding);GO:0004867(serine-type endopeptidase inhibitor activity);GO:0005515(protein binding);GO:0005576(extracellular region);GO:0005615(extracellular space);GO:0005634(nucleus);GO:0006953(acute-phase response);GO:0006954(inflammatory response);GO:0010466(negative regulation of peptidase activity);GO:0010951(negative regulation of endopeptidase a…	NA	NA	NA	serpin family A member 3 [Source:HGNC Symbol;Acc:HGNC:16]	protein_coding;processed_transcript;nonsense_mediated_decay	4.26544	17.3818	0.245397	-2.02681	0.00260457	0.158046	down	yes
ENSG00000104783	KCNN4	ENST00000600909;ENST00000597184;ENST00000599107;ENST00000262888;ENST00000598836;ENST00000648053;ENST00000648319;ENST00000615047;ENST00000600408;ENST00000601549;ENST00000599720	GO:0002376(immune system process);GO:0005267(potassium channel activity);GO:0005515(protein binding);GO:0005516(calmodulin binding);GO:0005886(plasma membrane);GO:0006811(ion transport);GO:0006813(potassium ion transport);GO:0006816(calcium ion transport);GO:0006884(cell volume homeostasis);GO:0006952(defense response);GO:0008076(voltage-gated potassium channel complex);GO:0015269(calcium-activat…	04911(Insulin secretion);04970(Salivary secretion);04974(Protein digestion and absorption);04974(Protein digestion and absorption)	K04945	NA	potassium calcium-activated channel subfamily N member 4 [Source:HGNC Symbol;Acc:HGNC:6293]	protein_coding;retained_intron;processed_transcript;nonsense_mediated_decay	0.287374	1.24851	0.230174	-2.1192	0.00262402	0.158503	down	yes
ENSG00000160200	CBS	ENST00000398165;ENST00000352178;ENST00000359624;ENST00000458223;ENST00000488526;ENST00000398158;ENST00000461686;ENST00000496485;ENST00000470912;ENST00000478709;ENST00000491776;ENST00000451248;ENST00000441030;ENST00000465732;ENST00000462349;ENST00000486098;ENST00000430013	GO:0003824(catalytic activity);GO:0004122(cystathionine beta-synthase activity);GO:0004124(cysteine synthase activity);GO:0005515(protein binding);GO:0005634(nucleus);GO:0005737(cytoplasm);GO:0005829(cytosol);GO:0006535(cysteine biosynthetic process from serine);GO:0006563(L-serine metabolic process);GO:0006565(L-serine catabolic process);GO:0008152(metabolic process);GO:0008652(cellular amino ac…	00260(Glycine, serine and threonine metabolism);00270(Cysteine and methionine metabolism);00270(Cysteine and methionine metabolism)	NA	NA	cystathionine-beta-synthase [Source:HGNC Symbol;Acc:HGNC:1550]	protein_coding;processed_transcript;retained_intron	9.77827	2.33367	4.19009	2.06698	0.00267227	0.159821	up	yes
ENSG00000250251	PKD1P6	ENST00000343738;ENST00000538100;ENST00000540075;ENST00000546358;ENST00000424133;ENST00000540502	NA	NA	NA	NA	polycystin 1, transient receptor potential channel interacting pseudogene 6 [Source:HGNC Symbol;Acc:HGNC:30070]	transcribed_unprocessed_pseudogene;processed_transcript	1.16156	0.262785	4.4202	2.14411	0.00267401	0.159821	up	yes
ENSG00000138942	RNF185	ENST00000326132;ENST00000494514;ENST00000266252;ENST00000426256;ENST00000468921;ENST00000471384;ENST00000518626	GO:0005515(protein binding);GO:0005739(mitochondrion);GO:0005741(mitochondrial outer membrane);GO:0005783(endoplasmic reticulum);GO:0005789(endoplasmic reticulum membrane);GO:0006511(ubiquitin-dependent protein catabolic process);GO:0006914(autophagy);GO:0016020(membrane);GO:0016021(integral component of membrane);GO:0016567(protein ubiquitination);GO:0016740(transferase activity);GO:0030433(ubiq…	04141(Protein processing in endoplasmic reticulum);04141(Protein processing in endoplasmic reticulum)	K10666	EC:2.3.2.27	ring finger protein 185 [Source:HGNC Symbol;Acc:HGNC:26783]	protein_coding;retained_intron;nonsense_mediated_decay	3.69483	15.0532	0.245451	-2.02649	0.00268192	0.159821	down	yes
ENSG00000240303	ACAD11	ENST00000264990;ENST00000496418;ENST00000489991;ENST00000487024;ENST00000481970;ENST00000469042;ENST00000477604;ENST00000510100;ENST00000507705;ENST00000485198	GO:0003995(acyl-CoA dehydrogenase activity);GO:0004466(long-chain-acyl-CoA dehydrogenase activity);GO:0005634(nucleus);GO:0005739(mitochondrion);GO:0005743(mitochondrial inner membrane);GO:0005777(peroxisome);GO:0006635(fatty acid beta-oxidation);GO:0016491(oxidoreductase activity);GO:0016627(oxidoreductase activity, acting on the CH-CH group of donors);GO:0017099(very-long-chain-acyl-CoA dehydro…	NA	K11730	NA	acyl-CoA dehydrogenase family member 11 [Source:HGNC Symbol;Acc:HGNC:30211]	protein_coding;retained_intron;processed_transcript;nonsense_mediated_decay	9.08409	2.17438	4.17779	2.06274	0.00278819	0.16438	up	yes
ENSG00000176371	ZSCAN2	ENST00000379358;ENST00000358472;ENST00000502939;ENST00000540894;ENST00000334141;ENST00000442073;ENST00000540936;ENST00000485222;ENST00000546148;ENST00000538076;ENST00000327179;ENST00000448803;ENST00000541040;ENST00000546275;ENST00000303310	GO:0000981(DNA-binding transcription factor activity, RNA polymerase II-specific);GO:0003676(nucleic acid binding);GO:0003677(DNA binding);GO:0003700(DNA-binding transcription factor activity);GO:0005634(nucleus);GO:0006355(regulation of transcription, DNA-templated);GO:0006357(regulation of transcription by RNA polymerase II);GO:0007275(multicellular organism development);GO:0007283(spermatogene…	NA	K09230	NA	zinc finger and SCAN domain containing 2 [Source:HGNC Symbol;Acc:HGNC:20994]	protein_coding;nonsense_mediated_decay;processed_transcript	0.312065	1.31543	0.237233	-2.07562	0.0027977	0.16438	down	yes
ENSG00000198517	MAFK	ENST00000343242;ENST00000406174;ENST00000403150	GO:0000122(negative regulation of transcription by RNA polymerase II);GO:0000976(transcription regulatory region sequence-specific DNA binding);GO:0000978(RNA polymerase II proximal promoter sequence-specific DNA binding);GO:0000981(DNA-binding transcription factor activity, RNA polymerase II-specific);GO:0001221(transcription cofactor binding);GO:0001227(DNA-binding transcription repressor activ…	NA	NA	NA	MAF bZIP transcription factor K [Source:HGNC Symbol;Acc:HGNC:6782]	protein_coding;nonsense_mediated_decay	16.3042	3.92453	4.15444	2.05466	0.00280613	0.16438	up	yes
ENSG00000049283	EPN3	ENST00000268933;ENST00000503246;ENST00000574464;ENST00000512379;ENST00000510462;ENST00000507467;ENST00000503690;ENST00000507998;ENST00000507709;ENST00000515028;ENST00000514874;ENST00000511414;ENST00000515126;ENST00000510045;ENST00000537145;ENST00000571402;ENST00000512291;ENST00000504857	GO:0005515(protein binding);GO:0005634(nucleus);GO:0005654(nucleoplasm);GO:0005737(cytoplasm);GO:0005905(clathrin-coated pit);GO:0008289(lipid binding);GO:0019897(extrinsic component of plasma membrane);GO:0030136(clathrin-coated vesicle);GO:0031410(cytoplasmic vesicle);GO:0043231(intracellular membrane-bounded organelle);GO:0048471(perinuclear region of cytoplasm);GO:0070062(extracellular exosom…	04144(Endocytosis);04144(Endocytosis)	K12471	NA	epsin 3 [Source:HGNC Symbol;Acc:HGNC:18235]	protein_coding;nonsense_mediated_decay;processed_transcript	0.610074	2.4983	0.244196	-2.03389	0.00280928	0.16438	down	yes
ENSG00000088367	EPB41L1	ENST00000338074;ENST00000454226;ENST00000202028;ENST00000447825;ENST00000373945;ENST00000628415;ENST00000432603;ENST00000406771;ENST00000479336;ENST00000452261;ENST00000373950;ENST00000427533;ENST00000373941;ENST00000430276;ENST00000636016;ENST00000373946;ENST00000441639;ENST00000432589;ENST00000451082	GO:0003779(actin binding);GO:0005198(structural molecule activity);GO:0005515(protein binding);GO:0005737(cytoplasm);GO:0005829(cytosol);GO:0005856(cytoskeleton);GO:0005886(plasma membrane);GO:0008092(cytoskeletal protein binding);GO:0030866(cortical actin cytoskeleton organization);GO:0031032(actomyosin structure organization);GO:0031032(actomyosin structure organization)	NA	NA	NA	erythrocyte membrane protein band 4.1 like 1 [Source:HGNC Symbol;Acc:HGNC:3378]	protein_coding;processed_transcript	0.562299	2.28201	0.246405	-2.02089	0.00282028	0.16438	down	yes
ENSG00000170379	TCAF2	ENST00000441159;ENST00000518791;ENST00000643242;ENST00000357344;ENST00000444908;ENST00000411935;ENST00000425618	GO:0005886(plasma membrane);GO:0010360(negative regulation of anion channel activity);GO:0016020(membrane);GO:0030054(cell junction);GO:0030335(positive regulation of cell migration);GO:0044325(ion channel binding);GO:0090314(positive regulation of protein targeting to membrane);GO:0090314(positive regulation of protein targeting to membrane)	NA	NA	NA	TRPM8 channel associated factor 2 [Source:HGNC Symbol;Acc:HGNC:26878]	protein_coding	0.276971	1.14456	0.241989	-2.04699	0.00284016	0.16455	down	yes
ENSG00000165029	ABCA1	ENST00000374736;ENST00000423487;ENST00000374733;ENST00000494467	GO:0000166(nucleotide binding);GO:0002790(peptide secretion);GO:0005102(signaling receptor binding);GO:0005319(lipid transporter activity);GO:0005515(protein binding);GO:0005524(ATP binding);GO:0005543(phospholipid binding);GO:0005548(phospholipid transporter activity);GO:0005789(endoplasmic reticulum membrane);GO:0005794(Golgi apparatus);GO:0005886(plasma membrane);GO:0005887(integral component …	02010(ABC transporters);04975(Fat digestion and absorption);04979(Cholesterol metabolism);04979(Cholesterol metabolism)	NA	NA	ATP binding cassette subfamily A member 1 [Source:HGNC Symbol;Acc:HGNC:29]	protein_coding;processed_transcript	4.24582	1.0222	4.1536	2.05436	0.00284796	0.16455	up	yes
ENSG00000128422	KRT17	ENST00000311208;ENST00000649249;ENST00000590038;ENST00000463128;ENST00000648859;ENST00000491673;ENST00000577817;ENST00000540235;ENST00000648886;ENST00000493253	GO:0002009(morphogenesis of an epithelium);GO:0005198(structural molecule activity);GO:0005200(structural constituent of cytoskeleton);GO:0005515(protein binding);GO:0005737(cytoplasm);GO:0005829(cytosol);GO:0005882(intermediate filament);GO:0007010(cytoskeleton organization);GO:0007165(signal transduction);GO:0008544(epidermis development);GO:0030307(positive regulation of cell growth);GO:003106…	04915(Estrogen signaling pathway);04915(Estrogen signaling pathway)	K07604	NA	keratin 17 [Source:HGNC Symbol;Acc:HGNC:6427]	protein_coding;retained_intron	18.9224	4.55729	4.15212	2.05385	0.00287532	0.165412	up	yes
ENSG00000204389	HSPA1A	ENST00000375651;ENST00000608703	GO:0000151(ubiquitin ligase complex);GO:0000166(nucleotide binding);GO:0001618(virus receptor activity);GO:0001664(G protein-coupled receptor binding);GO:0003714(transcription corepressor activity);GO:0003723(RNA binding);GO:0005102(signaling receptor binding);GO:0005515(protein binding);GO:0005524(ATP binding);GO:0005576(extracellular region);GO:0005634(nucleus);GO:0005654(nucleoplasm);GO:000573…	03040(Spliceosome);04010(MAPK signaling pathway);04141(Protein processing in endoplasmic reticulum);04144(Endocytosis);04213(Longevity regulating pathway - multiple species);04612(Antigen processing and presentation);04915(Estrogen signaling pathway);05020(Prion diseases);05134(Legionellosis);05145(Toxoplasmosis);05162(Measles);05164(Influenza A);05164(Influenza A)	K03283	NA	heat shock protein family A (Hsp70) member 1A [Source:HGNC Symbol;Acc:HGNC:5232]	protein_coding	18.7905	74.9892	0.250576	-1.99668	0.00293572	0.167327	down	yes
ENSG00000147642	SYBU	ENST00000529690;ENST00000527707;ENST00000533065;ENST00000422135;ENST00000531284;ENST00000440310;ENST00000408889;ENST00000534184;ENST00000424158;ENST00000532594;ENST00000527664;ENST00000528045;ENST00000533821;ENST00000528647;ENST00000526736;ENST00000433638;ENST00000276646;ENST00000529190;ENST00000524720;ENST00000534501;ENST00000527600;ENST00000532189;ENST00000529175;ENST00000531230;ENST00000528569…	GO:0000139(Golgi membrane);GO:0005515(protein binding);GO:0005737(cytoplasm);GO:0005794(Golgi apparatus);GO:0005856(cytoskeleton);GO:0005874(microtubule);GO:0008017(microtubule binding);GO:0016020(membrane);GO:0016021(integral component of membrane);GO:0017075(syntaxin-1 binding);GO:0019894(kinesin binding);GO:0019896(axonal transport of mitochondrion);GO:0031410(cytoplasmic vesicle);GO:0031982(v…	NA	NA	NA	syntabulin [Source:HGNC Symbol;Acc:HGNC:26011]	protein_coding;processed_transcript;retained_intron;nonsense_mediated_decay	2.27724	0.541976	4.20173	2.07098	0.0029561	0.167327	up	yes
ENSG00000240356	RPL23AP7	ENST00000416673;ENST00000449021;ENST00000391616	NA	NA	NA	NA	ribosomal protein L23a pseudogene 7 [Source:HGNC Symbol;Acc:HGNC:17336]	processed_transcript;transcribed_processed_pseudogene	5.93756	1.40446	4.22765	2.07986	0.00296779	0.167327	up	yes
ENSG00000146411	SLC2A12	ENST00000275230	GO:0005215(transporter activity);GO:0005351(carbohydrate:proton symporter activity);GO:0005737(cytoplasm);GO:0005886(plasma membrane);GO:0005887(integral component of plasma membrane);GO:0008643(carbohydrate transport);GO:0008645(hexose transmembrane transport);GO:0012505(endomembrane system);GO:0016020(membrane);GO:0016021(integral component of membrane);GO:0022857(transmembrane transporter acti…	NA	K08149	NA	solute carrier family 2 member 12 [Source:HGNC Symbol;Acc:HGNC:18067]	protein_coding	0.455593	1.86743	0.243967	-2.03524	0.00297175	0.167327	down	yes
ENSG00000235513	AL035681	ENST00000441316;ENST00000451176	NA	NA	NA	NA	novel transcript, antisense to L3MBTL2	antisense	2.23071	0.516037	4.32277	2.11196	0.00297337	0.167327	up	yes
ENSG00000172795	DCP2	ENST00000389063;ENST00000504961;ENST00000513585;ENST00000502635;ENST00000512751;ENST00000510046;ENST00000515408;ENST00000508359	GO:0000184(nuclear-transcribed mRNA catabolic process, nonsense-mediated decay);GO:0000290(deadenylation-dependent decapping of nuclear-transcribed mRNA);GO:0000932(P-body);GO:0003723(RNA binding);GO:0004534(5'-3' exoribonuclease activity);GO:0005515(protein binding);GO:0005634(nucleus);GO:0005654(nucleoplasm);GO:0005737(cytoplasm);GO:0005829(cytosol);GO:0006402(mRNA catabolic process);GO:0016442…	03018(RNA degradation);03018(RNA degradation)	K12613	EC:3.6.1.62	decapping mRNA 2 [Source:HGNC Symbol;Acc:HGNC:24452]	protein_coding;processed_transcript;retained_intron;nonsense_mediated_decay	1.09039	4.36173	0.24999	-2.00006	0.00298415	0.167327	down	yes
ENSG00000172466	ZNF24	ENST00000399061;ENST00000261332;ENST00000589881;ENST00000589539;ENST00000593130;ENST00000590140	GO:0000981(DNA-binding transcription factor activity, RNA polymerase II-specific);GO:0001228(DNA-binding transcription activator activity, RNA polymerase II-specific);GO:0003676(nucleic acid binding);GO:0003677(DNA binding);GO:0003700(DNA-binding transcription factor activity);GO:0005515(protein binding);GO:0005634(nucleus);GO:0006355(regulation of transcription, DNA-templated);GO:0008270(zinc io…	NA	K09230	NA	zinc finger protein 24 [Source:HGNC Symbol;Acc:HGNC:13032]	protein_coding	1.64655	6.56341	0.250868	-1.995	0.00301144	0.167693	down	yes
ENSG00000141756	FKBP10	ENST00000321562;ENST00000429461;ENST00000585922;ENST00000585664;ENST00000455106;ENST00000490938;ENST00000464180;ENST00000489591;ENST00000487489	GO:0000413(protein peptidyl-prolyl isomerization);GO:0003755(peptidyl-prolyl cis-trans isomerase activity);GO:0005509(calcium ion binding);GO:0005528(FK506 binding);GO:0005783(endoplasmic reticulum);GO:0005788(endoplasmic reticulum lumen);GO:0016853(isomerase activity);GO:0018208(peptidyl-proline modification);GO:0046872(metal ion binding);GO:0046872(metal ion binding)	NA	K09575	EC:5.2.1.8	FKBP prolyl isomerase 10 [Source:HGNC Symbol;Acc:HGNC:18169]	protein_coding;retained_intron;nonsense_mediated_decay	9.55619	2.31258	4.13227	2.04693	0.00301593	0.167693	up	yes
ENSG00000225377	NRSN2-AS1	ENST00000442637;ENST00000414676	NA	NA	NA	NA	NRSN2 antisense RNA 1 [Source:HGNC Symbol;Acc:HGNC:51222]	antisense	6.99188	1.62989	4.28978	2.1009	0.00308044	0.170216	up	yes
ENSG00000157734	SNX22	ENST00000557789;ENST00000561334;ENST00000558466;ENST00000325881;ENST00000560945;ENST00000560607;ENST00000560997	GO:0008289(lipid binding);GO:0015031(protein transport);GO:0016020(membrane);GO:0030659(cytoplasmic vesicle membrane);GO:0031410(cytoplasmic vesicle);GO:0035091(phosphatidylinositol binding);GO:0035091(phosphatidylinositol binding)	NA	K17941	NA	sorting nexin 22 [Source:HGNC Symbol;Acc:HGNC:16315]	retained_intron;nonsense_mediated_decay;protein_coding	0.43856	1.78037	0.24633	-2.02133	0.00308692	0.170216	down	yes
ENSG00000111319	SCNN1A	ENST00000360168;ENST00000228916;ENST00000542260;ENST00000538979;ENST00000545605;ENST00000543585;ENST00000366131;ENST00000539030;ENST00000536087;ENST00000536176;ENST00000544882;ENST00000540037;ENST00000536788;ENST00000542436;ENST00000536411;ENST00000542966;ENST00000541249;ENST00000539953;ENST00000543768;ENST00000396966;ENST00000338748;ENST00000457871;ENST00000538957	GO:0001669(acrosomal vesicle);GO:0005272(sodium channel activity);GO:0005515(protein binding);GO:0005737(cytoplasm);GO:0005886(plasma membrane);GO:0005887(integral component of plasma membrane);GO:0005929(cilium);GO:0006811(ion transport);GO:0006814(sodium ion transport);GO:0015280(ligand-gated sodium channel activity);GO:0016020(membrane);GO:0016021(integral component of membrane);GO:0016324(api…	04742(Taste transduction);04960(Aldosterone-regulated sodium reabsorption);04960(Aldosterone-regulated sodium reabsorption)	K04824	NA	sodium channel epithelial 1 alpha subunit [Source:HGNC Symbol;Acc:HGNC:10599]	protein_coding;processed_transcript;nonsense_mediated_decay	1.77255	7.06821	0.250778	-1.99551	0.00315464	0.172757	down	yes
ENSG00000063322	MED29	ENST00000615911;ENST00000594368;ENST00000315588;ENST00000596297;ENST00000599417;ENST00000600973	GO:0005515(protein binding);GO:0005634(nucleus);GO:0005654(nucleoplasm);GO:0016592(mediator complex);GO:0016592(mediator complex)	NA	K15142	NA	mediator complex subunit 29 [Source:HGNC Symbol;Acc:HGNC:23074]	protein_coding;nonsense_mediated_decay	3.37367	13.3552	0.252612	-1.98501	0.0031715	0.172757	down	yes
ENSG00000198899	MT-ATP6	ENST00000361899	GO:0005515(protein binding);GO:0005739(mitochondrion);GO:0005743(mitochondrial inner membrane);GO:0005753(mitochondrial proton-transporting ATP synthase complex);GO:0006754(ATP biosynthetic process);GO:0006811(ion transport);GO:0007568(aging);GO:0015078(proton transmembrane transporter activity);GO:0015986(ATP synthesis coupled proton transport);GO:0016020(membrane);GO:0016021(integral component …	00190(Oxidative phosphorylation);04714(Thermogenesis);05010(Alzheimer disease);05012(Parkinson disease);05016(Huntington disease)	K02126	NA	mitochondrially encoded ATP synthase membrane subunit 6 [Source:HGNC Symbol;Acc:HGNC:7414]	protein_coding	7395.25	1823.57	4.05537	2.01983	0.00318234	0.172757	up	yes
ENSG00000122140	MRPS2	ENST00000241600;ENST00000488610;ENST00000371785;ENST00000485333;ENST00000462948;ENST00000472852;ENST00000472946;ENST00000453385	GO:0003735(structural constituent of ribosome);GO:0005622(intracellular);GO:0005739(mitochondrion);GO:0005743(mitochondrial inner membrane);GO:0005763(mitochondrial small ribosomal subunit);GO:0005840(ribosome);GO:0006412(translation);GO:0015935(small ribosomal subunit);GO:0032543(mitochondrial translation);GO:0061668(mitochondrial ribosome assembly);GO:0070125(mitochondrial translational elongat…	03010(Ribosome);03010(Ribosome)	K02967	NA	mitochondrial ribosomal protein S2 [Source:HGNC Symbol;Acc:HGNC:14495]	protein_coding;processed_transcript	9.74366	38.4632	0.253324	-1.98094	0.003185	0.172757	down	yes
ENSG00000116701	NCF2	ENST00000367535;ENST00000413720;ENST00000367536;ENST00000420553;ENST00000418089;ENST00000469280;ENST00000419402	GO:0001669(acrosomal vesicle);GO:0002479(antigen processing and presentation of exogenous peptide antigen via MHC class I, TAP-dependent);GO:0005515(protein binding);GO:0005730(nucleolus);GO:0005737(cytoplasm);GO:0005829(cytosol);GO:0006801(superoxide metabolic process);GO:0006909(phagocytosis);GO:0006968(cellular defense response);GO:0008022(protein C-terminus binding);GO:0009055(electron transf…	04145(Phagosome);04380(Osteoclast differentiation);04670(Leukocyte transendothelial migration);05140(Leishmaniasis);05418(Fluid shear stress and atherosclerosis);05418(Fluid shear stress and atherosclerosis)	K08010	NA	neutrophil cytosolic factor 2 [Source:HGNC Symbol;Acc:HGNC:7661]	protein_coding;processed_transcript	2.47283	0.58581	4.22121	2.07766	0.00321152	0.173487	up	yes
ENSG00000179630	LACC1	ENST00000325686;ENST00000425906;ENST00000441843	GO:0005507(copper ion binding);GO:0005515(protein binding);GO:0005777(peroxisome);GO:0005777(peroxisome)	NA	K05810	EC:1.10.3.-	laccase domain containing 1 [Source:HGNC Symbol;Acc:HGNC:26789]	protein_coding	8.02276	1.96781	4.077	2.02751	0.00324312	0.174485	up	yes
ENSG00000163297	ANTXR2	ENST00000403729;ENST00000449651;ENST00000506286;ENST00000514959;ENST00000482406;ENST00000491345;ENST00000346652;ENST00000404191;ENST00000307333	GO:0004888(transmembrane signaling receptor activity);GO:0005515(protein binding);GO:0005576(extracellular region);GO:0005783(endoplasmic reticulum);GO:0005789(endoplasmic reticulum membrane);GO:0005886(plasma membrane);GO:0009897(external side of plasma membrane);GO:0009986(cell surface);GO:0010008(endosome membrane);GO:0016020(membrane);GO:0016021(integral component of membrane);GO:0022414(repr…	04621(NOD-like receptor signaling pathway);04621(NOD-like receptor signaling pathway)	K20909	NA	ANTXR cell adhesion molecule 2 [Source:HGNC Symbol;Acc:HGNC:21732]	protein_coding;nonsense_mediated_decay;processed_transcript	10.5393	2.60985	4.03827	2.01374	0.00332562	0.177881	up	yes
ENSG00000188372	ZP3	ENST00000336517;ENST00000394857;ENST00000466960;ENST00000394860;ENST00000416245;ENST00000479793;ENST00000467555	GO:0001809(positive regulation of type IV hypersensitivity);GO:0001825(blastocyst formation);GO:0002455(humoral immune response mediated by circulating immunoglobulin);GO:0002687(positive regulation of leukocyte migration);GO:0002922(positive regulation of humoral immune response);GO:0005201(extracellular matrix structural constituent);GO:0005515(protein binding);GO:0005576(extracellular region);…	NA	K19928	NA	zona pellucida glycoprotein 3 [Source:HGNC Symbol;Acc:HGNC:13189]	protein_coding;retained_intron;processed_transcript	3.00198	0.716936	4.18724	2.066	0.003353	0.177881	up	yes
ENSG00000182782	HCAR2	ENST00000328880	GO:0001781(neutrophil apoptotic process);GO:0004930(G protein-coupled receptor activity);GO:0005886(plasma membrane);GO:0006915(apoptotic process);GO:0007165(signal transduction);GO:0007186(G protein-coupled receptor signaling pathway);GO:0016020(membrane);GO:0016021(integral component of membrane);GO:0030054(cell junction);GO:0033031(positive regulation of neutrophil apoptotic process);GO:005099…	04024(cAMP signaling pathway)	K08402	NA	hydroxycarboxylic acid receptor 2 [Source:HGNC Symbol;Acc:HGNC:24827]	protein_coding	0.526153	2.17406	0.242014	-2.04684	0.00336849	0.177881	down	yes
ENSG00000130714	POMT1	ENST00000448212;ENST00000467848;ENST00000372228;ENST00000404875;ENST00000494883;ENST00000402686;ENST00000462375;ENST00000485278;ENST00000341012;ENST00000430619;ENST00000415075;ENST00000423007;ENST00000441334;ENST00000372220;ENST00000483472;ENST00000418774	GO:0000030(mannosyltransferase activity);GO:0001669(acrosomal vesicle);GO:0004169(dolichyl-phosphate-mannose-protein mannosyltransferase activity);GO:0005783(endoplasmic reticulum);GO:0005789(endoplasmic reticulum membrane);GO:0005975(carbohydrate metabolic process);GO:0006486(protein glycosylation);GO:0006493(protein O-linked glycosylation);GO:0007275(multicellular organism development);GO:00160…	00514(Other types of O-glycan biosynthesis);00515(Mannose type O-glycan biosynthesis);00515(Mannose type O-glycan biosynthesis)	K00728	EC:2.4.1.109	protein O-mannosyltransferase 1 [Source:HGNC Symbol;Acc:HGNC:9202]	protein_coding;processed_transcript	0.173417	0.710504	0.244076	-2.0346	0.00337099	0.177881	down	yes
ENSG00000112146	FBXO9	ENST00000323557;ENST00000474457;ENST00000473337;ENST00000370939;ENST00000461222;ENST00000484436;ENST00000468481;ENST00000244426;ENST00000484812;ENST00000480463;ENST00000459845;ENST00000473318;ENST00000498744	GO:0000151(ubiquitin ligase complex);GO:0000209(protein polyubiquitination);GO:0004842(ubiquitin-protein transferase activity);GO:0005515(protein binding);GO:0005737(cytoplasm);GO:0005829(cytosol);GO:0016567(protein ubiquitination);GO:0019005(SCF ubiquitin ligase complex);GO:0031146(SCF-dependent proteasomal ubiquitin-dependent protein catabolic process);GO:0032006(regulation of TOR signaling);GO…	NA	K10295	NA	F-box protein 9 [Source:HGNC Symbol;Acc:HGNC:13588]	protein_coding;retained_intron;processed_transcript	1.45805	5.72933	0.254488	-1.97433	0.00337317	0.177881	down	yes
ENSG00000162366	PDZK1IP1	ENST00000489919;ENST00000491793;ENST00000294338;ENST00000371885	GO:0016020(membrane);GO:0016021(integral component of membrane);GO:0070062(extracellular exosome);GO:0070062(extracellular exosome)	NA	NA	NA	PDZK1 interacting protein 1 [Source:HGNC Symbol;Acc:HGNC:16887]	processed_transcript;protein_coding	7.12805	27.9303	0.255208	-1.97025	0.00341863	0.179566	down	yes
ENSG00000012171	SEMA3B	ENST00000616701;ENST00000419007;ENST00000441915;ENST00000611067;ENST00000456210;ENST00000621029;ENST00000456560;ENST00000416295;ENST00000618865;ENST00000433753;ENST00000418576;ENST00000439487;ENST00000619119;ENST00000434030;ENST00000612509	GO:0001755(neural crest cell migration);GO:0005515(protein binding);GO:0005576(extracellular region);GO:0005615(extracellular space);GO:0005783(endoplasmic reticulum);GO:0005887(integral component of plasma membrane);GO:0007267(cell-cell signaling);GO:0007411(axon guidance);GO:0030215(semaphorin receptor binding);GO:0030335(positive regulation of cell migration);GO:0038191(neuropilin binding);GO:…	04360(Axon guidance);04360(Axon guidance)	K06840	NA	semaphorin 3B [Source:HGNC Symbol;Acc:HGNC:10724]	protein_coding;retained_intron;processed_transcript	2.05688	0.502081	4.09671	2.03447	0.00349377	0.18279	up	yes
ENSG00000146592	CREB5	ENST00000357727;ENST00000498316;ENST00000468813;ENST00000484383;ENST00000482692;ENST00000461921;ENST00000396299;ENST00000396298;ENST00000426500;ENST00000469531;ENST00000396300;ENST00000468391;ENST00000478078;ENST00000424599;ENST00000409603	GO:0000981(DNA-binding transcription factor activity, RNA polymerase II-specific);GO:0003676(nucleic acid binding);GO:0003677(DNA binding);GO:0003700(DNA-binding transcription factor activity);GO:0005515(protein binding);GO:0005634(nucleus);GO:0006355(regulation of transcription, DNA-templated);GO:0006357(regulation of transcription by RNA polymerase II);GO:0006366(transcription by RNA polymerase…	04022(cGMP-PKG signaling pathway);04024(cAMP signaling pathway);04151(PI3K-Akt signaling pathway);04152(AMPK signaling pathway);04211(Longevity regulating pathway);04261(Adrenergic signaling in cardiomyocytes);04668(TNF signaling pathway);04714(Thermogenesis);04725(Cholinergic synapse);04728(Dopaminergic synapse);04911(Insulin secretion);04915(Estrogen signaling pathway);04918(Thyroid hormone syn…	K09047	NA	cAMP responsive element binding protein 5 [Source:HGNC Symbol;Acc:HGNC:16844]	protein_coding;processed_transcript;retained_intron	1.87755	0.463194	4.05348	2.01916	0.00353411	0.184176	up	yes
ENSG00000134259	NGF	ENST00000369512	GO:0000186(activation of MAPKK activity);GO:0004857(enzyme inhibitor activity);GO:0005102(signaling receptor binding);GO:0005163(nerve growth factor receptor binding);GO:0005515(protein binding);GO:0005576(extracellular region);GO:0005615(extracellular space);GO:0005796(Golgi lumen);GO:0005829(cytosol);GO:0006919(activation of cysteine-type endopeptidase activity involved in apoptotic process);GO…	04010(MAPK signaling pathway);04014(Ras signaling pathway);04015(Rap1 signaling pathway);04060(Cytokine-cytokine receptor interaction);04151(PI3K-Akt signaling pathway);04210(Apoptosis);04722(Neurotrophin signaling pathway);04750(Inflammatory mediator regulation of TRP channels)	K02582	NA	nerve growth factor [Source:HGNC Symbol;Acc:HGNC:7808]	protein_coding	4.38574	1.02475	4.27983	2.09755	0.00356554	0.185088	up	yes
ENSG00000117143	UAP1	ENST00000367926;ENST00000367924;ENST00000271469;ENST00000474728;ENST00000367925;ENST00000486089;ENST00000476240	GO:0003977(UDP-N-acetylglucosamine diphosphorylase activity);GO:0005654(nucleoplasm);GO:0005737(cytoplasm);GO:0005829(cytosol);GO:0005886(plasma membrane);GO:0006047(UDP-N-acetylglucosamine metabolic process);GO:0006048(UDP-N-acetylglucosamine biosynthetic process);GO:0016740(transferase activity);GO:0016779(nucleotidyltransferase activity);GO:0030246(carbohydrate binding);GO:0042802(identical pr…	00520(Amino sugar and nucleotide sugar metabolism);00520(Amino sugar and nucleotide sugar metabolism)	K00972	2.7.7.83;EC:2.7.7.23	UDP-N-acetylglucosamine pyrophosphorylase 1 [Source:HGNC Symbol;Acc:HGNC:12457]	protein_coding;retained_intron;processed_transcript	61.8261	15.5735	3.96995	1.98912	0.00368229	0.190405	up	yes
ENSG00000168071	CCDC88B	ENST00000472524;ENST00000473405;ENST00000492980;ENST00000301897;ENST00000356786;ENST00000463837;ENST00000494566;ENST00000494080;ENST00000479965;ENST00000359902	GO:0001819(positive regulation of cytokine production);GO:0005737(cytoplasm);GO:0005783(endoplasmic reticulum);GO:0005794(Golgi apparatus);GO:0005813(centrosome);GO:0005856(cytoskeleton);GO:0008017(microtubule binding);GO:0016020(membrane);GO:0030705(cytoskeleton-dependent intracellular transport);GO:0031122(cytoplasmic microtubule organization);GO:0042102(positive regulation of T cell proliferat…	NA	NA	NA	coiled-coil domain containing 88B [Source:HGNC Symbol;Acc:HGNC:26757]	processed_transcript;protein_coding	0.685777	2.66914	0.256929	-1.96056	0.00377906	0.19345	down	yes
ENSG00000235453	SMIM27	ENST00000635960;ENST00000451672;ENST00000425533;ENST00000644531;ENST00000453396;ENST00000450093	GO:0016020(membrane);GO:0016021(integral component of membrane);GO:0016021(integral component of membrane)	NA	NA	NA	small integral membrane protein 27 [Source:HGNC Symbol;Acc:HGNC:31420]	protein_coding;nonsense_mediated_decay	0.349927	1.40455	0.249139	-2.00498	0.00379006	0.19345	down	yes
ENSG00000163803	PLB1	ENST00000479065;ENST00000444257;ENST00000473272;ENST00000422425;ENST00000327757;ENST00000481449;ENST00000485642;ENST00000436544;ENST00000436775;ENST00000416713;ENST00000411743;ENST00000404858	GO:0001523(retinoid metabolic process);GO:0004620(phospholipase activity);GO:0004622(lysophospholipase activity);GO:0004623(phospholipase A2 activity);GO:0005886(plasma membrane);GO:0006629(lipid metabolic process);GO:0006644(phospholipid metabolic process);GO:0016020(membrane);GO:0016021(integral component of membrane);GO:0016042(lipid catabolic process);GO:0016298(lipase activity);GO:0016324(ap…	00564(Glycerophospholipid metabolism);00565(Ether lipid metabolism);00590(Arachidonic acid metabolism);00591(Linoleic acid metabolism);00592(alpha-Linolenic acid metabolism);04977(Vitamin digestion and absorption);04977(Vitamin digestion and absorption)	K14621	3.1.1.5;EC:3.1.1.4	phospholipase B1 [Source:HGNC Symbol;Acc:HGNC:30041]	retained_intron;nonsense_mediated_decay;protein_coding	0.126211	0.504391	0.250225	-1.9987	0.00379711	0.19345	down	yes
ENSG00000102931	ARL2BP	ENST00000219204;ENST00000562023;ENST00000565794;ENST00000563234	GO:0003713(transcription coactivator activity);GO:0005515(protein binding);GO:0005634(nucleus);GO:0005737(cytoplasm);GO:0005739(mitochondrion);GO:0005758(mitochondrial intermembrane space);GO:0005759(mitochondrial matrix);GO:0005813(centrosome);GO:0005815(microtubule organizing center);GO:0005819(spindle);GO:0005829(cytosol);GO:0005856(cytoskeleton);GO:0005929(cilium);GO:0007165(signal transducti…	NA	K16742	NA	ADP ribosylation factor like GTPase 2 binding protein [Source:HGNC Symbol;Acc:HGNC:17146]	protein_coding;processed_transcript	25.5458	6.43694	3.96863	1.98864	0.00381291	0.19345	up	yes
ENSG00000154359	LONRF1	ENST00000398246;ENST00000524526;ENST00000534446;ENST00000527055;ENST00000526610;ENST00000533751;ENST00000530693;ENST00000526680;ENST00000525024	GO:0000209(protein polyubiquitination);GO:0005515(protein binding);GO:0005829(cytosol);GO:0046872(metal ion binding);GO:0046872(metal ion binding)	NA	NA	NA	LON peptidase N-terminal domain and ring finger 1 [Source:HGNC Symbol;Acc:HGNC:26302]	protein_coding;nonsense_mediated_decay;retained_intron;processed_transcript	5.65657	1.41212	4.00573	2.00207	0.00381638	0.19345	up	yes
ENSG00000153879	CEBPG	ENST00000652630;ENST00000284000;ENST00000585933	GO:0000978(RNA polymerase II proximal promoter sequence-specific DNA binding);GO:0000981(DNA-binding transcription factor activity, RNA polymerase II-specific);GO:0001228(DNA-binding transcription activator activity, RNA polymerase II-specific);GO:0001889(liver development);GO:0003677(DNA binding);GO:0003690(double-stranded DNA binding);GO:0003700(DNA-binding transcription factor activity);GO:000…	05152(Tuberculosis);05152(Tuberculosis)	NA	NA	CCAAT enhancer binding protein gamma [Source:HGNC Symbol;Acc:HGNC:1837]	nonsense_mediated_decay;protein_coding	43.9949	11.155	3.94395	1.97964	0.00383882	0.19345	up	yes
ENSG00000134954	ETS1	ENST00000392668;ENST00000319397;ENST00000530924;ENST00000608978;ENST00000531611;ENST00000526145;ENST00000525404;ENST00000535549;ENST00000527676	GO:0000978(RNA polymerase II proximal promoter sequence-specific DNA binding);GO:0000981(DNA-binding transcription factor activity, RNA polymerase II-specific);GO:0001228(DNA-binding transcription activator activity, RNA polymerase II-specific);GO:0001666(response to hypoxia);GO:0002376(immune system process);GO:0003677(DNA binding);GO:0003700(DNA-binding transcription factor activity);GO:0005515…	04014(Ras signaling pathway);04218(Cellular senescence);05166(Human T-cell leukemia virus 1 infection);05200(Pathways in cancer);05211(Renal cell carcinoma);05211(Renal cell carcinoma)	K02678	NA	ETS proto-oncogene 1, transcription factor [Source:HGNC Symbol;Acc:HGNC:3488]	protein_coding;retained_intron;processed_transcript	5.95163	1.49951	3.96905	1.98879	0.00384309	0.19345	up	yes
ENSG00000281376	ABALON	ENST00000629058	NA	NA	NA	NA	apoptotic BCL2L1-antisense long non-coding RNA [Source:HGNC Symbol;Acc:HGNC:49667]	antisense	4.53305	1.12033	4.04618	2.01656	0.00397231	0.1992	up	yes
ENSG00000132640	BTBD3	ENST00000254977;ENST00000488503;ENST00000449299;ENST00000378226;ENST00000618296;ENST00000455911;ENST00000422390;ENST00000618918;ENST00000473180;ENST00000473416;ENST00000471120;ENST00000405977;ENST00000430557;ENST00000450368;ENST00000399006	GO:0005515(protein binding);GO:0005634(nucleus);GO:0005737(cytoplasm);GO:0005829(cytosol);GO:0007399(nervous system development);GO:0021987(cerebral cortex development);GO:0022008(neurogenesis);GO:0048813(dendrite morphogenesis);GO:0048813(dendrite morphogenesis)	NA	K10478	NA	BTB domain containing 3 [Source:HGNC Symbol;Acc:HGNC:15854]	protein_coding;processed_transcript;nonsense_mediated_decay	2.30094	0.56804	4.05067	2.01816	0.00402773	0.200706	up	yes
ENSG00000148053	NTRK2	ENST00000395882;ENST00000376213;ENST00000323115;ENST00000376214;ENST00000277120;ENST00000304053;ENST00000359847;ENST00000376208	GO:0000139(Golgi membrane);GO:0000166(nucleotide binding);GO:0001570(vasculogenesis);GO:0001764(neuron migration);GO:0001934(positive regulation of protein phosphorylation);GO:0004672(protein kinase activity);GO:0004713(protein tyrosine kinase activity);GO:0004714(transmembrane receptor protein tyrosine kinase activity);GO:0005030(neurotrophin receptor activity);GO:0005515(protein binding);GO:000…	04010(MAPK signaling pathway);04014(Ras signaling pathway);04151(PI3K-Akt signaling pathway);04722(Neurotrophin signaling pathway);05034(Alcoholism);05034(Alcoholism)	K04360	EC:2.7.10.1	neurotrophic receptor tyrosine kinase 2 [Source:HGNC Symbol;Acc:HGNC:8032]	protein_coding	0.0717403	0.284482	0.252179	-1.98748	0.00403311	0.200706	down	yes
ENSG00000104368	PLAT	ENST00000352041;ENST00000429089;ENST00000220809;ENST00000521647;ENST00000521694;ENST00000519510;ENST00000429710;ENST00000520523;ENST00000522812;ENST00000524261;ENST00000521042;ENST00000524009	GO:0001666(response to hypoxia);GO:0004252(serine-type endopeptidase activity);GO:0005102(signaling receptor binding);GO:0005515(protein binding);GO:0005576(extracellular region);GO:0005615(extracellular space);GO:0005737(cytoplasm);GO:0006464(cellular protein modification process);GO:0006508(proteolysis);GO:0007596(blood coagulation);GO:0008233(peptidase activity);GO:0008236(serine-type peptidas…	04371(Apelin signaling pathway);04610(Complement and coagulation cascades);05202(Transcriptional misregulation in cancer);05215(Prostate cancer);05418(Fluid shear stress and atherosclerosis);05418(Fluid shear stress and atherosclerosis)	K01343	EC:3.4.21.68	plasminogen activator, tissue type [Source:HGNC Symbol;Acc:HGNC:9051]	protein_coding;retained_intron;nonsense_mediated_decay	6.29097	23.8823	0.263415	-1.92459	0.00404764	0.200706	down	yes
ENSG00000105486	LIG1	ENST00000599322;ENST00000427526;ENST00000595758;ENST00000599165;ENST00000594067;ENST00000596672;ENST00000536218;ENST00000613670;ENST00000596332;ENST00000596104;ENST00000601091;ENST00000594759;ENST00000597901;ENST00000600055;ENST00000596457;ENST00000598938;ENST00000263274;ENST00000593425;ENST00000542460;ENST00000596549;ENST00000597146	GO:0000166(nucleotide binding);GO:0003677(DNA binding);GO:0003909(DNA ligase activity);GO:0003910(DNA ligase (ATP) activity);GO:0005524(ATP binding);GO:0005634(nucleus);GO:0005654(nucleoplasm);GO:0005737(cytoplasm);GO:0005739(mitochondrion);GO:0006260(DNA replication);GO:0006266(DNA ligation);GO:0006273(lagging strand elongation);GO:0006281(DNA repair);GO:0006283(transcription-coupled nucleotide-…	03030(DNA replication);03410(Base excision repair);03420(Nucleotide excision repair);03430(Mismatch repair);03430(Mismatch repair)	K10747	6.5.1.6;6.5.1.7;EC:6.5.1.1	DNA ligase 1 [Source:HGNC Symbol;Acc:HGNC:6598]	retained_intron;protein_coding;processed_transcript;nonsense_mediated_decay	2.82419	10.6993	0.263961	-1.9216	0.00420844	0.207903	down	yes
ENSG00000180178	FAR2P1	ENST00000449170;ENST00000449736;ENST00000428123;ENST00000444030	NA	NA	NA	NA	fatty acyl-CoA reductase 2 pseudogene 1 [Source:HGNC Symbol;Acc:HGNC:49284]	retained_intron;transcribed_unprocessed_pseudogene;processed_transcript	0.926623	0.218191	4.24684	2.08639	0.00427697	0.210272	up	yes
ENSG00000254806	SYS1-DBNDD2	ENST00000419593;ENST00000452133;ENST00000475242;ENST00000458187	GO:0005802(trans-Golgi network);GO:0005829(cytosol);GO:0006895(Golgi to endosome transport);GO:0016020(membrane);GO:0016021(integral component of membrane);GO:0030173(integral component of Golgi membrane);GO:0034067(protein localization to Golgi apparatus);GO:0043001(Golgi to plasma membrane protein transport);GO:0043001(Golgi to plasma membrane protein transport)	NA	NA	NA	SYS1-DBNDD2 readthrough (NMD candidate) [Source:HGNC Symbol;Acc:HGNC:33535]	nonsense_mediated_decay;processed_transcript	5.37244	1.3285	4.04399	2.01578	0.00428804	0.210272	up	yes
ENSG00000116237	ICMT	ENST00000489498;ENST00000343813;ENST00000495791;ENST00000474756	GO:0003880(protein C-terminal carboxyl O-methyltransferase activity);GO:0004671(protein C-terminal S-isoprenylcysteine carboxyl O-methyltransferase activity);GO:0005783(endoplasmic reticulum);GO:0005789(endoplasmic reticulum membrane);GO:0006464(cellular protein modification process);GO:0006481(C-terminal protein methylation);GO:0006612(protein targeting to membrane);GO:0008168(methyltransferase …	00900(Terpenoid backbone biosynthesis);00900(Terpenoid backbone biosynthesis)	K00587	EC:2.1.1.100	isoprenylcysteine carboxyl methyltransferase [Source:HGNC Symbol;Acc:HGNC:5350]	nonsense_mediated_decay;protein_coding;processed_transcript	7.88169	29.485	0.267312	-1.9034	0.00443455	0.216657	down	yes
ENSG00000108439	PNPO	ENST00000641323;ENST00000642017;ENST00000585320;ENST00000641709;ENST00000641305;ENST00000641427;ENST00000225573;ENST00000641511;ENST00000584806;ENST00000583245;ENST00000641703;ENST00000584061;ENST00000582171;ENST00000434554;ENST00000641856;ENST00000641285;ENST00000583599	GO:0004733(pyridoxamine-phosphate oxidase activity);GO:0005515(protein binding);GO:0005654(nucleoplasm);GO:0005829(cytosol);GO:0008615(pyridoxine biosynthetic process);GO:0010181(FMN binding);GO:0016491(oxidoreductase activity);GO:0016638(oxidoreductase activity, acting on the CH-NH2 group of donors);GO:0030170(pyridoxal phosphate binding);GO:0042803(protein homodimerization activity);GO:0042816(…	00750(Vitamin B6 metabolism);00750(Vitamin B6 metabolism)	K00275	EC:1.4.3.5	pyridoxamine 5'-phosphate oxidase [Source:HGNC Symbol;Acc:HGNC:30260]	nonsense_mediated_decay;protein_coding;retained_intron;processed_transcript	2.19236	8.18828	0.267744	-1.90107	0.00465049	0.226375	down	yes
ENSG00000005249	PRKAR2B	ENST00000265717;ENST00000393613;ENST00000488792	GO:0000086(G2/M transition of mitotic cell cycle);GO:0000166(nucleotide binding);GO:0001932(regulation of protein phosphorylation);GO:0003091(renal water homeostasis);GO:0004862(cAMP-dependent protein kinase inhibitor activity);GO:0005515(protein binding);GO:0005737(cytoplasm);GO:0005813(centrosome);GO:0005829(cytosol);GO:0005886(plasma membrane);GO:0005952(cAMP-dependent protein kinase complex);…	04910(Insulin signaling pathway);04910(Insulin signaling pathway)	NA	NA	protein kinase cAMP-dependent type II regulatory subunit beta [Source:HGNC Symbol;Acc:HGNC:9392]	protein_coding;processed_transcript	0.28048	1.08918	0.257514	-1.95728	0.00474793	0.230275	down	yes
ENSG00000135069	PSAT1	ENST00000376588;ENST00000347159	GO:0003824(catalytic activity);GO:0004648(O-phospho-L-serine:2-oxoglutarate aminotransferase activity);GO:0005829(cytosol);GO:0006564(L-serine biosynthetic process);GO:0008483(transaminase activity);GO:0008615(pyridoxine biosynthetic process);GO:0008652(cellular amino acid biosynthetic process);GO:0016740(transferase activity);GO:0070062(extracellular exosome);GO:0070062(extracellular exosome)	00260(Glycine, serine and threonine metabolism);00750(Vitamin B6 metabolism);00750(Vitamin B6 metabolism)	K00831	EC:2.6.1.52	phosphoserine aminotransferase 1 [Source:HGNC Symbol;Acc:HGNC:19129]	protein_coding	297.121	78.0681	3.80592	1.92824	0.00477098	0.230527	up	yes
ENSG00000121671	CRY2	ENST00000533779;ENST00000616080;ENST00000532390;ENST00000417225;ENST00000496571;ENST00000473199;ENST00000495237;ENST00000525110;ENST00000443527;ENST00000496667;ENST00000616623;ENST00000488962	GO:0000122(negative regulation of transcription by RNA polymerase II);GO:0000166(nucleotide binding);GO:0000976(transcription regulatory region sequence-specific DNA binding);GO:0003677(DNA binding);GO:0003684(damaged DNA binding);GO:0003697(single-stranded DNA binding);GO:0005515(protein binding);GO:0005576(extracellular region);GO:0005634(nucleus);GO:0005737(cytoplasm);GO:0005739(mitochondrion)…	04710(Circadian rhythm);04710(Circadian rhythm)	NA	NA	cryptochrome circadian regulator 2 [Source:HGNC Symbol;Acc:HGNC:2385]	processed_transcript;protein_coding;retained_intron	1.6195	0.409763	3.95228	1.98269	0.00478783	0.230527	up	yes
ENSG00000117461	PIK3R3	ENST00000262741;ENST00000425892;ENST00000423209;ENST00000420542;ENST00000372006;ENST00000493202;ENST00000488808	GO:0001784(phosphotyrosine residue binding);GO:0001934(positive regulation of protein phosphorylation);GO:0002042(cell migration involved in sprouting angiogenesis);GO:0005515(protein binding);GO:0005829(cytosol);GO:0005942(phosphatidylinositol 3-kinase complex);GO:0006661(phosphatidylinositol biosynthetic process);GO:0008286(insulin receptor signaling pathway);GO:0010628(positive regulation of g…	01521(EGFR tyrosine kinase inhibitor resistance);01522(Endocrine resistance);01524(Platinum drug resistance);04012(ErbB signaling pathway);04014(Ras signaling pathway);04015(Rap1 signaling pathway);04024(cAMP signaling pathway);04062(Chemokine signaling pathway);04066(HIF-1 signaling pathway);04068(FoxO signaling pathway);04070(Phosphatidylinositol signaling system);04071(Sphingolipid signaling p…	K02649	NA	phosphoinositide-3-kinase regulatory subunit 3 [Source:HGNC Symbol;Acc:HGNC:8981]	protein_coding;processed_transcript	1.09839	4.07526	0.269527	-1.8915	0.0048575	0.233037	down	yes
ENSG00000186847	KRT14	ENST00000167586;ENST00000476662;ENST00000441550	GO:0005198(structural molecule activity);GO:0005200(structural constituent of cytoskeleton);GO:0005515(protein binding);GO:0005634(nucleus);GO:0005737(cytoplasm);GO:0005829(cytosol);GO:0005882(intermediate filament);GO:0007568(aging);GO:0008544(epidermis development);GO:0010043(response to zinc ion);GO:0010212(response to ionizing radiation);GO:0030855(epithelial cell differentiation);GO:0031424(…	04915(Estrogen signaling pathway);04915(Estrogen signaling pathway)	K07604	NA	keratin 14 [Source:HGNC Symbol;Acc:HGNC:6416]	protein_coding;retained_intron	2.98631	0.747944	3.99269	1.99736	0.00489511	0.233997	up	yes
ENSG00000250746	AC105250	ENST00000509378	NA	NA	NA	NA	heat shock 70kDa protein 5 (glucose-regulated protein, 78kDa) (HSPA5) pseudogene	processed_pseudogene	2.7313	0.688697	3.9659	1.98765	0.00493994	0.235293	up	yes
ENSG00000124783	SSR1	ENST00000244763;ENST00000479365;ENST00000397511;ENST00000475213;ENST00000479485;ENST00000483409;ENST00000462112;ENST00000474597;ENST00000489567;ENST00000488834;ENST00000650389	GO:0005515(protein binding);GO:0005783(endoplasmic reticulum);GO:0005789(endoplasmic reticulum membrane);GO:0006613(cotranslational protein targeting to membrane);GO:0008284(positive regulation of cell population proliferation);GO:0016020(membrane);GO:0016021(integral component of membrane);GO:0036498(IRE1-mediated unfolded protein response);GO:0036498(IRE1-mediated unfolded protein response)	04141(Protein processing in endoplasmic reticulum);04141(Protein processing in endoplasmic reticulum)	K13249	NA	signal sequence receptor subunit 1 [Source:HGNC Symbol;Acc:HGNC:11323]	protein_coding;processed_transcript	15.6329	4.1351	3.78054	1.91859	0.00500885	0.236967	up	yes
ENSG00000085840	ORC1	ENST00000371568;ENST00000371566	GO:0000082(G1/S transition of mitotic cell cycle);GO:0000083(regulation of transcription involved in G1/S transition of mitotic cell cycle);GO:0000166(nucleotide binding);GO:0000278(mitotic cell cycle);GO:0000784(nuclear chromosome, telomeric region);GO:0000808(origin recognition complex);GO:0003677(DNA binding);GO:0003682(chromatin binding);GO:0003688(DNA replication origin binding);GO:0005515(p…	04110(Cell cycle);04110(Cell cycle)	K02603	NA	origin recognition complex subunit 1 [Source:HGNC Symbol;Acc:HGNC:8487]	protein_coding	4.65019	17.0896	0.272106	-1.87776	0.00502989	0.236967	down	yes
ENSG00000119917	IFIT3	ENST00000371818;ENST00000371811	GO:0002376(immune system process);GO:0003674(molecular_function);GO:0005515(protein binding);GO:0005737(cytoplasm);GO:0005739(mitochondrion);GO:0005829(cytosol);GO:0008285(negative regulation of cell population proliferation);GO:0009615(response to virus);GO:0035457(cellular response to interferon-alpha);GO:0042802(identical protein binding);GO:0043066(negative regulation of apoptotic process);GO…	NA	NA	NA	interferon induced protein with tetratricopeptide repeats 3 [Source:HGNC Symbol;Acc:HGNC:5411]	protein_coding	22.3928	82.0521	0.27291	-1.8735	0.00503624	0.236967	down	yes
ENSG00000116717	GADD45A	ENST00000370986;ENST00000370985;ENST00000484245;ENST00000617962;ENST00000648742;ENST00000650283;ENST00000460575	GO:0000079(regulation of cyclin-dependent protein serine/threonine kinase activity);GO:0000185(activation of MAPKKK activity);GO:0000979(RNA polymerase II core promoter sequence-specific DNA binding);GO:0005515(protein binding);GO:0005634(nucleus);GO:0005654(nucleoplasm);GO:0005737(cytoplasm);GO:0006281(DNA repair);GO:0006469(negative regulation of protein kinase activity);GO:0006915(apoptotic pr…	04010(MAPK signaling pathway);04068(FoxO signaling pathway);04110(Cell cycle);04115(p53 signaling pathway);04210(Apoptosis);04218(Cellular senescence);05169(Epstein-Barr virus infection);05200(Pathways in cancer);05202(Transcriptional misregulation in cancer);05210(Colorectal cancer);05212(Pancreatic cancer);05213(Endometrial cancer);05214(Glioma);05216(Thyroid cancer);05217(Basal cell carcinoma)…	NA	NA	growth arrest and DNA damage inducible alpha [Source:HGNC Symbol;Acc:HGNC:4095]	protein_coding;retained_intron	38.6382	10.207	3.78545	1.92046	0.00504641	0.236967	up	yes
ENSG00000134222	PSRC1	ENST00000369909;ENST00000369907;ENST00000369903;ENST00000429031;ENST00000459765;ENST00000418914;ENST00000369904;ENST00000409267;ENST00000471740;ENST00000474126;ENST00000409138;ENST00000492431	GO:0000922(spindle pole);GO:0001578(microtubule bundle formation);GO:0005515(protein binding);GO:0005654(nucleoplasm);GO:0005737(cytoplasm);GO:0005819(spindle);GO:0005829(cytosol);GO:0005856(cytoskeleton);GO:0005876(spindle microtubule);GO:0007049(cell cycle);GO:0007080(mitotic metaphase plate congression);GO:0008017(microtubule binding);GO:0009987(cellular process);GO:0015630(microtubule cytoske…	NA	K21443	NA	proline and serine rich coiled-coil 1 [Source:HGNC Symbol;Acc:HGNC:24472]	protein_coding;retained_intron	3.19922	11.8232	0.270588	-1.88583	0.00507812	0.237617	down	yes
ENSG00000257949	TEN1	ENST00000397640;ENST00000588202;ENST00000585710;ENST00000586891;ENST00000590676	GO:0000781(chromosome, telomeric region);GO:0000784(nuclear chromosome, telomeric region);GO:0003677(DNA binding);GO:0003697(single-stranded DNA binding);GO:0005515(protein binding);GO:0005634(nucleus);GO:0005694(chromosome);GO:0010521(telomerase inhibitor activity);GO:0016233(telomere capping);GO:0032211(negative regulation of telomere maintenance via telomerase);GO:0042162(telomeric DNA binding…	NA	NA	NA	TEN1, CST complex subunit [Source:HGNC Symbol;Acc:HGNC:37242]	protein_coding;retained_intron	1.15876	4.40865	0.262838	-1.92776	0.00510641	0.237642	down	yes
ENSG00000089335	ZNF302	ENST00000509196;ENST00000505365;ENST00000613363;ENST00000423823;ENST00000512455;ENST00000502743;ENST00000457781;ENST00000510002;ENST00000505163;ENST00000505242;ENST00000446502;ENST00000507959;ENST00000509528;ENST00000627982;ENST00000506901	GO:0000981(DNA-binding transcription factor activity, RNA polymerase II-specific);GO:0003676(nucleic acid binding);GO:0003677(DNA binding);GO:0005515(protein binding);GO:0005622(intracellular);GO:0005634(nucleus);GO:0006355(regulation of transcription, DNA-templated);GO:0006357(regulation of transcription by RNA polymerase II);GO:0046872(metal ion binding);GO:0046872(metal ion binding)	05168(Herpes simplex virus 1 infection);05168(Herpes simplex virus 1 infection)	K09228	NA	zinc finger protein 302 [Source:HGNC Symbol;Acc:HGNC:13848]	retained_intron;protein_coding	2.45474	0.624179	3.93276	1.97554	0.00511443	0.237642	up	yes
ENSG00000051108	HERPUD1	ENST00000564678;ENST00000563781;ENST00000439977;ENST00000568358;ENST00000563911;ENST00000569569;ENST00000563343;ENST00000344114;ENST00000568651;ENST00000379792;ENST00000570273;ENST00000568676;ENST00000300302;ENST00000566550;ENST00000567944;ENST00000568814;ENST00000565966;ENST00000562914;ENST00000569429	GO:0003674(molecular_function);GO:0005515(protein binding);GO:0005783(endoplasmic reticulum);GO:0005789(endoplasmic reticulum membrane);GO:0006511(ubiquitin-dependent protein catabolic process);GO:0006874(cellular calcium ion homeostasis);GO:0006986(response to unfolded protein);GO:0016020(membrane);GO:0016021(integral component of membrane);GO:0030968(endoplasmic reticulum unfolded protein respo…	04141(Protein processing in endoplasmic reticulum);04141(Protein processing in endoplasmic reticulum)	K14027	NA	homocysteine inducible ER protein with ubiquitin like domain 1 [Source:HGNC Symbol;Acc:HGNC:13744]	retained_intron;processed_transcript;protein_coding;nonsense_mediated_decay	17.013	4.50054	3.78021	1.91847	0.00515616	0.238746	up	yes
ENSG00000257167	TMPO-AS1	ENST00000548760;ENST00000546421	NA	NA	NA	NA	TMPO antisense RNA 1 [Source:HGNC Symbol;Acc:HGNC:44158]	antisense	0.906034	3.35708	0.269887	-1.88957	0.00520469	0.240156	down	yes
ENSG00000073849	ST6GAL1	ENST00000169298;ENST00000448044;ENST00000430309;ENST00000458216;ENST00000440338;ENST00000448449;ENST00000487031;ENST00000416235;ENST00000468614;ENST00000417392;ENST00000448408;ENST00000485105;ENST00000427315;ENST00000463542;ENST00000455441;ENST00000470633;ENST00000442023;ENST00000457772;ENST00000438590;ENST00000446170;ENST00000464827;ENST00000423451	GO:0000139(Golgi membrane);GO:0003835(beta-galactoside alpha-2,6-sialyltransferase activity);GO:0005515(protein binding);GO:0005576(extracellular region);GO:0005794(Golgi apparatus);GO:0006054(N-acetylneuraminate metabolic process);GO:0006486(protein glycosylation);GO:0006959(humoral immune response);GO:0008373(sialyltransferase activity);GO:0016020(membrane);GO:0016021(integral component of memb…	00510(N-Glycan biosynthesis);00514(Other types of O-glycan biosynthesis);00514(Other types of O-glycan biosynthesis)	NA	NA	ST6 beta-galactoside alpha-2,6-sialyltransferase 1 [Source:HGNC Symbol;Acc:HGNC:10860]	protein_coding;nonsense_mediated_decay;processed_transcript;retained_intron	3.17666	0.838283	3.78948	1.922	0.00527788	0.242691	up	yes
ENSG00000107968	MAP3K8	ENST00000375321;ENST00000263056;ENST00000415139;ENST00000375322;ENST00000430603;ENST00000413724;ENST00000542547	GO:0000166(nucleotide binding);GO:0000186(activation of MAPKK activity);GO:0000287(magnesium ion binding);GO:0002376(immune system process);GO:0004672(protein kinase activity);GO:0004674(protein serine/threonine kinase activity);GO:0004709(MAP kinase kinase kinase activity);GO:0005515(protein binding);GO:0005524(ATP binding);GO:0005737(cytoplasm);GO:0005829(cytosol);GO:0006468(protein phosphoryla…	04010(MAPK signaling pathway);04620(Toll-like receptor signaling pathway);04660(T cell receptor signaling pathway);04668(TNF signaling pathway);04668(TNF signaling pathway)	NA	NA	mitogen-activated protein kinase kinase kinase 8 [Source:HGNC Symbol;Acc:HGNC:6860]	protein_coding;retained_intron	0.436505	1.64373	0.265557	-1.91291	0.00532339	0.24394	down	yes
ENSG00000158125	XDH	ENST00000379416;ENST00000476043;ENST00000491727	GO:0001933(negative regulation of protein phosphorylation);GO:0001937(negative regulation of endothelial cell proliferation);GO:0004854(xanthine dehydrogenase activity);GO:0004855(xanthine oxidase activity);GO:0005506(iron ion binding);GO:0005576(extracellular region);GO:0005615(extracellular space);GO:0005737(cytoplasm);GO:0005777(peroxisome);GO:0005829(cytosol);GO:0006195(purine nucleotide cata…	00230(Purine metabolism);00232(Caffeine metabolism);00983(Drug metabolism - other enzymes);04146(Peroxisome);04146(Peroxisome)	K00106	1.17.3.2;EC:1.17.1.4	xanthine dehydrogenase [Source:HGNC Symbol;Acc:HGNC:12805]	protein_coding;processed_transcript	4.95808	18.0115	0.275274	-1.86106	0.00535189	0.244003	down	yes
ENSG00000145390	USP53	ENST00000274030;ENST00000450251;ENST00000510852;ENST00000510737;ENST00000507597;ENST00000514305;ENST00000507906;ENST00000509769;ENST00000514665	GO:0001508(action potential);GO:0005515(protein binding);GO:0005575(cellular_component);GO:0005911(cell-cell junction);GO:0005923(bicellular tight junction);GO:0006915(apoptotic process);GO:0007605(sensory perception of sound);GO:0008150(biological_process);GO:0010996(response to auditory stimulus);GO:0016579(protein deubiquitination);GO:0030054(cell junction);GO:0036459(thiol-dependent ubiquitin…	NA	NA	NA	ubiquitin specific peptidase 53 [Source:HGNC Symbol;Acc:HGNC:29255]	protein_coding;retained_intron;processed_transcript;nonsense_mediated_decay	4.53978	1.20862	3.75616	1.90926	0.0053615	0.244003	up	yes
ENSG00000186501	TMEM222	ENST00000471456;ENST00000470223;ENST00000464720;ENST00000478104;ENST00000464813;ENST00000608611;ENST00000498220;ENST00000486082;ENST00000611517;ENST00000466759;ENST00000374076	GO:0016020(membrane);GO:0016021(integral component of membrane);GO:0016021(integral component of membrane)	NA	NA	NA	transmembrane protein 222 [Source:HGNC Symbol;Acc:HGNC:25363]	retained_intron;nonsense_mediated_decay;protein_coding	1.75791	6.41263	0.274133	-1.86705	0.00555057	0.251746	down	yes
ENSG00000068078	FGFR3	ENST00000613647;ENST00000440486;ENST00000643463;ENST00000474521;ENST00000507588;ENST00000412135;ENST00000260795;ENST00000469068;ENST00000352904;ENST00000481110;ENST00000340107	GO:0000165(MAPK cascade);GO:0000166(nucleotide binding);GO:0001501(skeletal system development);GO:0001958(endochondral ossification);GO:0002062(chondrocyte differentiation);GO:0003416(endochondral bone growth);GO:0004672(protein kinase activity);GO:0004713(protein tyrosine kinase activity);GO:0004714(transmembrane receptor protein tyrosine kinase activity);GO:0005007(fibroblast growth factor-act…	01521(EGFR tyrosine kinase inhibitor resistance);04010(MAPK signaling pathway);04014(Ras signaling pathway);04015(Rap1 signaling pathway);04144(Endocytosis);04151(PI3K-Akt signaling pathway);04550(Signaling pathways regulating pluripotency of stem cells);04810(Regulation of actin cytoskeleton);05200(Pathways in cancer);05206(MicroRNAs in cancer);05219(Bladder cancer);05230(Central carbon metaboli…	K05094	EC:2.7.10.1	fibroblast growth factor receptor 3 [Source:HGNC Symbol;Acc:HGNC:3690]	protein_coding;processed_transcript;retained_intron;nonsense_mediated_decay	0.298405	1.1161	0.267363	-1.90313	0.00559857	0.252633	down	yes
ENSG00000146674	IGFBP3	ENST00000381083;ENST00000275521;ENST00000465642;ENST00000381086;ENST00000460209;ENST00000615754;ENST00000460477;ENST00000428530;ENST00000613132;ENST00000448817;ENST00000417621	GO:0001558(regulation of cell growth);GO:0001649(osteoblast differentiation);GO:0001933(negative regulation of protein phosphorylation);GO:0001968(fibronectin binding);GO:0005515(protein binding);GO:0005520(insulin-like growth factor binding);GO:0005576(extracellular region);GO:0005615(extracellular space);GO:0005634(nucleus);GO:0005788(endoplasmic reticulum lumen);GO:0006468(protein phosphorylat…	04115(p53 signaling pathway);04218(Cellular senescence);05202(Transcriptional misregulation in cancer);05202(Transcriptional misregulation in cancer)	NA	NA	insulin like growth factor binding protein 3 [Source:HGNC Symbol;Acc:HGNC:5472]	protein_coding;processed_transcript;retained_intron	89.2583	24.0578	3.71017	1.89148	0.00560816	0.252633	up	yes
ENSG00000169248	CXCL11	ENST00000306621;ENST00000503860	GO:0005125(cytokine activity);GO:0005515(protein binding);GO:0005576(extracellular region);GO:0005615(extracellular space);GO:0005623(cell);GO:0006935(chemotaxis);GO:0006952(defense response);GO:0006954(inflammatory response);GO:0006955(immune response);GO:0007165(signal transduction);GO:0007186(G protein-coupled receptor signaling pathway);GO:0007189(adenylate cyclase-activating G protein-couple…	04060(Cytokine-cytokine receptor interaction);04062(Chemokine signaling pathway);04620(Toll-like receptor signaling pathway);04620(Toll-like receptor signaling pathway)	K12672	NA	C-X-C motif chemokine ligand 11 [Source:HGNC Symbol;Acc:HGNC:10638]	protein_coding	0.459319	1.76543	0.260173	-1.94246	0.00585596	0.262168	down	yes
ENSG00000134569	LRP4	ENST00000378623;ENST00000529604;ENST00000534404;ENST00000527656;ENST00000529921	GO:0001822(kidney development);GO:0001932(regulation of protein phosphorylation);GO:0001942(hair follicle development);GO:0005509(calcium ion binding);GO:0005515(protein binding);GO:0005886(plasma membrane);GO:0006897(endocytosis);GO:0007275(multicellular organism development);GO:0008104(protein localization);GO:0009953(dorsal/ventral pattern formation);GO:0009954(proximal/distal pattern formatio…	NA	K20051	NA	LDL receptor related protein 4 [Source:HGNC Symbol;Acc:HGNC:6696]	protein_coding;retained_intron	0.292528	1.0664	0.274313	-1.86611	0.00585927	0.262168	down	yes
ENSG00000113742	CPEB4	ENST00000265085;ENST00000517880;ENST00000518141;ENST00000522336;ENST00000522344;ENST00000519467;ENST00000519835;ENST00000519152;ENST00000520867;ENST00000334035	GO:0000900(translation repressor activity, mRNA regulatory element binding);GO:0002931(response to ischemia);GO:0003676(nucleic acid binding);GO:0003723(RNA binding);GO:0003730(mRNA 3'-UTR binding);GO:0005515(protein binding);GO:0005634(nucleus);GO:0005737(cytoplasm);GO:0005783(endoplasmic reticulum);GO:0005886(plasma membrane);GO:0006412(translation);GO:0006417(regulation of translation);GO:0008…	04114(Oocyte meiosis);04914(Progesterone-mediated oocyte maturation);04914(Progesterone-mediated oocyte maturation)	K02602	NA	cytoplasmic polyadenylation element binding protein 4 [Source:HGNC Symbol;Acc:HGNC:21747]	protein_coding;processed_transcript;retained_intron	1.53739	0.407748	3.77045	1.91474	0.00591692	0.263859	up	yes
ENSG00000258102	MAP1LC3B2	ENST00000556529;ENST00000547114;ENST00000630062;ENST00000625301	GO:0000045(autophagosome assembly);GO:0000421(autophagosome membrane);GO:0000422(autophagy of mitochondrion);GO:0005737(cytoplasm);GO:0005829(cytosol);GO:0005856(cytoskeleton);GO:0005874(microtubule);GO:0006914(autophagy);GO:0006995(cellular response to nitrogen starvation);GO:0008017(microtubule binding);GO:0012505(endomembrane system);GO:0016020(membrane);GO:0031410(cytoplasmic vesicle);GO:0031…	NA	NA	NA	microtubule associated protein 1 light chain 3 beta 2 [Source:HGNC Symbol;Acc:HGNC:34390]	protein_coding;processed_transcript;retained_intron	3.67789	0.961027	3.82705	1.93623	0.00597181	0.264233	up	yes
ENSG00000221817	PPP3CB-AS1	ENST00000620432;ENST00000600887;ENST00000610317;ENST00000620302;ENST00000593790;ENST00000442133;ENST00000595935;ENST00000620559;ENST00000422977;ENST00000439792;ENST00000597958;ENST00000596320;ENST00000600607;ENST00000600206;ENST00000595069	NA	NA	NA	NA	PPP3CB antisense RNA 1 (head to head) [Source:HGNC Symbol;Acc:HGNC:50750]	antisense;retained_intron	0.805273	0.199601	4.03441	2.01236	0.00597671	0.264233	up	yes
ENSG00000246695	RASSF8-AS1	ENST00000500276;ENST00000535436;ENST00000502069;ENST00000542086;ENST00000500102;ENST00000545729;ENST00000537801;ENST00000546134;ENST00000545226	NA	NA	NA	NA	RASSF8 antisense RNA 1 [Source:HGNC Symbol;Acc:HGNC:48637]	antisense	0.27849	1.04316	0.266967	-1.90526	0.00598496	0.264233	down	yes
ENSG00000239887	C1orf226	ENST00000458626;ENST00000420220;ENST00000426197	NA	NA	NA	NA	chromosome 1 open reading frame 226 [Source:HGNC Symbol;Acc:HGNC:34351]	protein_coding	4.8776	1.31702	3.70351	1.88889	0.00605146	0.266284	up	yes
ENSG00000100344	PNPLA3	ENST00000216180;ENST00000406117;ENST00000423180;ENST00000497129;ENST00000478713	GO:0001676(long-chain fatty acid metabolic process);GO:0003841(1-acylglycerol-3-phosphate O-acyltransferase activity);GO:0004623(phospholipase A2 activity);GO:0004806(triglyceride lipase activity);GO:0005737(cytoplasm);GO:0005789(endoplasmic reticulum membrane);GO:0005811(lipid droplet);GO:0006629(lipid metabolic process);GO:0006650(glycerophospholipid metabolic process);GO:0006654(phosphatidic a…	00561(Glycerolipid metabolism);00561(Glycerolipid metabolism)	K13534	2.3.1.-;EC:3.1.1.3	patatin like phospholipase domain containing 3 [Source:HGNC Symbol;Acc:HGNC:18590]	protein_coding;nonsense_mediated_decay;processed_transcript	0.606533	2.20295	0.275328	-1.86078	0.00607697	0.26634	down	yes
ENSG00000188735	TMEM120B	ENST00000449592;ENST00000541467;ENST00000342607;ENST00000416147;ENST00000540377;ENST00000538055;ENST00000411958	GO:0003674(molecular_function);GO:0005515(protein binding);GO:0005575(cellular_component);GO:0005634(nucleus);GO:0005637(nuclear inner membrane);GO:0008150(biological_process);GO:0016020(membrane);GO:0016021(integral component of membrane);GO:0045444(fat cell differentiation);GO:0051291(protein heterooligomerization);GO:0051291(protein heterooligomerization)	NA	NA	NA	transmembrane protein 120B [Source:HGNC Symbol;Acc:HGNC:32008]	protein_coding;nonsense_mediated_decay;processed_transcript	1.23864	4.42287	0.280054	-1.83622	0.00609281	0.26634	down	yes
ENSG00000115325	DOK1	ENST00000409429;ENST00000496966;ENST00000482206;ENST00000464613;ENST00000489958;ENST00000233668;ENST00000475191;ENST00000485132;ENST00000340004;ENST00000429631;ENST00000474924;ENST00000480318;ENST00000488613	GO:0005515(protein binding);GO:0005634(nucleus);GO:0005737(cytoplasm);GO:0005829(cytosol);GO:0007165(signal transduction);GO:0007166(cell surface receptor signaling pathway);GO:0007169(transmembrane receptor protein tyrosine kinase signaling pathway);GO:0007265(Ras protein signal transduction);GO:0007411(axon guidance);GO:0035556(intracellular signal transduction);GO:0038145(macrophage colony-sti…	NA	K14752	NA	docking protein 1 [Source:HGNC Symbol;Acc:HGNC:2990]	protein_coding;processed_transcript;retained_intron;nonsense_mediated_decay	1.71791	0.449486	3.82193	1.9343	0.00617558	0.269073	up	yes
ENSG00000135617	PRADC1	ENST00000258083;ENST00000480093;ENST00000470391	GO:0005515(protein binding);GO:0005576(extracellular region);GO:0005576(extracellular region)	NA	NA	NA	protease associated domain containing 1 [Source:HGNC Symbol;Acc:HGNC:16047]	protein_coding;processed_transcript;retained_intron	2.16412	7.78949	0.277826	-1.84775	0.00621973	0.270092	down	yes
ENSG00000180596	HIST1H2BC	ENST00000314332;ENST00000396984	GO:0000786(nucleosome);GO:0002227(innate immune response in mucosa);GO:0003677(DNA binding);GO:0005515(protein binding);GO:0005615(extracellular space);GO:0005634(nucleus);GO:0005654(nucleoplasm);GO:0005694(chromosome);GO:0005829(cytosol);GO:0006334(nucleosome assembly);GO:0016567(protein ubiquitination);GO:0019731(antibacterial humoral response);GO:0042742(defense response to bacterium);GO:00428…	05034(Alcoholism);05203(Viral carcinogenesis);05322(Systemic lupus erythematosus);05322(Systemic lupus erythematosus)	NA	NA	histone cluster 1 H2B family member c [Source:HGNC Symbol;Acc:HGNC:4757]	protein_coding	1.23325	4.63334	0.266168	-1.90959	0.00623962	0.270092	down	yes
ENSG00000118518	RNF146	ENST00000610153;ENST00000609944;ENST00000368314;ENST00000608340;ENST00000356799;ENST00000609447;ENST00000610162;ENST00000309649;ENST00000489534;ENST00000608991;ENST00000477776;ENST00000476956;ENST00000480444;ENST00000495188;ENST00000616343	GO:0004842(ubiquitin-protein transferase activity);GO:0005515(protein binding);GO:0005634(nucleus);GO:0005654(nucleoplasm);GO:0005737(cytoplasm);GO:0005829(cytosol);GO:0005886(plasma membrane);GO:0006511(ubiquitin-dependent protein catabolic process);GO:0008270(zinc ion binding);GO:0016055(Wnt signaling pathway);GO:0016567(protein ubiquitination);GO:0016740(transferase activity);GO:0046872(metal …	NA	K15700	EC:2.3.2.27	ring finger protein 146 [Source:HGNC Symbol;Acc:HGNC:21336]	protein_coding;processed_transcript;retained_intron	7.00751	1.90065	3.68691	1.88241	0.00648598	0.278915	up	yes
ENSG00000139926	FRMD6	ENST00000554167;ENST00000395718;ENST00000356218;ENST00000344768;ENST00000557522;ENST00000554495;ENST00000554778;ENST00000557405;ENST00000555703;ENST00000556137;ENST00000554745;ENST00000555936;ENST00000557103;ENST00000555197;ENST00000557183;ENST00000557001;ENST00000553556;ENST00000555952	GO:0003383(apical constriction);GO:0005515(protein binding);GO:0005737(cytoplasm);GO:0005856(cytoskeleton);GO:0005886(plasma membrane);GO:0016020(membrane);GO:0031032(actomyosin structure organization);GO:0032970(regulation of actin filament-based process);GO:0034613(cellular protein localization);GO:0043296(apical junction complex);GO:0043296(apical junction complex)	04390(Hippo signaling pathway);04392(Hippo signaling pathway - multiple species);04392(Hippo signaling pathway - multiple species)	K16822	NA	FERM domain containing 6 [Source:HGNC Symbol;Acc:HGNC:19839]	retained_intron;protein_coding;processed_transcript	15.6389	4.30546	3.63235	1.8609	0.00650118	0.278915	up	yes
ENSG00000245522	AC026250	ENST00000525154;ENST00000500698	NA	NA	NA	NA	novel transcript	lincRNA	1.3429	0.343431	3.91024	1.96726	0.00652285	0.278915	up	yes
ENSG00000196793	ZNF239	ENST00000306006;ENST00000374446;ENST00000535642;ENST00000426961;ENST00000491188	GO:0000122(negative regulation of transcription by RNA polymerase II);GO:0000978(RNA polymerase II proximal promoter sequence-specific DNA binding);GO:0000981(DNA-binding transcription factor activity, RNA polymerase II-specific);GO:0001227(DNA-binding transcription repressor activity, RNA polymerase II-specific);GO:0003676(nucleic acid binding);GO:0003677(DNA binding);GO:0003723(RNA binding);GO:…	NA	NA	NA	zinc finger protein 239 [Source:HGNC Symbol;Acc:HGNC:13031]	protein_coding;processed_transcript	9.92019	2.70823	3.66298	1.87302	0.0065274	0.278915	up	yes
ENSG00000168661	ZNF30	ENST00000601142;ENST00000439785;ENST00000601540;ENST00000595818;ENST00000601957;ENST00000303586	GO:0000981(DNA-binding transcription factor activity, RNA polymerase II-specific);GO:0003676(nucleic acid binding);GO:0003677(DNA binding);GO:0005622(intracellular);GO:0005634(nucleus);GO:0006355(regulation of transcription, DNA-templated);GO:0006357(regulation of transcription by RNA polymerase II);GO:0046872(metal ion binding);GO:0046872(metal ion binding)	05168(Herpes simplex virus 1 infection);05168(Herpes simplex virus 1 infection)	K09228	NA	zinc finger protein 30 [Source:HGNC Symbol;Acc:HGNC:13090]	protein_coding;processed_transcript	0.310445	1.18232	0.262572	-1.92922	0.00655095	0.278975	down	yes
ENSG00000173275	ZNF449	ENST00000339249;ENST00000370761	GO:0000981(DNA-binding transcription factor activity, RNA polymerase II-specific);GO:0003676(nucleic acid binding);GO:0003677(DNA binding);GO:0003700(DNA-binding transcription factor activity);GO:0005515(protein binding);GO:0005634(nucleus);GO:0006355(regulation of transcription, DNA-templated);GO:0006357(regulation of transcription by RNA polymerase II);GO:0007284(spermatogonial cell division);G…	NA	K09230	NA	zinc finger protein 449 [Source:HGNC Symbol;Acc:HGNC:21039]	protein_coding	2.07963	0.560736	3.70874	1.89093	0.0065759	0.278975	up	yes
ENSG00000186854	TRABD2A	ENST00000479944;ENST00000409133;ENST00000495990;ENST00000496500;ENST00000489999;ENST00000460991;ENST00000409520;ENST00000436322;ENST00000335459;ENST00000474298	GO:0004175(endopeptidase activity);GO:0004222(metalloendopeptidase activity);GO:0005886(plasma membrane);GO:0005887(integral component of plasma membrane);GO:0006508(proteolysis);GO:0008233(peptidase activity);GO:0008237(metallopeptidase activity);GO:0016020(membrane);GO:0016021(integral component of membrane);GO:0016055(Wnt signaling pathway);GO:0016787(hydrolase activity);GO:0017147(Wnt-protein…	NA	NA	NA	TraB domain containing 2A [Source:HGNC Symbol;Acc:HGNC:27013]	processed_transcript;protein_coding;retained_intron	1.59302	0.43132	3.69336	1.88493	0.00659177	0.278975	up	yes
ENSG00000245532	NEAT1	ENST00000499732;ENST00000501122;ENST00000612303;ENST00000642367;ENST00000646243;ENST00000645023;ENST00000601801;ENST00000616315	NA	NA	NA	NA	nuclear paraspeckle assembly transcript 1 [Source:HGNC Symbol;Acc:HGNC:30815]	lincRNA	4.70656	1.30028	3.61964	1.85585	0.00663118	0.279752	up	yes
ENSG00000127419	TMEM175	ENST00000504505;ENST00000513682;ENST00000505734;ENST00000509508;ENST00000515740;ENST00000508204;ENST00000504850;ENST00000515876;ENST00000504180;ENST00000452360;ENST00000504744;ENST00000514453;ENST00000510493;ENST00000438836;ENST00000622959;ENST00000507319;ENST00000515492;ENST00000506669;ENST00000513952;ENST00000514546;ENST00000502513;ENST00000264771	GO:0005267(potassium channel activity);GO:0005764(lysosome);GO:0005765(lysosomal membrane);GO:0005768(endosome);GO:0006811(ion transport);GO:0006813(potassium ion transport);GO:0010008(endosome membrane);GO:0016020(membrane);GO:0016021(integral component of membrane);GO:0022841(potassium ion leak channel activity);GO:0035751(regulation of lysosomal lumen pH);GO:0071805(potassium ion transmembrane…	NA	NA	NA	transmembrane protein 175 [Source:HGNC Symbol;Acc:HGNC:28709]	retained_intron;nonsense_mediated_decay;protein_coding;processed_transcript	0.276819	1.02927	0.268946	-1.89461	0.0066615	0.280141	down	yes
ENSG00000172888	ZNF621	ENST00000339296;ENST00000431278;ENST00000490457;ENST00000462161;ENST00000403205;ENST00000310898;ENST00000492098;ENST00000453351	GO:0000981(DNA-binding transcription factor activity, RNA polymerase II-specific);GO:0003676(nucleic acid binding);GO:0003677(DNA binding);GO:0005622(intracellular);GO:0005634(nucleus);GO:0006355(regulation of transcription, DNA-templated);GO:0006357(regulation of transcription by RNA polymerase II);GO:0016607(nuclear speck);GO:0046872(metal ion binding);GO:0046872(metal ion binding)	05168(Herpes simplex virus 1 infection);05168(Herpes simplex virus 1 infection)	K09228	NA	zinc finger protein 621 [Source:HGNC Symbol;Acc:HGNC:24787]	protein_coding;processed_transcript;retained_intron	3.11575	0.85309	3.65232	1.86881	0.00669772	0.280776	up	yes
ENSG00000204116	CHIC1	ENST00000373502;ENST00000373504;ENST00000498318;ENST00000498407	GO:0005886(plasma membrane);GO:0016020(membrane);GO:0016021(integral component of membrane);GO:0031410(cytoplasmic vesicle);GO:0031410(cytoplasmic vesicle)	NA	NA	NA	cysteine rich hydrophobic domain 1 [Source:HGNC Symbol;Acc:HGNC:1934]	protein_coding;nonsense_mediated_decay	1.86021	0.506097	3.6756	1.87798	0.0067384	0.281593	up	yes
ENSG00000106070	GRB10	ENST00000398810;ENST00000403097;ENST00000406641;ENST00000461886;ENST00000483819;ENST00000402497;ENST00000643299;ENST00000398812;ENST00000644769;ENST00000407526;ENST00000428711;ENST00000401949;ENST00000439044;ENST00000645075;ENST00000492265;ENST00000465602;ENST00000473696;ENST00000482397;ENST00000357271;ENST00000467386;ENST00000335866;ENST00000644716;ENST00000470992;ENST00000644879;ENST00000490051…	GO:0005070(SH3/SH2 adaptor activity);GO:0005158(insulin receptor binding);GO:0005515(protein binding);GO:0005737(cytoplasm);GO:0005829(cytosol);GO:0005886(plasma membrane);GO:0007165(signal transduction);GO:0007411(axon guidance);GO:0009967(positive regulation of signal transduction);GO:0030178(negative regulation of Wnt signaling pathway);GO:0030949(positive regulation of vascular endothelial gr…	04150(mTOR signaling pathway);04150(mTOR signaling pathway)	K20064	NA	growth factor receptor bound protein 10 [Source:HGNC Symbol;Acc:HGNC:4564]	protein_coding;retained_intron;processed_transcript;nonsense_mediated_decay	2.86524	0.783826	3.65545	1.87005	0.00687167	0.286262	up	yes
ENSG00000196878	LAMB3	ENST00000356082;ENST00000391911;ENST00000415782;ENST00000455193;ENST00000367030	GO:0005198(structural molecule activity);GO:0005201(extracellular matrix structural constituent);GO:0005515(protein binding);GO:0005576(extracellular region);GO:0005604(basement membrane);GO:0005610(laminin-5 complex);GO:0007155(cell adhesion);GO:0008544(epidermis development);GO:0030198(extracellular matrix organization);GO:0031581(hemidesmosome assembly);GO:0035987(endodermal cell differentiati…	04151(PI3K-Akt signaling pathway);04510(Focal adhesion);04512(ECM-receptor interaction);05145(Toxoplasmosis);05146(Amoebiasis);05165(Human papillomavirus infection);05200(Pathways in cancer);05222(Small cell lung cancer);05222(Small cell lung cancer)	K06244	NA	laminin subunit beta 3 [Source:HGNC Symbol;Acc:HGNC:6490]	protein_coding	124.369	34.7561	3.57834	1.83929	0.00698194	0.289247	up	yes
ENSG00000198625	MDM4	ENST00000367182;ENST00000391947;ENST00000614459;ENST00000612738;ENST00000621032;ENST00000367183;ENST00000462012;ENST00000444261;ENST00000367179;ENST00000463049;ENST00000470797;ENST00000470908;ENST00000616250;ENST00000367180;ENST00000507825;ENST00000471783;ENST00000454264	GO:0000122(negative regulation of transcription by RNA polymerase II);GO:0003170(heart valve development);GO:0003181(atrioventricular valve morphogenesis);GO:0003203(endocardial cushion morphogenesis);GO:0003281(ventricular septum development);GO:0003283(atrial septum development);GO:0005515(protein binding);GO:0005634(nucleus);GO:0005654(nucleoplasm);GO:0006977(DNA damage response, signal transd…	04115(p53 signaling pathway);05206(MicroRNAs in cancer);05206(MicroRNAs in cancer)	K10127	NA	MDM4, p53 regulator [Source:HGNC Symbol;Acc:HGNC:6974]	protein_coding;processed_transcript	0.795559	2.78596	0.28556	-1.80813	0.00698684	0.289247	down	yes
ENSG00000112715	VEGFA	ENST00000372067;ENST00000497139;ENST00000425836;ENST00000480614;ENST00000476772;ENST00000519767;ENST00000372064;ENST00000520948;ENST00000413642;ENST00000640653;ENST00000518538;ENST00000611736;ENST00000512683;ENST00000523950;ENST00000417285;ENST00000617771;ENST00000520265;ENST00000518689;ENST00000523873;ENST00000493786;ENST00000621747;ENST00000640499;ENST00000615393;ENST00000372077;ENST00000482630…	GO:0000122(negative regulation of transcription by RNA polymerase II);GO:0001525(angiogenesis);GO:0001541(ovarian follicle development);GO:0001569(branching involved in blood vessel morphogenesis);GO:0001570(vasculogenesis);GO:0001666(response to hypoxia);GO:0001701(in utero embryonic development);GO:0001822(kidney development);GO:0001934(positive regulation of protein phosphorylation);GO:0001938…	01521(EGFR tyrosine kinase inhibitor resistance);04010(MAPK signaling pathway);04014(Ras signaling pathway);04015(Rap1 signaling pathway);04066(HIF-1 signaling pathway);04151(PI3K-Akt signaling pathway);04370(VEGF signaling pathway);04510(Focal adhesion);04926(Relaxin signaling pathway);04933(AGE-RAGE signaling pathway in diabetic complications);05163(Human cytomegalovirus infection);05165(Human …	K05448	NA	vascular endothelial growth factor A [Source:HGNC Symbol;Acc:HGNC:12680]	protein_coding;retained_intron	15.2275	4.24981	3.5831	1.84121	0.00704607	0.290083	up	yes
ENSG00000174130	TLR6	ENST00000381950;ENST00000514655;ENST00000436693;ENST00000610323;ENST00000508254	GO:0001540(amyloid-beta binding);GO:0001774(microglial cell activation);GO:0001775(cell activation);GO:0002224(toll-like receptor signaling pathway);GO:0002376(immune system process);GO:0002755(MyD88-dependent toll-like receptor signaling pathway);GO:0004888(transmembrane signaling receptor activity);GO:0005102(signaling receptor binding);GO:0005515(protein binding);GO:0005623(cell);GO:0005794(Go…	04145(Phagosome);04620(Toll-like receptor signaling pathway);05142(Chagas disease (American trypanosomiasis));05152(Tuberculosis);05152(Tuberculosis)	K10169	NA	toll like receptor 6 [Source:HGNC Symbol;Acc:HGNC:16711]	protein_coding	0.241556	0.877495	0.275279	-1.86104	0.00705072	0.290083	down	yes
ENSG00000171219	CDC42BPG	ENST00000342711;ENST00000480767;ENST00000468512;ENST00000491280	GO:0000166(nucleotide binding);GO:0000287(magnesium ion binding);GO:0004672(protein kinase activity);GO:0004674(protein serine/threonine kinase activity);GO:0005515(protein binding);GO:0005524(ATP binding);GO:0005737(cytoplasm);GO:0005815(microtubule organizing center);GO:0005829(cytosol);GO:0006468(protein phosphorylation);GO:0016301(kinase activity);GO:0016310(phosphorylation);GO:0016740(transf…	NA	K16307	EC:2.7.11.1	CDC42 binding protein kinase gamma [Source:HGNC Symbol;Acc:HGNC:29829]	protein_coding;retained_intron;processed_transcript	2.87413	9.98103	0.287959	-1.79606	0.00711441	0.291801	down	yes
ENSG00000135842	FAM129A	ENST00000367511;ENST00000461167;ENST00000487074;ENST00000496299;ENST00000417056	GO:0001933(negative regulation of protein phosphorylation);GO:0001934(positive regulation of protein phosphorylation);GO:0003674(molecular_function);GO:0005515(protein binding);GO:0005737(cytoplasm);GO:0005829(cytosol);GO:0005886(plasma membrane);GO:0006417(regulation of translation);GO:0016020(membrane);GO:0034976(response to endoplasmic reticulum stress);GO:0045727(positive regulation of transl…	NA	NA	NA	family with sequence similarity 129 member A [Source:HGNC Symbol;Acc:HGNC:16784]	protein_coding;processed_transcript	37.399	10.484	3.56726	1.83481	0.00714127	0.292001	up	yes
ENSG00000198380	GFPT1	ENST00000357308;ENST00000361060;ENST00000494201;ENST00000493759	GO:0004360(glutamine-fructose-6-phosphate transaminase (isomerizing) activity);GO:0005829(cytosol);GO:0006002(fructose 6-phosphate metabolic process);GO:0006047(UDP-N-acetylglucosamine metabolic process);GO:0006048(UDP-N-acetylglucosamine biosynthetic process);GO:0006112(energy reserve metabolic process);GO:0006487(protein N-linked glycosylation);GO:0006541(glutamine metabolic process);GO:0008483…	00250(Alanine, aspartate and glutamate metabolism);00520(Amino sugar and nucleotide sugar metabolism);04931(Insulin resistance);04931(Insulin resistance)	NA	NA	glutamine--fructose-6-phosphate transaminase 1 [Source:HGNC Symbol;Acc:HGNC:4241]	protein_coding;processed_transcript	37.1202	10.436	3.55693	1.83063	0.00725452	0.295399	up	yes
ENSG00000175395	ZNF25	ENST00000302609;ENST00000467975;ENST00000374633	GO:0000981(DNA-binding transcription factor activity, RNA polymerase II-specific);GO:0003676(nucleic acid binding);GO:0003677(DNA binding);GO:0005622(intracellular);GO:0005634(nucleus);GO:0006355(regulation of transcription, DNA-templated);GO:0006357(regulation of transcription by RNA polymerase II);GO:0046872(metal ion binding);GO:0046872(metal ion binding)	05168(Herpes simplex virus 1 infection);05168(Herpes simplex virus 1 infection)	K09228	NA	zinc finger protein 25 [Source:HGNC Symbol;Acc:HGNC:13043]	protein_coding;processed_transcript	0.805952	0.208294	3.86929	1.95207	0.00726883	0.295399	up	yes
ENSG00000140022	STON2	ENST00000649389;ENST00000553821;ENST00000555284;ENST00000555447;ENST00000614646;ENST00000557055;ENST00000267540;ENST00000652748;ENST00000555226;ENST00000556280;ENST00000554710	GO:0002244(hematopoietic progenitor cell differentiation);GO:0005515(protein binding);GO:0005623(cell);GO:0005730(nucleolus);GO:0005737(cytoplasm);GO:0005829(cytosol);GO:0006897(endocytosis);GO:0008021(synaptic vesicle);GO:0016020(membrane);GO:0030054(cell junction);GO:0030100(regulation of endocytosis);GO:0030136(clathrin-coated vesicle);GO:0036465(synaptic vesicle recycling);GO:0043005(neuron p…	NA	K20067	NA	stonin 2 [Source:HGNC Symbol;Acc:HGNC:30652]	protein_coding;retained_intron;processed_transcript	0.34696	1.22898	0.282316	-1.82462	0.00731059	0.29619	down	yes
ENSG00000197362	ZNF786	ENST00000491431;ENST00000316286	GO:0000981(DNA-binding transcription factor activity, RNA polymerase II-specific);GO:0003676(nucleic acid binding);GO:0003677(DNA binding);GO:0005622(intracellular);GO:0005634(nucleus);GO:0006355(regulation of transcription, DNA-templated);GO:0006357(regulation of transcription by RNA polymerase II);GO:0046872(metal ion binding);GO:0046872(metal ion binding)	05168(Herpes simplex virus 1 infection);05168(Herpes simplex virus 1 infection)	K09228	NA	zinc finger protein 786 [Source:HGNC Symbol;Acc:HGNC:21806]	protein_coding	0.590432	2.10913	0.27994	-1.83681	0.00736853	0.29763	down	yes
ENSG00000196372	ASB13	ENST00000357700;ENST00000493897;ENST00000459912;ENST00000479033;ENST00000482921	GO:0005515(protein binding);GO:0005829(cytosol);GO:0016567(protein ubiquitination);GO:0035556(intracellular signal transduction);GO:0043687(post-translational protein modification);GO:0043687(post-translational protein modification)	NA	K10335	NA	ankyrin repeat and SOCS box containing 13 [Source:HGNC Symbol;Acc:HGNC:19765]	protein_coding;processed_transcript;nonsense_mediated_decay	4.07483	1.12198	3.63182	1.86069	0.00748301	0.301338	up	yes
ENSG00000119771	KLHL29	ENST00000288548;ENST00000486442;ENST00000471654;ENST00000489446	GO:0005515(protein binding);GO:0005515(protein binding)	NA	K10465	NA	kelch like family member 29 [Source:HGNC Symbol;Acc:HGNC:29404]	protein_coding;retained_intron	3.94385	1.10845	3.55799	1.83106	0.00751698	0.301726	up	yes
ENSG00000136999	CCN3	ENST00000259526;ENST00000520082	GO:0001525(angiogenesis);GO:0002062(chondrocyte differentiation);GO:0005112(Notch binding);GO:0005178(integrin binding);GO:0005515(protein binding);GO:0005520(insulin-like growth factor binding);GO:0005576(extracellular region);GO:0005737(cytoplasm);GO:0005921(gap junction);GO:0007155(cell adhesion);GO:0008083(growth factor activity);GO:0008201(heparin binding);GO:0010468(regulation of gene expre…	NA	NA	NA	cellular communication network factor 3 [Source:HGNC Symbol;Acc:HGNC:7885]	protein_coding;retained_intron	1.09505	3.8442	0.284857	-1.81169	0.00755686	0.301726	down	yes
ENSG00000180353	HCLS1	ENST00000473883;ENST00000314583;ENST00000464274;ENST00000468693;ENST00000428394;ENST00000487290;ENST00000488033;ENST00000495491;ENST00000491824;ENST00000481314;ENST00000479994;ENST00000497391	GO:0000122(negative regulation of transcription by RNA polymerase II);GO:0001085(RNA polymerase II transcription factor binding);GO:0003779(actin binding);GO:0005515(protein binding);GO:0005634(nucleus);GO:0005667(transcription factor complex);GO:0005737(cytoplasm);GO:0005739(mitochondrion);GO:0005829(cytosol);GO:0005886(plasma membrane);GO:0006355(regulation of transcription, DNA-templated);GO:0…	04530(Tight junction);05100(Bacterial invasion of epithelial cells);05130(Pathogenic Escherichia coli infection);05131(Shigellosis);05205(Proteoglycans in cancer);05205(Proteoglycans in cancer)	K06106	NA	hematopoietic cell-specific Lyn substrate 1 [Source:HGNC Symbol;Acc:HGNC:4844]	processed_transcript;protein_coding;nonsense_mediated_decay;retained_intron	10.0521	2.82663	3.55621	1.83034	0.00756273	0.301726	up	yes
ENSG00000105997	HOXA3	ENST00000612286;ENST00000518451;ENST00000396352;ENST00000522456;ENST00000522788;ENST00000317201;ENST00000521401	GO:0000978(RNA polymerase II proximal promoter sequence-specific DNA binding);GO:0000981(DNA-binding transcription factor activity, RNA polymerase II-specific);GO:0001525(angiogenesis);GO:0001974(blood vessel remodeling);GO:0003677(DNA binding);GO:0003700(DNA-binding transcription factor activity);GO:0005515(protein binding);GO:0005634(nucleus);GO:0005654(nucleoplasm);GO:0006355(regulation of tra…	NA	K09303	NA	homeobox A3 [Source:HGNC Symbol;Acc:HGNC:5104]	protein_coding;processed_transcript	0.742161	2.60136	0.285297	-1.80946	0.00758345	0.301726	down	yes
ENSG00000120913	PDLIM2	ENST00000265810;ENST00000614502;ENST00000397760;ENST00000308354;ENST00000339162;ENST00000622226;ENST00000397761;ENST00000456545;ENST00000622702;ENST00000416159;ENST00000429812;ENST00000491330;ENST00000409417;ENST00000452226;ENST00000436754;ENST00000426493;ENST00000409141;ENST00000616289;ENST00000448520;ENST00000443561;ENST00000464275	GO:0005515(protein binding);GO:0005634(nucleus);GO:0005737(cytoplasm);GO:0005856(cytoskeleton);GO:0046872(metal ion binding);GO:0046872(metal ion binding)	NA	NA	NA	PDZ and LIM domain 2 [Source:HGNC Symbol;Acc:HGNC:13992]	protein_coding;retained_intron;nonsense_mediated_decay	0.657588	0.177216	3.71066	1.89168	0.00762601	0.302104	up	yes
ENSG00000000971	CFH	ENST00000367429;ENST00000466229;ENST00000630130;ENST00000359637;ENST00000496761;ENST00000470918	GO:0002376(immune system process);GO:0005515(protein binding);GO:0005576(extracellular region);GO:0005615(extracellular space);GO:0006956(complement activation);GO:0006957(complement activation, alternative pathway);GO:0008201(heparin binding);GO:0016032(viral process);GO:0030449(regulation of complement activation);GO:0043395(heparan sulfate proteoglycan binding);GO:0045087(innate immune respons…	04610(Complement and coagulation cascades);05150(Staphylococcus aureus infection);05150(Staphylococcus aureus infection)	K04004	NA	complement factor H [Source:HGNC Symbol;Acc:HGNC:4883]	protein_coding;retained_intron;processed_transcript	0.587271	2.03549	0.288516	-1.79328	0.00767123	0.302104	down	yes
ENSG00000123739	PLA2G12A	ENST00000243501;ENST00000502772;ENST00000502283;ENST00000507961	GO:0004623(phospholipase A2 activity);GO:0005509(calcium ion binding);GO:0005576(extracellular region);GO:0005737(cytoplasm);GO:0006629(lipid metabolic process);GO:0006644(phospholipid metabolic process);GO:0006654(phosphatidic acid biosynthetic process);GO:0008150(biological_process);GO:0016042(lipid catabolic process);GO:0016787(hydrolase activity);GO:0036148(phosphatidylglycerol acyl-chain rem…	00564(Glycerophospholipid metabolism);00565(Ether lipid metabolism);00590(Arachidonic acid metabolism);00591(Linoleic acid metabolism);00592(alpha-Linolenic acid metabolism);04014(Ras signaling pathway);04270(Vascular smooth muscle contraction);04972(Pancreatic secretion);04975(Fat digestion and absorption);04975(Fat digestion and absorption)	K01047	EC:3.1.1.4	phospholipase A2 group XIIA [Source:HGNC Symbol;Acc:HGNC:18554]	protein_coding;processed_transcript;nonsense_mediated_decay	6.78625	1.9102	3.55264	1.82889	0.00767705	0.302104	up	yes
ENSG00000150527	MIA2	ENST00000348007;ENST00000280083;ENST00000553352;ENST00000341749;ENST00000556148;ENST00000280082;ENST00000553383;ENST00000554392;ENST00000553728;ENST00000555143;ENST00000555716;ENST00000557038;ENST00000556990;ENST00000396165;ENST00000556593;ENST00000396158;ENST00000557148;ENST00000341502;ENST00000640607	GO:0005515(protein binding);GO:0005783(endoplasmic reticulum);GO:0005789(endoplasmic reticulum membrane);GO:0009306(protein secretion);GO:0016020(membrane);GO:0016021(integral component of membrane);GO:0042953(lipoprotein transport);GO:0042954(lipoprotein transporter activity);GO:0070971(endoplasmic reticulum exit site);GO:0070971(endoplasmic reticulum exit site)	NA	NA	NA	MIA SH3 domain ER export factor 2 [Source:HGNC Symbol;Acc:HGNC:18432]	protein_coding;retained_intron;processed_transcript	10.3998	2.94308	3.53364	1.82116	0.00768388	0.302104	up	yes
ENSG00000136048	DRAM1	ENST00000258534;ENST00000549365;ENST00000546729;ENST00000549066;ENST00000544152;ENST00000614926;ENST00000551403	GO:0005515(protein binding);GO:0005737(cytoplasm);GO:0005764(lysosome);GO:0005765(lysosomal membrane);GO:0006914(autophagy);GO:0006915(apoptotic process);GO:0010506(regulation of autophagy);GO:0016020(membrane);GO:0016021(integral component of membrane);GO:0016021(integral component of membrane)	NA	K21955	NA	DNA damage regulated autophagy modulator 1 [Source:HGNC Symbol;Acc:HGNC:25645]	protein_coding;nonsense_mediated_decay;retained_intron	3.14222	10.7784	0.291529	-1.77829	0.00778437	0.305152	down	yes
ENSG00000067225	PKM	ENST00000565143;ENST00000569857;ENST00000565184;ENST00000568743;ENST00000319622;ENST00000563275;ENST00000565154;ENST00000563986;ENST00000564440;ENST00000568459;ENST00000564993;ENST00000335181;ENST00000561609;ENST00000567087;ENST00000564276;ENST00000389093;ENST00000569050;ENST00000568883;ENST00000567118;ENST00000449901;ENST00000566809;ENST00000564178;ENST00000562997;ENST00000570166;ENST00000562784	GO:0000166(nucleotide binding);GO:0000287(magnesium ion binding);GO:0001666(response to hypoxia);GO:0001889(liver development);GO:0003723(RNA binding);GO:0003824(catalytic activity);GO:0004743(pyruvate kinase activity);GO:0005515(protein binding);GO:0005524(ATP binding);GO:0005576(extracellular region);GO:0005634(nucleus);GO:0005737(cytoplasm);GO:0005739(mitochondrion);GO:0005829(cytosol);GO:0005…	00010(Glycolysis / Gluconeogenesis);00230(Purine metabolism);00620(Pyruvate metabolism);04922(Glucagon signaling pathway);04930(Type II diabetes mellitus);05165(Human papillomavirus infection);05203(Viral carcinogenesis);05230(Central carbon metabolism in cancer);05230(Central carbon metabolism in cancer)	K00873	EC:2.7.1.40	pyruvate kinase M1/2 [Source:HGNC Symbol;Acc:HGNC:9021]	retained_intron;nonsense_mediated_decay;protein_coding	72.7986	247.676	0.293927	-1.76647	0.0078922	0.307759	down	yes
ENSG00000102879	CORO1A	ENST00000561849;ENST00000567034;ENST00000564768;ENST00000569469;ENST00000565497;ENST00000570045;ENST00000219150;ENST00000569970;ENST00000566619;ENST00000568982;ENST00000563778;ENST00000564446;ENST00000570244;ENST00000569203;ENST00000568763;ENST00000561815;ENST00000562129	GO:0001772(immunological synapse);GO:0001845(phagolysosome assembly);GO:0001891(phagocytic cup);GO:0003723(RNA binding);GO:0003779(actin binding);GO:0003785(actin monomer binding);GO:0005515(protein binding);GO:0005737(cytoplasm);GO:0005769(early endosome);GO:0005829(cytosol);GO:0005856(cytoskeleton);GO:0005884(actin filament);GO:0005886(plasma membrane);GO:0005911(cell-cell junction);GO:0005938(…	04145(Phagosome);05152(Tuberculosis);05152(Tuberculosis)	K13882	NA	coronin 1A [Source:HGNC Symbol;Acc:HGNC:2252]	retained_intron;processed_transcript;protein_coding	0.256274	0.927325	0.276358	-1.85539	0.0078972	0.307759	down	yes
ENSG00000143320	CRABP2	ENST00000368222;ENST00000368220;ENST00000621784;ENST00000368221	GO:0001972(retinoic acid binding);GO:0002138(retinoic acid biosynthetic process);GO:0005501(retinoid binding);GO:0005515(protein binding);GO:0005634(nucleus);GO:0005654(nucleoplasm);GO:0005737(cytoplasm);GO:0005783(endoplasmic reticulum);GO:0005829(cytosol);GO:0006355(regulation of transcription, DNA-templated);GO:0007165(signal transduction);GO:0008289(lipid binding);GO:0008544(epidermis develop…	NA	K17289	NA	cellular retinoic acid binding protein 2 [Source:HGNC Symbol;Acc:HGNC:2339]	protein_coding	13.2548	3.7266	3.55681	1.83059	0.00799579	0.31069	up	yes
ENSG00000240087	RPSAP12	ENST00000435879	NA	NA	NA	NA	ribosomal protein SA pseudogene 12 [Source:HGNC Symbol;Acc:HGNC:6504]	processed_pseudogene	9.04519	2.51943	3.59017	1.84405	0.00804198	0.311574	up	yes
ENSG00000234665	AL512625	ENST00000585533;ENST00000591993;ENST00000612590;ENST00000586625;ENST00000445604;ENST00000438699;ENST00000609749	NA	NA	NA	NA	novel transcript	lincRNA	1.93297	0.526949	3.66824	1.87509	0.00810587	0.312501	up	yes
ENSG00000121858	TNFSF10	ENST00000241261;ENST00000466777;ENST00000494851;ENST00000430881;ENST00000472804;ENST00000420541	GO:0005102(signaling receptor binding);GO:0005125(cytokine activity);GO:0005164(tumor necrosis factor receptor binding);GO:0005515(protein binding);GO:0005576(extracellular region);GO:0005615(extracellular space);GO:0005886(plasma membrane);GO:0005887(integral component of plasma membrane);GO:0006915(apoptotic process);GO:0006919(activation of cysteine-type endopeptidase activity involved in apop…	04060(Cytokine-cytokine receptor interaction);04068(FoxO signaling pathway);04210(Apoptosis);04217(Necroptosis);04650(Natural killer cell mediated cytotoxicity);05164(Influenza A);05164(Influenza A)	K04721	NA	TNF superfamily member 10 [Source:HGNC Symbol;Acc:HGNC:11925]	protein_coding;retained_intron;nonsense_mediated_decay	1.6294	5.57968	0.292024	-1.77584	0.00814285	0.312501	down	yes
ENSG00000158406	HIST1H4H	ENST00000634956;ENST00000377727;ENST00000635491;ENST00000634560	GO:0000183(chromatin silencing at rDNA);GO:0000228(nuclear chromosome);GO:0000784(nuclear chromosome, telomeric region);GO:0000786(nucleosome);GO:0000788(nuclear nucleosome);GO:0003677(DNA binding);GO:0003723(RNA binding);GO:0005515(protein binding);GO:0005576(extracellular region);GO:0005634(nucleus);GO:0005654(nucleoplasm);GO:0005694(chromosome);GO:0006303(double-strand break repair via nonhomo…	05034(Alcoholism);05203(Viral carcinogenesis);05322(Systemic lupus erythematosus);05322(Systemic lupus erythematosus)	NA	NA	histone cluster 1 H4 family member h [Source:HGNC Symbol;Acc:HGNC:4788]	nonsense_mediated_decay;protein_coding	0.501457	1.81464	0.276339	-1.85549	0.0081567	0.312501	down	yes
ENSG00000168993	CPLX1	ENST00000304062;ENST00000506404;ENST00000505203;ENST00000504062	GO:0000149(SNARE binding);GO:0005326(neurotransmitter transporter activity);GO:0005515(protein binding);GO:0005737(cytoplasm);GO:0005829(cytosol);GO:0006836(neurotransmitter transport);GO:0006887(exocytosis);GO:0007268(chemical synaptic transmission);GO:0007269(neurotransmitter secretion);GO:0014047(glutamate secretion);GO:0016079(synaptic vesicle exocytosis);GO:0017075(syntaxin-1 binding);GO:001…	04721(Synaptic vesicle cycle);04721(Synaptic vesicle cycle)	K15294	NA	complexin 1 [Source:HGNC Symbol;Acc:HGNC:2309]	protein_coding;retained_intron	6.11223	1.71915	3.55538	1.83	0.00815997	0.312501	up	yes
ENSG00000135093	USP30	ENST00000257548;ENST00000377883;ENST00000536723;ENST00000491362;ENST00000479219;ENST00000539121;ENST00000467307;ENST00000392784;ENST00000536393;ENST00000470117	GO:0000422(autophagy of mitochondrion);GO:0004197(cysteine-type endopeptidase activity);GO:0004843(thiol-dependent ubiquitin-specific protease activity);GO:0005739(mitochondrion);GO:0005741(mitochondrial outer membrane);GO:0006508(proteolysis);GO:0006511(ubiquitin-dependent protein catabolic process);GO:0008053(mitochondrial fusion);GO:0008233(peptidase activity);GO:0008234(cysteine-type peptidas…	04137(Mitophagy - animal);04137(Mitophagy - animal)	K11851	EC:3.4.19.12	ubiquitin specific peptidase 30 [Source:HGNC Symbol;Acc:HGNC:20065]	protein_coding;nonsense_mediated_decay;retained_intron	0.745025	2.55825	0.291224	-1.7798	0.00822894	0.314237	down	yes
ENSG00000165102	HGSNAT	ENST00000379644;ENST00000519000;ENST00000519705;ENST00000520678;ENST00000520704;ENST00000522082;ENST00000521576;ENST00000524016;ENST00000523989;ENST00000517319	GO:0005764(lysosome);GO:0005765(lysosomal membrane);GO:0005886(plasma membrane);GO:0006027(glycosaminoglycan catabolic process);GO:0007041(lysosomal transport);GO:0015019(heparan-alpha-glucosaminide N-acetyltransferase activity);GO:0016020(membrane);GO:0016021(integral component of membrane);GO:0016740(transferase activity);GO:0016746(transferase activity, transferring acyl groups);GO:0035579(spe…	00531(Glycosaminoglycan degradation);04142(Lysosome);04142(Lysosome)	K10532	EC:2.3.1.78	heparan-alpha-glucosaminide N-acetyltransferase [Source:HGNC Symbol;Acc:HGNC:26527]	protein_coding;retained_intron;nonsense_mediated_decay	3.47742	0.991088	3.50869	1.81093	0.00832945	0.315346	up	yes
ENSG00000129173	E2F8	ENST00000250024;ENST00000529188;ENST00000527884;ENST00000532666;ENST00000620009	GO:0000122(negative regulation of transcription by RNA polymerase II);GO:0000978(RNA polymerase II proximal promoter sequence-specific DNA binding);GO:0000981(DNA-binding transcription factor activity, RNA polymerase II-specific);GO:0000987(proximal promoter sequence-specific DNA binding);GO:0001227(DNA-binding transcription repressor activity, RNA polymerase II-specific);GO:0001890(placenta deve…	NA	K09391	NA	E2F transcription factor 8 [Source:HGNC Symbol;Acc:HGNC:24727]	protein_coding;processed_transcript	1.67174	5.6953	0.293529	-1.76842	0.00834712	0.315346	down	yes
ENSG00000115339	GALNT3	ENST00000392701;ENST00000463254;ENST00000409882;ENST00000431484;ENST00000447156;ENST00000412248;ENST00000437849;ENST00000414977;ENST00000422973	GO:0000139(Golgi membrane);GO:0004653(polypeptide N-acetylgalactosaminyltransferase activity);GO:0005509(calcium ion binding);GO:0005794(Golgi apparatus);GO:0005975(carbohydrate metabolic process);GO:0006486(protein glycosylation);GO:0008543(fibroblast growth factor receptor signaling pathway);GO:0016020(membrane);GO:0016021(integral component of membrane);GO:0016266(O-glycan processing);GO:00167…	00512(Mucin type O-glycan biosynthesis);00512(Mucin type O-glycan biosynthesis)	NA	NA	polypeptide N-acetylgalactosaminyltransferase 3 [Source:HGNC Symbol;Acc:HGNC:4125]	protein_coding;retained_intron;nonsense_mediated_decay	28.3429	8.14332	3.4805	1.7993	0.00835842	0.315346	up	yes
ENSG00000197557	TTC30A	ENST00000355689	GO:0005515(protein binding);GO:0005929(cilium);GO:0030030(cell projection organization);GO:0030992(intraciliary transport particle B);GO:0042073(intraciliary transport);GO:0042995(cell projection)	NA	K19683	NA	tetratricopeptide repeat domain 30A [Source:HGNC Symbol;Acc:HGNC:25853]	protein_coding	0.905401	3.08232	0.29374	-1.76739	0.00837485	0.315346	down	yes
ENSG00000239521	CASTOR3	ENST00000328453;ENST00000414997;ENST00000414739;ENST00000543273;ENST00000445230;ENST00000435519;ENST00000437485;ENST00000538588;ENST00000440058;ENST00000436886;ENST00000454084;ENST00000647868;ENST00000649671	GO:0005829(cytosol);GO:0061700(GATOR2 complex);GO:1902531(regulation of intracellular signal transduction);GO:1903577(cellular response to L-arginine);GO:1904262(negative regulation of TORC1 signaling);GO:1904262(negative regulation of TORC1 signaling)	NA	NA	NA	CASTOR family member 3 [Source:HGNC Symbol;Acc:HGNC:29954]	processed_transcript;protein_coding;transcribed_unprocessed_pseudogene	0.506213	1.74372	0.290306	-1.78435	0.00837665	0.315346	down	yes
ENSG00000120519	SLC10A7	ENST00000507030;ENST00000394059;ENST00000507560;ENST00000511315;ENST00000513583;ENST00000511374;ENST00000432059;ENST00000335472;ENST00000502607	GO:0005783(endoplasmic reticulum);GO:0005789(endoplasmic reticulum membrane);GO:0005797(Golgi medial cisterna);GO:0005801(cis-Golgi network);GO:0005802(trans-Golgi network);GO:0005886(plasma membrane);GO:0006811(ion transport);GO:0006814(sodium ion transport);GO:0015293(symporter activity);GO:0016020(membrane);GO:0016021(integral component of membrane);GO:0031226(intrinsic component of plasma mem…	NA	K14347	NA	solute carrier family 10 member 7 [Source:HGNC Symbol;Acc:HGNC:23088]	protein_coding;processed_transcript	1.21431	0.341642	3.55432	1.82957	0.00844705	0.317098	up	yes
ENSG00000150764	DIXDC1	ENST00000528399;ENST00000440460;ENST00000614104;ENST00000618522;ENST00000615255;ENST00000530645;ENST00000526418;ENST00000529225;ENST00000526500	GO:0003779(actin binding);GO:0005515(protein binding);GO:0005737(cytoplasm);GO:0005829(cytosol);GO:0005856(cytoskeleton);GO:0005925(focal adhesion);GO:0007275(multicellular organism development);GO:0016055(Wnt signaling pathway);GO:0019904(protein domain specific binding);GO:0021795(cerebral cortex cell migration);GO:0021799(cerebral cortex radially oriented cell migration);GO:0021846(cell prolif…	NA	NA	NA	DIX domain containing 1 [Source:HGNC Symbol;Acc:HGNC:23695]	retained_intron;protein_coding	0.559135	0.152247	3.67255	1.87678	0.00850536	0.318388	up	yes
ENSG00000054219	LY75	ENST00000263636;ENST00000471164;ENST00000492955;ENST00000484559	GO:0004888(transmembrane signaling receptor activity);GO:0005887(integral component of plasma membrane);GO:0006897(endocytosis);GO:0006954(inflammatory response);GO:0006955(immune response);GO:0016020(membrane);GO:0016021(integral component of membrane);GO:0030246(carbohydrate binding);GO:0038023(signaling receptor activity);GO:0070062(extracellular exosome);GO:0070062(extracellular exosome)	NA	K06559	NA	lymphocyte antigen 75 [Source:HGNC Symbol;Acc:HGNC:6729]	protein_coding;processed_transcript;retained_intron	4.11762	1.18483	3.47528	1.79713	0.00857335	0.320031	up	yes
ENSG00000151651	ADAM8	ENST00000445355;ENST00000559180;ENST00000559018;ENST00000415217;ENST00000463298;ENST00000537099;ENST00000485491;ENST00000468964;ENST00000561175;ENST00000560135;ENST00000486609	GO:0000902(cell morphogenesis);GO:0001525(angiogenesis);GO:0002102(podosome);GO:0002523(leukocyte migration involved in inflammatory response);GO:0002675(positive regulation of acute inflammatory response);GO:0002693(positive regulation of cellular extravasation);GO:0004222(metalloendopeptidase activity);GO:0004252(serine-type endopeptidase activity);GO:0005509(calcium ion binding);GO:0005515(pro…	NA	NA	NA	ADAM metallopeptidase domain 8 [Source:HGNC Symbol;Acc:HGNC:215]	protein_coding;processed_transcript;retained_intron;nonsense_mediated_decay	11.1151	3.20176	3.47156	1.79558	0.0086342	0.320212	up	yes
ENSG00000179958	DCTPP1	ENST00000319285;ENST00000567983;ENST00000568434;ENST00000568973;ENST00000565758	GO:0000166(nucleotide binding);GO:0000287(magnesium ion binding);GO:0005515(protein binding);GO:0005634(nucleus);GO:0005737(cytoplasm);GO:0005739(mitochondrion);GO:0005829(cytosol);GO:0006253(dCTP catabolic process);GO:0009143(nucleoside triphosphate catabolic process);GO:0016462(pyrophosphatase activity);GO:0016787(hydrolase activity);GO:0032556(pyrimidine deoxyribonucleotide binding);GO:0042262…	00240(Pyrimidine metabolism);00240(Pyrimidine metabolism)	K16904	EC:3.6.1.12	dCTP pyrophosphatase 1 [Source:HGNC Symbol;Acc:HGNC:28777]	protein_coding	14.2046	47.7132	0.297708	-1.74803	0.00863706	0.320212	down	yes
ENSG00000274276	CBSL	ENST00000624934;ENST00000398168;ENST00000617706;ENST00000624691;ENST00000618024;ENST00000624808;ENST00000622914;ENST00000623939;ENST00000624406;ENST00000624921	GO:0004122(cystathionine beta-synthase activity);GO:0004124(cysteine synthase activity);GO:0005634(nucleus);GO:0005737(cytoplasm);GO:0006535(cysteine biosynthetic process from serine);GO:0008652(cellular amino acid biosynthetic process);GO:0016829(lyase activity);GO:0019343(cysteine biosynthetic process via cystathionine);GO:0019344(cysteine biosynthetic process);GO:0019346(transsulfuration);GO:0…	00260(Glycine, serine and threonine metabolism);00270(Cysteine and methionine metabolism);00270(Cysteine and methionine metabolism)	K01697	EC:4.2.1.22	cystathionine-beta-synthase like [Source:HGNC Symbol;Acc:HGNC:51829]	protein_coding;retained_intron;processed_transcript	15.8422	4.57187	3.46514	1.79291	0.00865047	0.320212	up	yes
ENSG00000120129	DUSP1	ENST00000239223	GO:0000188(inactivation of MAPK activity);GO:0004721(phosphoprotein phosphatase activity);GO:0004722(protein serine/threonine phosphatase activity);GO:0004725(protein tyrosine phosphatase activity);GO:0005515(protein binding);GO:0005634(nucleus);GO:0005737(cytoplasm);GO:0006470(protein dephosphorylation);GO:0007049(cell cycle);GO:0007162(negative regulation of cell adhesion);GO:0008138(protein ty…	04010(MAPK signaling pathway);04726(Serotonergic synapse);05418(Fluid shear stress and atherosclerosis)	K21278	3.1.3.48;EC:3.1.3.16	dual specificity phosphatase 1 [Source:HGNC Symbol;Acc:HGNC:3064]	protein_coding	4.43931	1.24958	3.55263	1.82889	0.00869175	0.320846	up	yes
ENSG00000247271	ZBED5-AS1	ENST00000501079;ENST00000530344;ENST00000529014	NA	NA	NA	NA	ZBED5 antisense RNA 1 [Source:HGNC Symbol;Acc:HGNC:48646]	antisense	1.16671	3.99131	0.292313	-1.77442	0.00880383	0.323183	down	yes
ENSG00000005700	IBTK	ENST00000369751;ENST00000510291;ENST00000503631;ENST00000306270;ENST00000445419;ENST00000471036;ENST00000503400;ENST00000508381;ENST00000610980;ENST00000505222	GO:0001933(negative regulation of protein phosphorylation);GO:0005515(protein binding);GO:0005634(nucleus);GO:0005654(nucleoplasm);GO:0005737(cytoplasm);GO:0016020(membrane);GO:0019901(protein kinase binding);GO:0030292(protein tyrosine kinase inhibitor activity);GO:0051209(release of sequestered calcium ion into cytosol);GO:0061099(negative regulation of protein tyrosine kinase activity);GO:0061…	NA	NA	NA	inhibitor of Bruton tyrosine kinase [Source:HGNC Symbol;Acc:HGNC:17853]	retained_intron;protein_coding;nonsense_mediated_decay	18.8514	5.47149	3.44538	1.78466	0.0088177	0.323183	up	yes
ENSG00000230943	LINC02541	ENST00000649523;ENST00000452675;ENST00000427157	NA	NA	NA	NA	long intergenic non-protein coding RNA 2541 [Source:HGNC Symbol;Acc:HGNC:53574]	lincRNA	0.797875	2.76134	0.288944	-1.79114	0.00882802	0.323183	down	yes
ENSG00000279348	AC012513	ENST00000623250	NA	NA	NA	NA	TEC	TEC	0.479186	1.68336	0.28466	-1.81269	0.00892855	0.324834	down	yes
ENSG00000169851	PCDH7	ENST00000621961;ENST00000507864;ENST00000610830;ENST00000509759;ENST00000509925;ENST00000511884;ENST00000361762;ENST00000543491	GO:0002576(platelet degranulation);GO:0005509(calcium ion binding);GO:0005886(plasma membrane);GO:0005887(integral component of plasma membrane);GO:0007155(cell adhesion);GO:0007156(homophilic cell adhesion via plasma membrane adhesion molecules);GO:0016020(membrane);GO:0016021(integral component of membrane);GO:0031092(platelet alpha granule membrane);GO:0031092(platelet alpha granule membrane)	NA	NA	NA	protocadherin 7 [Source:HGNC Symbol;Acc:HGNC:8659]	protein_coding;processed_transcript	0.0761013	0.269969	0.281889	-1.8268	0.008945	0.324834	down	yes
ENSG00000197562	RAB40C	ENST00000248139;ENST00000561781;ENST00000564703;ENST00000566290;ENST00000539661;ENST00000565511;ENST00000568586;ENST00000569575;ENST00000563109;ENST00000509637;ENST00000538492;ENST00000535977	GO:0000139(Golgi membrane);GO:0000166(nucleotide binding);GO:0003924(GTPase activity);GO:0005525(GTP binding);GO:0005886(plasma membrane);GO:0006886(intracellular protein transport);GO:0016020(membrane);GO:0016567(protein ubiquitination);GO:0019003(GDP binding);GO:0032482(Rab protein signal transduction);GO:0035556(intracellular signal transduction);GO:0048471(perinuclear region of cytoplasm);GO:…	NA	K07928	NA	RAB40C, member RAS oncogene family [Source:HGNC Symbol;Acc:HGNC:18285]	protein_coding;retained_intron;nonsense_mediated_decay	0.978447	3.31449	0.295203	-1.76022	0.0089718	0.324834	down	yes
ENSG00000078900	TP73	ENST00000378295;ENST00000604479;ENST00000357733;ENST00000378285;ENST00000604074;ENST00000603364;ENST00000346387;ENST00000378290;ENST00000354437;ENST00000604566;ENST00000378288;ENST00000603362;ENST00000604194;ENST00000378280	GO:0000187(activation of MAPK activity);GO:0000785(chromatin);GO:0000978(RNA polymerase II proximal promoter sequence-specific DNA binding);GO:0000981(DNA-binding transcription factor activity, RNA polymerase II-specific);GO:0001228(DNA-binding transcription activator activity, RNA polymerase II-specific);GO:0001822(kidney development);GO:0002039(p53 binding);GO:0003677(DNA binding);GO:0003700(DN…	04115(p53 signaling pathway);04390(Hippo signaling pathway);04722(Neurotrophin signaling pathway);05162(Measles);05162(Measles)	K10148	NA	tumor protein p73 [Source:HGNC Symbol;Acc:HGNC:12003]	protein_coding;retained_intron	0.188878	0.655655	0.288076	-1.79548	0.0089782	0.324834	down	yes
ENSG00000275216	AL161431	ENST00000618966;ENST00000649017	NA	NA	NA	NA	novel transcript	lincRNA	10.6043	35.3176	0.300256	-1.73573	0.00900934	0.324834	down	yes
ENSG00000162976	PQLC3	ENST00000441908;ENST00000464700;ENST00000476787;ENST00000445402;ENST00000402361;ENST00000428481;ENST00000496444;ENST00000487471;ENST00000295083;ENST00000445921	GO:0016020(membrane);GO:0016021(integral component of membrane);GO:0016021(integral component of membrane)	NA	NA	NA	PQ loop repeat containing 3 [Source:HGNC Symbol;Acc:HGNC:28503]	protein_coding;retained_intron;processed_transcript;nonsense_mediated_decay	3.28336	0.916338	3.58313	1.84122	0.00903406	0.324834	up	yes
ENSG00000151422	FER	ENST00000281092;ENST00000505323;ENST00000509035;ENST00000513676;ENST00000504143;ENST00000513777;ENST00000438717;ENST00000502752;ENST00000618353;ENST00000628534	GO:0000166(nucleotide binding);GO:0000226(microtubule cytoskeleton organization);GO:0000278(mitotic cell cycle);GO:0000790(nuclear chromatin);GO:0001932(regulation of protein phosphorylation);GO:0004672(protein kinase activity);GO:0004713(protein tyrosine kinase activity);GO:0004715(non-membrane spanning protein tyrosine kinase activity);GO:0005154(epidermal growth factor receptor binding);GO:000…	04520(Adherens junction);04520(Adherens junction)	K08889	EC:2.7.10.2	FER tyrosine kinase [Source:HGNC Symbol;Acc:HGNC:3655]	protein_coding;processed_transcript;nonsense_mediated_decay	2.53252	0.732987	3.45507	1.78871	0.00907815	0.324834	up	yes
ENSG00000178919	FOXE1	ENST00000375123	GO:0000122(negative regulation of transcription by RNA polymerase II);GO:0000981(DNA-binding transcription factor activity, RNA polymerase II-specific);GO:0003677(DNA binding);GO:0003700(DNA-binding transcription factor activity);GO:0005634(nucleus);GO:0006355(regulation of transcription, DNA-templated);GO:0006357(regulation of transcription by RNA polymerase II);GO:0006590(thyroid hormone genera…	NA	NA	NA	forkhead box E1 [Source:HGNC Symbol;Acc:HGNC:3806]	protein_coding	2.55261	0.722409	3.53347	1.82109	0.00907908	0.324834	up	yes
ENSG00000154310	TNIK	ENST00000436636;ENST00000284483;ENST00000470834;ENST00000341852;ENST00000488470;ENST00000484051;ENST00000460047;ENST00000465393;ENST00000459881;ENST00000357327;ENST00000475336;ENST00000496492;ENST00000464785;ENST00000487846;ENST00000468757	GO:0000165(MAPK cascade);GO:0000166(nucleotide binding);GO:0001934(positive regulation of protein phosphorylation);GO:0004672(protein kinase activity);GO:0004674(protein serine/threonine kinase activity);GO:0005515(protein binding);GO:0005524(ATP binding);GO:0005634(nucleus);GO:0005654(nucleoplasm);GO:0005737(cytoplasm);GO:0005768(endosome);GO:0005829(cytosol);GO:0005856(cytoskeleton);GO:0006468(…	NA	K08840	EC:2.7.11.1	TRAF2 and NCK interacting kinase [Source:HGNC Symbol;Acc:HGNC:30765]	protein_coding;retained_intron;processed_transcript	0.206032	0.703243	0.292975	-1.77115	0.00909311	0.324834	down	yes
ENSG00000123091	RNF11	ENST00000242719;ENST00000486691;ENST00000494873	GO:0000151(ubiquitin ligase complex);GO:0003677(DNA binding);GO:0004842(ubiquitin-protein transferase activity);GO:0005515(protein binding);GO:0005634(nucleus);GO:0005737(cytoplasm);GO:0005768(endosome);GO:0005769(early endosome);GO:0006511(ubiquitin-dependent protein catabolic process);GO:0008270(zinc ion binding);GO:0046872(metal ion binding);GO:0051865(protein autoubiquitination);GO:0055037(re…	NA	K11980	NA	ring finger protein 11 [Source:HGNC Symbol;Acc:HGNC:10056]	protein_coding;processed_transcript	24.0141	7.00187	3.42967	1.77807	0.00913071	0.325303	up	yes
ENSG00000137501	SYTL2	ENST00000389960;ENST00000526999;ENST00000530351;ENST00000389959;ENST00000316356;ENST00000524911;ENST00000533057;ENST00000534554;ENST00000524452;ENST00000529662;ENST00000525702;ENST00000524830;ENST00000531496;ENST00000354566;ENST00000389958;ENST00000532221;ENST00000438197;ENST00000533892;ENST00000634661;ENST00000525423;ENST00000527523;ENST00000533577;ENST00000532995;ENST00000528231;ENST00000525692…	GO:0001786(phosphatidylserine binding);GO:0005515(protein binding);GO:0005546(phosphatidylinositol-4,5-bisphosphate binding);GO:0005623(cell);GO:0005737(cytoplasm);GO:0005886(plasma membrane);GO:0006886(intracellular protein transport);GO:0006887(exocytosis);GO:0006904(vesicle docking involved in exocytosis);GO:0010923(negative regulation of phosphatase activity);GO:0016020(membrane);GO:0016192(v…	NA	K17598	NA	synaptotagmin like 2 [Source:HGNC Symbol;Acc:HGNC:15585]	protein_coding;nonsense_mediated_decay;processed_transcript;retained_intron	0.100052	0.351899	0.284319	-1.81442	0.00927046	0.328594	down	yes
ENSG00000187534	PRR13P5	ENST00000596581	NA	NA	NA	NA	proline rich 13 pseudogene 5 [Source:HGNC Symbol;Acc:HGNC:50618]	processed_pseudogene	14.2696	4.03223	3.5389	1.8233	0.00927253	0.328594	up	yes
ENSG00000106692	FKTN	ENST00000223528;ENST00000357998;ENST00000642177;ENST00000479846;ENST00000644273;ENST00000642952;ENST00000642537;ENST00000602661;ENST00000490134;ENST00000642644;ENST00000645933;ENST00000374705;ENST00000448551;ENST00000457847;ENST00000602526	GO:0000139(Golgi membrane);GO:0005515(protein binding);GO:0005615(extracellular space);GO:0005634(nucleus);GO:0005737(cytoplasm);GO:0005783(endoplasmic reticulum);GO:0005794(Golgi apparatus);GO:0005801(cis-Golgi network);GO:0006486(protein glycosylation);GO:0006493(protein O-linked glycosylation);GO:0007399(nervous system development);GO:0007517(muscle organ development);GO:0008285(negative regul…	00515(Mannose type O-glycan biosynthesis);00515(Mannose type O-glycan biosynthesis)	NA	NA	fukutin [Source:HGNC Symbol;Acc:HGNC:3622]	protein_coding;nonsense_mediated_decay;processed_transcript	3.69304	1.07095	3.44837	1.78592	0.00936754	0.329358	up	yes
ENSG00000117009	KMO	ENST00000366559;ENST00000484229;ENST00000366558;ENST00000481087;ENST00000366555;ENST00000431245;ENST00000366557;ENST00000480967;ENST00000484628;ENST00000477907	GO:0004497(monooxygenase activity);GO:0004502(kynurenine 3-monooxygenase activity);GO:0005615(extracellular space);GO:0005739(mitochondrion);GO:0005741(mitochondrial outer membrane);GO:0005829(cytosol);GO:0006569(tryptophan catabolic process);GO:0007568(aging);GO:0009435(NAD biosynthetic process);GO:0009651(response to salt stress);GO:0014049(positive regulation of glutamate secretion);GO:0016020…	00380(Tryptophan metabolism);00380(Tryptophan metabolism)	K00486	EC:1.14.13.9	kynurenine 3-monooxygenase [Source:HGNC Symbol;Acc:HGNC:6381]	protein_coding;processed_transcript	0.250528	0.860381	0.291183	-1.78	0.00937419	0.329358	down	yes
ENSG00000161048	NAPEPLD	ENST00000341533;ENST00000479761;ENST00000414118;ENST00000417955;ENST00000418294;ENST00000465647;ENST00000427257;ENST00000422589;ENST00000425379;ENST00000420631	GO:0000139(Golgi membrane);GO:0001523(retinoid metabolic process);GO:0001659(temperature homeostasis);GO:0004620(phospholipase activity);GO:0005634(nucleus);GO:0005635(nuclear envelope);GO:0005654(nucleoplasm);GO:0005768(endosome);GO:0005769(early endosome);GO:0005794(Golgi apparatus);GO:0005829(cytosol);GO:0006629(lipid metabolic process);GO:0006644(phospholipid metabolic process);GO:0007568(agi…	04723(Retrograde endocannabinoid signaling);04723(Retrograde endocannabinoid signaling)	K13985	EC:3.1.4.54	N-acyl phosphatidylethanolamine phospholipase D [Source:HGNC Symbol;Acc:HGNC:21683]	protein_coding;retained_intron;nonsense_mediated_decay	0.368063	1.24939	0.294595	-1.76319	0.00937577	0.329358	down	yes
ENSG00000106003	LFNG	ENST00000222725;ENST00000402045;ENST00000614382;ENST00000359574;ENST00000402506;ENST00000493850;ENST00000338732	GO:0000139(Golgi membrane);GO:0001541(ovarian follicle development);GO:0001756(somitogenesis);GO:0002315(marginal zone B cell differentiation);GO:0003674(molecular_function);GO:0005576(extracellular region);GO:0005794(Golgi apparatus);GO:0007275(multicellular organism development);GO:0007386(compartment pattern specification);GO:0007389(pattern specification process);GO:0008375(acetylglucosaminyl…	00514(Other types of O-glycan biosynthesis);04330(Notch signaling pathway);05165(Human papillomavirus infection);05165(Human papillomavirus infection)	K05948	EC:2.4.1.222	LFNG O-fucosylpeptide 3-beta-N-acetylglucosaminyltransferase [Source:HGNC Symbol;Acc:HGNC:6560]	protein_coding;retained_intron	0.326544	1.12674	0.289814	-1.7868	0.00939322	0.329358	down	yes
ENSG00000169515	CCDC8	ENST00000648726;ENST00000307522	GO:0000226(microtubule cytoskeleton organization);GO:0005515(protein binding);GO:0005634(nucleus);GO:0005737(cytoplasm);GO:0005813(centrosome);GO:0005815(microtubule organizing center);GO:0005829(cytosol);GO:0005856(cytoskeleton);GO:0005886(plasma membrane);GO:0007088(regulation of mitotic nuclear division);GO:0010923(negative regulation of phosphatase activity);GO:0043687(post-translational prot…	NA	K17561	NA	coiled-coil domain containing 8 [Source:HGNC Symbol;Acc:HGNC:25367]	protein_coding	0.403763	1.39803	0.288808	-1.79182	0.00944728	0.330381	down	yes
ENSG00000183742	MACC1	ENST00000400331;ENST00000483317;ENST00000332878;ENST00000589011;ENST00000471019	GO:0000977(RNA polymerase II regulatory region sequence-specific DNA binding);GO:0001228(DNA-binding transcription activator activity, RNA polymerase II-specific);GO:0005515(protein binding);GO:0005634(nucleus);GO:0005737(cytoplasm);GO:0005739(mitochondrion);GO:0008083(growth factor activity);GO:0010469(regulation of signaling receptor activity);GO:0045944(positive regulation of transcription by …	NA	NA	NA	MET transcriptional regulator MACC1 [Source:HGNC Symbol;Acc:HGNC:30215]	protein_coding;retained_intron;processed_transcript	1.39314	4.61088	0.302143	-1.7267	0.00950391	0.331489	down	yes
ENSG00000110921	MVK	ENST00000540353;ENST00000539575;ENST00000625889;ENST00000639206;ENST00000537237;ENST00000636996;ENST00000546277;ENST00000636529;ENST00000535044;ENST00000392727;ENST00000228510;ENST00000539335;ENST00000629016;ENST00000447878;ENST00000539696;ENST00000545516;ENST00000545774	GO:0000166(nucleotide binding);GO:0000287(magnesium ion binding);GO:0004496(mevalonate kinase activity);GO:0005515(protein binding);GO:0005524(ATP binding);GO:0005737(cytoplasm);GO:0005777(peroxisome);GO:0005829(cytosol);GO:0006629(lipid metabolic process);GO:0006694(steroid biosynthetic process);GO:0006695(cholesterol biosynthetic process);GO:0008202(steroid metabolic process);GO:0008203(cholest…	00900(Terpenoid backbone biosynthesis);04146(Peroxisome);04146(Peroxisome)	K00869	EC:2.7.1.36	mevalonate kinase [Source:HGNC Symbol;Acc:HGNC:7530]	retained_intron;protein_coding;nonsense_mediated_decay;processed_transcript	1.08858	3.6075	0.301754	-1.72855	0.0095742	0.332503	down	yes
ENSG00000077616	NAALAD2	ENST00000534061;ENST00000526637;ENST00000532691;ENST00000527493;ENST00000375944;ENST00000525497;ENST00000321955;ENST00000525171;ENST00000524501;ENST00000529090	GO:0003824(catalytic activity);GO:0004180(carboxypeptidase activity);GO:0005886(plasma membrane);GO:0006508(proteolysis);GO:0008152(metabolic process);GO:0008233(peptidase activity);GO:0008236(serine-type peptidase activity);GO:0008237(metallopeptidase activity);GO:0008239(dipeptidyl-peptidase activity);GO:0008652(cellular amino acid biosynthetic process);GO:0016020(membrane);GO:0016021(integral …	NA	NA	NA	N-acetylated alpha-linked acidic dipeptidase 2 [Source:HGNC Symbol;Acc:HGNC:14526]	protein_coding;retained_intron;nonsense_mediated_decay	0.152552	0.526687	0.289644	-1.78765	0.00958301	0.332503	down	yes
ENSG00000124466	LYPD3	ENST00000244333;ENST00000595970;ENST00000594326;ENST00000597741	GO:0005576(extracellular region);GO:0005615(extracellular space);GO:0005886(plasma membrane);GO:0007160(cell-matrix adhesion);GO:0016020(membrane);GO:0016021(integral component of membrane);GO:0031225(anchored component of membrane);GO:0043236(laminin binding);GO:0046658(anchored component of plasma membrane);GO:0046658(anchored component of plasma membrane)	NA	NA	NA	LY6/PLAUR domain containing 3 [Source:HGNC Symbol;Acc:HGNC:24880]	protein_coding;retained_intron	1.95178	6.49588	0.300465	-1.73473	0.0096677	0.334056	down	yes
ENSG00000173227	SYT12	ENST00000531392;ENST00000526281;ENST00000533427;ENST00000527043;ENST00000525149;ENST00000525457;ENST00000393946	GO:0000149(SNARE binding);GO:0001786(phosphatidylserine binding);GO:0005509(calcium ion binding);GO:0005544(calcium-dependent phospholipid binding);GO:0005886(plasma membrane);GO:0014059(regulation of dopamine secretion);GO:0016020(membrane);GO:0016021(integral component of membrane);GO:0016192(vesicle-mediated transport);GO:0017156(calcium ion regulated exocytosis);GO:0017158(regulation of calci…	NA	K19912	NA	synaptotagmin 12 [Source:HGNC Symbol;Acc:HGNC:18381]	retained_intron;processed_transcript;protein_coding	0.250849	0.836709	0.299805	-1.7379	0.00967803	0.334056	down	yes
ENSG00000162591	MEGF6	ENST00000356575;ENST00000491842;ENST00000475790;ENST00000494257;ENST00000461795;ENST00000294599;ENST00000485002	GO:0005509(calcium ion binding);GO:0005515(protein binding);GO:0005575(cellular_component);GO:0005576(extracellular region);GO:0008150(biological_process);GO:0008150(biological_process)	NA	NA	NA	multiple EGF like domains 6 [Source:HGNC Symbol;Acc:HGNC:3232]	protein_coding;retained_intron;nonsense_mediated_decay	1.09551	0.315389	3.47351	1.79639	0.00973543	0.334503	up	yes
ENSG00000163694	RBM47	ENST00000295971;ENST00000505220;ENST00000514014;ENST00000511598;ENST00000381793;ENST00000513473;ENST00000513044;ENST00000381795;ENST00000511902;ENST00000515809;ENST00000505414;ENST00000507180;ENST00000514782;ENST00000515053;ENST00000510871	GO:0002244(hematopoietic progenitor cell differentiation);GO:0003676(nucleic acid binding);GO:0003723(RNA binding);GO:0003729(mRNA binding);GO:0005634(nucleus);GO:0016554(cytidine to uridine editing);GO:0016554(cytidine to uridine editing)	NA	NA	NA	RNA binding motif protein 47 [Source:HGNC Symbol;Acc:HGNC:30358]	protein_coding;retained_intron;processed_transcript;nonsense_mediated_decay	3.30556	10.8814	0.303779	-1.7189	0.00976244	0.334503	down	yes
ENSG00000140367	UBE2Q2	ENST00000569423;ENST00000267938;ENST00000567921;ENST00000562635;ENST00000563966;ENST00000561723;ENST00000426727;ENST00000561851	GO:0000166(nucleotide binding);GO:0004842(ubiquitin-protein transferase activity);GO:0005524(ATP binding);GO:0005737(cytoplasm);GO:0005829(cytosol);GO:0016567(protein ubiquitination);GO:0016740(transferase activity);GO:0061631(ubiquitin conjugating enzyme activity);GO:0070936(protein K48-linked ubiquitination);GO:0070936(protein K48-linked ubiquitination)	04120(Ubiquitin mediated proteolysis);04120(Ubiquitin mediated proteolysis)	K10582	EC:2.3.2.23	ubiquitin conjugating enzyme E2 Q2 [Source:HGNC Symbol;Acc:HGNC:19248]	protein_coding;nonsense_mediated_decay;processed_transcript	12.3085	3.61694	3.40301	1.76681	0.00976944	0.334503	up	yes
ENSG00000224057	EGFR-AS1	ENST00000442411	NA	NA	NA	NA	EGFR antisense RNA 1 [Source:HGNC Symbol;Acc:HGNC:40207]	antisense	1.31276	0.365201	3.59462	1.84584	0.00979167	0.334503	up	yes
ENSG00000149792	MRPL49	ENST00000532671;ENST00000526319;ENST00000279242;ENST00000526171;ENST00000524482;ENST00000531705;ENST00000528529;ENST00000533943;ENST00000534078	GO:0003735(structural constituent of ribosome);GO:0005515(protein binding);GO:0005622(intracellular);GO:0005739(mitochondrion);GO:0005743(mitochondrial inner membrane);GO:0005761(mitochondrial ribosome);GO:0005762(mitochondrial large ribosomal subunit);GO:0005840(ribosome);GO:0006412(translation);GO:0070125(mitochondrial translational elongation);GO:0070126(mitochondrial translational termination…	NA	NA	NA	mitochondrial ribosomal protein L49 [Source:HGNC Symbol;Acc:HGNC:1176]	retained_intron;nonsense_mediated_decay;protein_coding;processed_transcript	19.9469	65.4489	0.304771	-1.7142	0.0098535	0.335355	down	yes
ENSG00000138030	KHK	ENST00000260599;ENST00000469936;ENST00000490823;ENST00000464371;ENST00000429697;ENST00000260598	GO:0000166(nucleotide binding);GO:0004454(ketohexokinase activity);GO:0005515(protein binding);GO:0005524(ATP binding);GO:0005737(cytoplasm);GO:0005829(cytosol);GO:0005975(carbohydrate metabolic process);GO:0006000(fructose metabolic process);GO:0009744(response to sucrose);GO:0009749(response to glucose);GO:0009750(response to fructose);GO:0010043(response to zinc ion);GO:0016301(kinase activity…	00051(Fructose and mannose metabolism);00051(Fructose and mannose metabolism)	K00846	EC:2.7.1.3	ketohexokinase [Source:HGNC Symbol;Acc:HGNC:6315]	protein_coding;retained_intron;processed_transcript	0.334346	1.15904	0.288467	-1.79352	0.00986708	0.335355	down	yes
ENSG00000185090	MANEAL	ENST00000373045;ENST00000397631;ENST00000329006;ENST00000525897;ENST00000532512	GO:0000139(Golgi membrane);GO:0004559(alpha-mannosidase activity);GO:0005794(Golgi apparatus);GO:0016020(membrane);GO:0016021(integral component of membrane);GO:0016787(hydrolase activity);GO:0016798(hydrolase activity, acting on glycosyl bonds);GO:0016798(hydrolase activity, acting on glycosyl bonds)	NA	NA	NA	mannosidase endo-alpha like [Source:HGNC Symbol;Acc:HGNC:26452]	protein_coding	1.53121	5.08621	0.301051	-1.73192	0.00990926	0.335722	down	yes
ENSG00000167635	ZNF146	ENST00000456324;ENST00000443387;ENST00000586094;ENST00000587285;ENST00000591063	GO:0000981(DNA-binding transcription factor activity, RNA polymerase II-specific);GO:0003676(nucleic acid binding);GO:0003677(DNA binding);GO:0005634(nucleus);GO:0005730(nucleolus);GO:0005829(cytosol);GO:0006355(regulation of transcription, DNA-templated);GO:0006357(regulation of transcription by RNA polymerase II);GO:0008201(heparin binding);GO:0008270(zinc ion binding);GO:0046872(metal ion bind…	NA	NA	NA	zinc finger protein 146 [Source:HGNC Symbol;Acc:HGNC:12931]	protein_coding;processed_transcript;retained_intron	9.87171	32.3348	0.305297	-1.71172	0.00996659	0.335722	down	yes
ENSG00000183010	PYCR1	ENST00000329875;ENST00000405481;ENST00000619204;ENST00000629768;ENST00000402252;ENST00000577624;ENST00000577756;ENST00000403172;ENST00000581271;ENST00000583564;ENST00000585215;ENST00000584848;ENST00000585244;ENST00000579366;ENST00000337943;ENST00000579698;ENST00000582198	GO:0004735(pyrroline-5-carboxylate reductase activity);GO:0005515(protein binding);GO:0005739(mitochondrion);GO:0005759(mitochondrial matrix);GO:0006561(proline biosynthetic process);GO:0008652(cellular amino acid biosynthetic process);GO:0016491(oxidoreductase activity);GO:0034599(cellular response to oxidative stress);GO:0042802(identical protein binding);GO:0051881(regulation of mitochondrial …	00330(Arginine and proline metabolism);00330(Arginine and proline metabolism)	K00286	EC:1.5.1.2	pyrroline-5-carboxylate reductase 1 [Source:HGNC Symbol;Acc:HGNC:9721]	protein_coding	25.2024	7.45417	3.38098	1.75744	0.0099975	0.335722	up	yes
ENSG00000168785	TSPAN5	ENST00000305798;ENST00000511800;ENST00000507167;ENST00000509168;ENST00000515440;ENST00000515287;ENST00000508798;ENST00000511651;ENST00000505184;ENST00000511753	GO:0005788(endoplasmic reticulum lumen);GO:0005886(plasma membrane);GO:0005887(integral component of plasma membrane);GO:0007166(cell surface receptor signaling pathway);GO:0016020(membrane);GO:0016021(integral component of membrane);GO:0019899(enzyme binding);GO:0044267(cellular protein metabolic process);GO:0045747(positive regulation of Notch signaling pathway);GO:0051604(protein maturation);G…	NA	K17345	NA	tetraspanin 5 [Source:HGNC Symbol;Acc:HGNC:17753]	protein_coding;nonsense_mediated_decay;retained_intron;processed_transcript	3.43587	1.00988	3.40226	1.76649	0.0100017	0.335722	up	yes
ENSG00000099250	NRP1	ENST00000374875;ENST00000374867;ENST00000374822;ENST00000374821;ENST00000374823;ENST00000466932;ENST00000265371;ENST00000455749;ENST00000413802;ENST00000395995;ENST00000432372;ENST00000418675;ENST00000374816;ENST00000431894	GO:0001525(angiogenesis);GO:0001569(branching involved in blood vessel morphogenesis);GO:0001764(neuron migration);GO:0001938(positive regulation of endothelial cell proliferation);GO:0002040(sprouting angiogenesis);GO:0002042(cell migration involved in sprouting angiogenesis);GO:0002116(semaphorin receptor complex);GO:0003148(outflow tract septum morphogenesis);GO:0005021(vascular endothelial gr…	04360(Axon guidance);05166(Human T-cell leukemia virus 1 infection);05166(Human T-cell leukemia virus 1 infection)	K06724	NA	neuropilin 1 [Source:HGNC Symbol;Acc:HGNC:8004]	protein_coding	6.21329	1.83617	3.38382	1.75865	0.0100042	0.335722	up	yes
ENSG00000140450	ARRDC4	ENST00000268042	GO:0005515(protein binding);GO:0005768(endosome);GO:0005769(early endosome);GO:0005886(plasma membrane);GO:0015031(protein transport);GO:0016020(membrane);GO:0016567(protein ubiquitination);GO:0031410(cytoplasmic vesicle);GO:0051443(positive regulation of ubiquitin-protein transferase activity);GO:0140112(extracellular vesicle biogenesis);GO:1903561(extracellular vesicle);GO:1990756(protein bindi…	NA	NA	NA	arrestin domain containing 4 [Source:HGNC Symbol;Acc:HGNC:28087]	protein_coding	18.2629	5.41946	3.36988	1.7527	0.0101226	0.338054	up	yes
ENSG00000120549	KIAA1217	ENST00000376454;ENST00000376451;ENST00000635163;ENST00000430453;ENST00000492009;ENST00000635504;ENST00000458595;ENST00000460373;ENST00000307544;ENST00000636305;ENST00000396446;ENST00000376462;ENST00000376456;ENST00000438429;ENST00000481700;ENST00000376452;ENST00000396445	GO:0003674(molecular_function);GO:0005737(cytoplasm);GO:0007275(multicellular organism development);GO:0048706(embryonic skeletal system development);GO:0048706(embryonic skeletal system development)	NA	NA	NA	KIAA1217 [Source:HGNC Symbol;Acc:HGNC:25428]	protein_coding;retained_intron;processed_transcript	1.23702	4.04872	0.305533	-1.7106	0.0101246	0.338054	down	yes
ENSG00000160326	SLC2A6	ENST00000485978;ENST00000371899;ENST00000414172;ENST00000371897;ENST00000432868	GO:0005215(transporter activity);GO:0005351(carbohydrate:proton symporter activity);GO:0005355(glucose transmembrane transporter activity);GO:0005886(plasma membrane);GO:0005887(integral component of plasma membrane);GO:0008643(carbohydrate transport);GO:0008645(hexose transmembrane transport);GO:0016020(membrane);GO:0016021(integral component of membrane);GO:0022857(transmembrane transporter act…	NA	K08144	NA	solute carrier family 2 member 6 [Source:HGNC Symbol;Acc:HGNC:11011]	processed_transcript;protein_coding	2.91818	9.57296	0.304836	-1.71389	0.0101746	0.338871	down	yes
ENSG00000175592	FOSL1	ENST00000532401;ENST00000312562;ENST00000531493;ENST00000448083;ENST00000534222	GO:0000977(RNA polymerase II regulatory region sequence-specific DNA binding);GO:0000978(RNA polymerase II proximal promoter sequence-specific DNA binding);GO:0000981(DNA-binding transcription factor activity, RNA polymerase II-specific);GO:0001228(DNA-binding transcription activator activity, RNA polymerase II-specific);GO:0001701(in utero embryonic development);GO:0003677(DNA binding);GO:000370…	04310(Wnt signaling pathway);04380(Osteoclast differentiation);04657(IL-17 signaling pathway);05166(Human T-cell leukemia virus 1 infection);05166(Human T-cell leukemia virus 1 infection)	K04502	NA	FOS like 1, AP-1 transcription factor subunit [Source:HGNC Symbol;Acc:HGNC:13718]	protein_coding	289.31	86.2186	3.35554	1.74655	0.0102376	0.340118	up	yes
ENSG00000148218	ALAD	ENST00000409155;ENST00000464749;ENST00000448137;ENST00000482847;ENST00000445750;ENST00000482001;ENST00000452726;ENST00000494848;ENST00000468504	GO:0001666(response to hypoxia);GO:0003824(catalytic activity);GO:0004655(porphobilinogen synthase activity);GO:0005576(extracellular region);GO:0005615(extracellular space);GO:0005634(nucleus);GO:0005829(cytosol);GO:0006779(porphyrin-containing compound biosynthetic process);GO:0006782(protoporphyrinogen IX biosynthetic process);GO:0006783(heme biosynthetic process);GO:0006979(response to oxidat…	00860(Porphyrin and chlorophyll metabolism);00860(Porphyrin and chlorophyll metabolism)	NA	NA	aminolevulinate dehydratase [Source:HGNC Symbol;Acc:HGNC:395]	protein_coding;retained_intron;processed_transcript	2.25824	7.40018	0.30516	-1.71236	0.0102686	0.340122	down	yes
ENSG00000197847	SLC22A20P	ENST00000525437;ENST00000534471;ENST00000529062;ENST00000525264;ENST00000530038	NA	NA	NA	NA	solute carrier family 22 member 20, pseudogene [Source:HGNC Symbol;Acc:HGNC:29867]	processed_transcript;retained_intron;transcribed_unitary_pseudogene	0.276552	0.952134	0.290455	-1.78361	0.0102889	0.340122	down	yes
ENSG00000101104	PABPC1L	ENST00000372824;ENST00000537323;ENST00000482486;ENST00000479873;ENST00000474208;ENST00000372819;ENST00000465761;ENST00000217073;ENST00000481196;ENST00000489068;ENST00000490798;ENST00000217074;ENST00000372826;ENST00000217075;ENST00000476056;ENST00000372822;ENST00000255136	GO:0001556(oocyte maturation);GO:0003676(nucleic acid binding);GO:0003723(RNA binding);GO:0003730(mRNA 3'-UTR binding);GO:0005634(nucleus);GO:0005737(cytoplasm);GO:0005829(cytosol);GO:0006338(chromatin remodeling);GO:0006378(mRNA polyadenylation);GO:0008143(poly(A) binding);GO:0008266(poly(U) RNA binding);GO:0010494(cytoplasmic stress granule);GO:0048096(chromatin-mediated maintenance of transcri…	03013(RNA transport);03015(mRNA surveillance pathway);03018(RNA degradation);03018(RNA degradation)	K13126	NA	poly(A) binding protein cytoplasmic 1 like [Source:HGNC Symbol;Acc:HGNC:15797]	protein_coding;processed_transcript;nonsense_mediated_decay	10.9047	3.23553	3.37029	1.75287	0.0103392	0.340938	up	yes
ENSG00000089685	BIRC5	ENST00000301633;ENST00000350051;ENST00000374948;ENST00000586192;ENST00000587746;ENST00000592734;ENST00000592115;ENST00000591800;ENST00000589892;ENST00000590925;ENST00000590449	GO:0000226(microtubule cytoskeleton organization);GO:0000228(nuclear chromosome);GO:0000775(chromosome, centromeric region);GO:0000776(kinetochore);GO:0000777(condensed chromosome kinetochore);GO:0004869(cysteine-type endopeptidase inhibitor activity);GO:0005515(protein binding);GO:0005634(nucleus);GO:0005654(nucleoplasm);GO:0005694(chromosome);GO:0005737(cytoplasm);GO:0005819(spindle);GO:0005829…	01524(Platinum drug resistance);04210(Apoptosis);04215(Apoptosis - multiple species);04390(Hippo signaling pathway);05161(Hepatitis B);05200(Pathways in cancer);05210(Colorectal cancer);05210(Colorectal cancer)	NA	NA	baculoviral IAP repeat containing 5 [Source:HGNC Symbol;Acc:HGNC:593]	protein_coding;nonsense_mediated_decay;retained_intron;processed_transcript	4.78074	15.5819	0.306814	-1.70456	0.0103864	0.341644	down	yes
ENSG00000125629	INSIG2	ENST00000467223;ENST00000479999;ENST00000471186;ENST00000485520;ENST00000411929;ENST00000488995;ENST00000245787;ENST00000614681	GO:0005515(protein binding);GO:0005783(endoplasmic reticulum);GO:0005789(endoplasmic reticulum membrane);GO:0006629(lipid metabolic process);GO:0006641(triglyceride metabolic process);GO:0006695(cholesterol biosynthetic process);GO:0006991(response to sterol depletion);GO:0008134(transcription factor binding);GO:0008202(steroid metabolic process);GO:0008203(cholesterol metabolic process);GO:00108…	NA	NA	NA	insulin induced gene 2 [Source:HGNC Symbol;Acc:HGNC:20452]	processed_transcript;nonsense_mediated_decay;protein_coding	5.59286	1.65021	3.38918	1.76094	0.0104387	0.342517	up	yes
ENSG00000133069	TMCC2	ENST00000358024;ENST00000367159;ENST00000481950;ENST00000637895;ENST00000545499;ENST00000468846;ENST00000329800;ENST00000495538;ENST00000330675;ENST00000648708	GO:0005515(protein binding);GO:0005783(endoplasmic reticulum);GO:0005789(endoplasmic reticulum membrane);GO:0016020(membrane);GO:0016021(integral component of membrane);GO:0042982(amyloid precursor protein metabolic process);GO:0042982(amyloid precursor protein metabolic process)	NA	NA	NA	transmembrane and coiled-coil domain family 2 [Source:HGNC Symbol;Acc:HGNC:24239]	protein_coding;processed_transcript	0.148311	0.515141	0.287903	-1.79635	0.0105175	0.344252	down	yes
ENSG00000081181	ARG2	ENST00000261783;ENST00000557120;ENST00000557319;ENST00000556491	GO:0000050(urea cycle);GO:0001657(ureteric bud development);GO:0002250(adaptive immune response);GO:0002376(immune system process);GO:0002829(negative regulation of type 2 immune response);GO:0004053(arginase activity);GO:0005737(cytoplasm);GO:0005739(mitochondrion);GO:0005759(mitochondrial matrix);GO:0006525(arginine metabolic process);GO:0006809(nitric oxide biosynthetic process);GO:0006941(str…	00220(Arginine biosynthesis);00330(Arginine and proline metabolism);05146(Amoebiasis);05146(Amoebiasis)	NA	NA	arginase 2 [Source:HGNC Symbol;Acc:HGNC:664]	protein_coding;retained_intron;processed_transcript	22.1664	6.60698	3.35499	1.74631	0.0106389	0.347372	up	yes
ENSG00000141968	VAV1	ENST00000602142;ENST00000601452;ENST00000597967;ENST00000599806;ENST00000596764;ENST00000600396;ENST00000594082;ENST00000539284;ENST00000598270;ENST00000304076	GO:0001784(phosphotyrosine residue binding);GO:0005085(guanyl-nucleotide exchange factor activity);GO:0005089(Rho guanyl-nucleotide exchange factor activity);GO:0005515(protein binding);GO:0005829(cytosol);GO:0005886(plasma membrane);GO:0005911(cell-cell junction);GO:0006909(phagocytosis);GO:0006955(immune response);GO:0007186(G protein-coupled receptor signaling pathway);GO:0007229(integrin-medi…	04024(cAMP signaling pathway);04062(Chemokine signaling pathway);04510(Focal adhesion);04650(Natural killer cell mediated cytotoxicity);04660(T cell receptor signaling pathway);04662(B cell receptor signaling pathway);04664(Fc epsilon RI signaling pathway);04666(Fc gamma R-mediated phagocytosis);04670(Leukocyte transendothelial migration);04810(Regulation of actin cytoskeleton);04810(Regulation o…	K05730	NA	vav guanine nucleotide exchange factor 1 [Source:HGNC Symbol;Acc:HGNC:12657]	protein_coding;retained_intron	2.44887	0.711885	3.43998	1.7824	0.0107715	0.350841	up	yes
ENSG00000261052	SULT1A3	ENST00000562257;ENST00000567309;ENST00000561549;ENST00000569409;ENST00000561533;ENST00000563638;ENST00000395138;ENST00000563322;ENST00000338971;ENST00000569485	GO:0004062(aryl sulfotransferase activity);GO:0005515(protein binding);GO:0005737(cytoplasm);GO:0005829(cytosol);GO:0006068(ethanol catabolic process);GO:0006584(catecholamine metabolic process);GO:0006629(lipid metabolic process);GO:0006805(xenobiotic metabolic process);GO:0007212(dopamine receptor signaling pathway);GO:0008146(sulfotransferase activity);GO:0008202(steroid metabolic process);GO:…	05204(Chemical carcinogenesis);05204(Chemical carcinogenesis)	K01014	EC:2.8.2.1	sulfotransferase family 1A member 3 [Source:HGNC Symbol;Acc:HGNC:11455]	retained_intron;nonsense_mediated_decay;protein_coding	0.858116	2.85232	0.300849	-1.73289	0.0108285	0.351834	down	yes
ENSG00000237330	RNF223	ENST00000453464	GO:0016020(membrane);GO:0016021(integral component of membrane);GO:0046872(metal ion binding)	NA	NA	NA	ring finger protein 223 [Source:HGNC Symbol;Acc:HGNC:40020]	protein_coding	1.90093	0.53746	3.53687	1.82247	0.0109521	0.354982	up	yes
ENSG00000157693	TMEM268	ENST00000288502;ENST00000374049;ENST00000482552;ENST00000471206	GO:0003674(molecular_function);GO:0005575(cellular_component);GO:0008150(biological_process);GO:0016020(membrane);GO:0016021(integral component of membrane);GO:0016021(integral component of membrane)	NA	NA	NA	transmembrane protein 268 [Source:HGNC Symbol;Acc:HGNC:24513]	protein_coding;processed_transcript	11.5065	3.46285	3.32283	1.73241	0.011122	0.35961	up	yes
ENSG00000118263	KLF7	ENST00000309446;ENST00000426163;ENST00000458272;ENST00000435602;ENST00000451244;ENST00000457962;ENST00000421199;ENST00000467833;ENST00000423015;ENST00000412414	GO:0000122(negative regulation of transcription by RNA polymerase II);GO:0000978(RNA polymerase II proximal promoter sequence-specific DNA binding);GO:0000981(DNA-binding transcription factor activity, RNA polymerase II-specific);GO:0001228(DNA-binding transcription activator activity, RNA polymerase II-specific);GO:0003676(nucleic acid binding);GO:0003677(DNA binding);GO:0003700(DNA-binding tran…	NA	K09207	NA	Kruppel like factor 7 [Source:HGNC Symbol;Acc:HGNC:6350]	protein_coding;nonsense_mediated_decay;processed_transcript	7.99443	2.41203	3.3144	1.72875	0.0113098	0.364456	up	yes
ENSG00000167695	FAM57A	ENST00000570699;ENST00000572018;ENST00000574327;ENST00000301324;ENST00000308278;ENST00000570892;ENST00000577008	GO:0005515(protein binding);GO:0005886(plasma membrane);GO:0008150(biological_process);GO:0016020(membrane);GO:0016021(integral component of membrane);GO:0016021(integral component of membrane)	NA	NA	NA	family with sequence similarity 57 member A [Source:HGNC Symbol;Acc:HGNC:29646]	nonsense_mediated_decay;protein_coding;processed_transcript	4.54572	14.6284	0.310745	-1.6862	0.0113851	0.364456	down	yes
ENSG00000102048	ASB9	ENST00000481384;ENST00000380485;ENST00000473862;ENST00000470015;ENST00000484017;ENST00000546332;ENST00000380488;ENST00000380483;ENST00000477346	GO:0005515(protein binding);GO:0005739(mitochondrion);GO:0005829(cytosol);GO:0016567(protein ubiquitination);GO:0035556(intracellular signal transduction);GO:0043687(post-translational protein modification);GO:0045732(positive regulation of protein catabolic process);GO:0045732(positive regulation of protein catabolic process)	NA	K10331	NA	ankyrin repeat and SOCS box containing 9 [Source:HGNC Symbol;Acc:HGNC:17184]	processed_transcript;protein_coding	0.438138	1.46045	0.300001	-1.73696	0.0113934	0.364456	down	yes
ENSG00000169733	RFNG	ENST00000310496;ENST00000584463;ENST00000584838;ENST00000580793;ENST00000578676;ENST00000429557;ENST00000584515;ENST00000582478;ENST00000578356;ENST00000580953;ENST00000583784;ENST00000580928	GO:0000139(Golgi membrane);GO:0003674(molecular_function);GO:0005576(extracellular region);GO:0005794(Golgi apparatus);GO:0007275(multicellular organism development);GO:0007389(pattern specification process);GO:0007399(nervous system development);GO:0008375(acetylglucosaminyltransferase activity);GO:0008593(regulation of Notch signaling pathway);GO:0009887(animal organ morphogenesis);GO:0016020(m…	00514(Other types of O-glycan biosynthesis);04330(Notch signaling pathway);05165(Human papillomavirus infection);05165(Human papillomavirus infection)	K05948	EC:2.4.1.222	RFNG O-fucosylpeptide 3-beta-N-acetylglucosaminyltransferase [Source:HGNC Symbol;Acc:HGNC:9974]	protein_coding;retained_intron;processed_transcript	2.41788	0.710925	3.40103	1.76597	0.0114131	0.364456	up	yes
ENSG00000164211	STARD4	ENST00000296632;ENST00000511137;ENST00000508215;ENST00000502322;ENST00000511569;ENST00000502931;ENST00000455172;ENST00000505803;ENST00000511436;ENST00000512160;ENST00000510346;ENST00000509887	GO:0006869(lipid transport);GO:0008289(lipid binding);GO:0010873(positive regulation of cholesterol esterification);GO:0010879(cholesterol transport involved in cholesterol storage);GO:0015485(cholesterol binding);GO:0017127(cholesterol transporter activity);GO:0031410(cytoplasmic vesicle);GO:0032367(intracellular cholesterol transport);GO:0070508(cholesterol import);GO:0070859(positive regulatio…	NA	NA	NA	StAR related lipid transfer domain containing 4 [Source:HGNC Symbol;Acc:HGNC:18058]	protein_coding;nonsense_mediated_decay;retained_intron;processed_transcript	1.55317	5.00682	0.31021	-1.68868	0.0114174	0.364456	down	yes
ENSG00000058866	DGKG	ENST00000265022;ENST00000490452;ENST00000480809;ENST00000447054;ENST00000382164;ENST00000437018;ENST00000466466;ENST00000344484;ENST00000482566;ENST00000480933;ENST00000472506	GO:0000166(nucleotide binding);GO:0003951(NAD+ kinase activity);GO:0004143(diacylglycerol kinase activity);GO:0005509(calcium ion binding);GO:0005524(ATP binding);GO:0005737(cytoplasm);GO:0005886(plasma membrane);GO:0007165(signal transduction);GO:0007205(protein kinase C-activating G protein-coupled receptor signaling pathway);GO:0016020(membrane);GO:0016301(kinase activity);GO:0016310(phosphory…	00561(Glycerolipid metabolism);00564(Glycerophospholipid metabolism);04070(Phosphatidylinositol signaling system);04072(Phospholipase D signaling pathway);05231(Choline metabolism in cancer);05231(Choline metabolism in cancer)	NA	NA	diacylglycerol kinase gamma [Source:HGNC Symbol;Acc:HGNC:2853]	protein_coding;retained_intron;processed_transcript	0.457979	1.48219	0.308988	-1.69438	0.0114451	0.364456	down	yes
ENSG00000210176	MT-TH	ENST00000387441	NA	NA	NA	NA	mitochondrially encoded tRNA-His (CAU/C) [Source:HGNC Symbol;Acc:HGNC:7487]	Mt_tRNA	34.8924	113.994	0.30609	-1.70797	0.0114638	0.364456	down	yes
ENSG00000269906	AL606834	ENST00000602954	NA	NA	NA	NA	novel transcript, sense intronic to SAV1	sense_intronic	10.0621	2.96828	3.38987	1.76123	0.0115296	0.365333	up	yes
ENSG00000177700	POLR2L	ENST00000322028;ENST00000534030	GO:0000398(mRNA splicing, via spliceosome);GO:0001054(RNA polymerase I activity);GO:0001055(RNA polymerase II activity);GO:0001056(RNA polymerase III activity);GO:0003677(DNA binding);GO:0003899(DNA-directed 5'-3' RNA polymerase activity);GO:0005515(protein binding);GO:0005634(nucleus);GO:0005654(nucleoplasm);GO:0005665(RNA polymerase II, core complex);GO:0005666(RNA polymerase III complex);GO:00…	03020(RNA polymerase);04623(Cytosolic DNA-sensing pathway);05016(Huntington disease);05016(Huntington disease)	NA	NA	RNA polymerase II subunit L [Source:HGNC Symbol;Acc:HGNC:9199]	protein_coding;nonsense_mediated_decay	25.4707	81.3889	0.31295	-1.676	0.0115464	0.365333	down	yes
ENSG00000163435	ELF3	ENST00000367284;ENST00000359651;ENST00000470384;ENST00000446188;ENST00000367283;ENST00000498017;ENST00000490203;ENST00000479874;ENST00000475698;ENST00000495848	GO:0000978(RNA polymerase II proximal promoter sequence-specific DNA binding);GO:0000981(DNA-binding transcription factor activity, RNA polymerase II-specific);GO:0001228(DNA-binding transcription activator activity, RNA polymerase II-specific);GO:0001824(blastocyst development);GO:0003677(DNA binding);GO:0003700(DNA-binding transcription factor activity);GO:0003713(transcription coactivator acti…	NA	NA	NA	E74 like ETS transcription factor 3 [Source:HGNC Symbol;Acc:HGNC:3318]	protein_coding;processed_transcript	2.81016	8.98807	0.312655	-1.67736	0.0115762	0.365407	down	yes
ENSG00000137745	MMP13	ENST00000260302;ENST00000615555;ENST00000340273	GO:0001958(endochondral ossification);GO:0003417(growth plate cartilage development);GO:0004222(metalloendopeptidase activity);GO:0005509(calcium ion binding);GO:0005518(collagen binding);GO:0005576(extracellular region);GO:0005581(collagen trimer);GO:0005615(extracellular space);GO:0006508(proteolysis);GO:0008233(peptidase activity);GO:0008237(metallopeptidase activity);GO:0008270(zinc ion bindi…	04657(IL-17 signaling pathway);04926(Relaxin signaling pathway);04928(Parathyroid hormone synthesis, secretion and action);04928(Parathyroid hormone synthesis, secretion and action)	K07994	EC:3.4.24.-	matrix metallopeptidase 13 [Source:HGNC Symbol;Acc:HGNC:7159]	protein_coding	0.300838	1.01972	0.295019	-1.76112	0.0116395	0.366533	down	yes
ENSG00000171488	LRRC8C	ENST00000370454;ENST00000482063;ENST00000416805;ENST00000479252	GO:0005225(volume-sensitive anion channel activity);GO:0005515(protein binding);GO:0005623(cell);GO:0005737(cytoplasm);GO:0005783(endoplasmic reticulum);GO:0005789(endoplasmic reticulum membrane);GO:0005886(plasma membrane);GO:0005887(integral component of plasma membrane);GO:0006811(ion transport);GO:0006884(cell volume homeostasis);GO:0015698(inorganic anion transport);GO:0015734(taurine transp…	NA	K22038	NA	leucine rich repeat containing 8 VRAC subunit C [Source:HGNC Symbol;Acc:HGNC:25075]	protein_coding;nonsense_mediated_decay;processed_transcript	1.67306	0.504534	3.31604	1.72946	0.0116734	0.366732	up	yes
ENSG00000120738	EGR1	ENST00000239938	GO:0000122(negative regulation of transcription by RNA polymerase II);GO:0000976(transcription regulatory region sequence-specific DNA binding);GO:0000977(RNA polymerase II regulatory region sequence-specific DNA binding);GO:0000981(DNA-binding transcription factor activity, RNA polymerase II-specific);GO:0001228(DNA-binding transcription activator activity, RNA polymerase II-specific);GO:0001666…	04371(Apelin signaling pathway);04912(GnRH signaling pathway);04928(Parathyroid hormone synthesis, secretion and action);04933(AGE-RAGE signaling pathway in diabetic complications);05020(Prion diseases);05166(Human T-cell leukemia virus 1 infection)	NA	NA	early growth response 1 [Source:HGNC Symbol;Acc:HGNC:3238]	protein_coding	13.1232	3.98612	3.29221	1.71906	0.0117824	0.366899	up	yes
ENSG00000250682	LINC00491	ENST00000505527;ENST00000508339;ENST00000510145;ENST00000513815	NA	NA	NA	NA	long intergenic non-protein coding RNA 491 [Source:HGNC Symbol;Acc:HGNC:43428]	lincRNA	2.63728	0.743027	3.54938	1.82757	0.0118296	0.366899	up	yes
ENSG00000101986	ABCD1	ENST00000218104;ENST00000443684;ENST00000370129	GO:0000038(very long-chain fatty acid metabolic process);GO:0000166(nucleotide binding);GO:0002082(regulation of oxidative phosphorylation);GO:0005215(transporter activity);GO:0005324(long-chain fatty acid transporter activity);GO:0005515(protein binding);GO:0005524(ATP binding);GO:0005737(cytoplasm);GO:0005739(mitochondrion);GO:0005764(lysosome);GO:0005765(lysosomal membrane);GO:0005777(peroxiso…	02010(ABC transporters);04146(Peroxisome);04146(Peroxisome)	NA	NA	ATP binding cassette subfamily D member 1 [Source:HGNC Symbol;Acc:HGNC:61]	protein_coding;processed_transcript	1.03585	3.32498	0.311537	-1.68253	0.0118356	0.366899	down	yes
ENSG00000117228	GBP1	ENST00000370473;ENST00000493139;ENST00000495131;ENST00000469194;ENST00000479889;ENST00000468959;ENST00000459831;ENST00000484970	GO:0000139(Golgi membrane);GO:0000166(nucleotide binding);GO:0002376(immune system process);GO:0003779(actin binding);GO:0003924(GTPase activity);GO:0005515(protein binding);GO:0005525(GTP binding);GO:0005576(extracellular region);GO:0005737(cytoplasm);GO:0005794(Golgi apparatus);GO:0005829(cytosol);GO:0005886(plasma membrane);GO:0012506(vesicle membrane);GO:0015629(actin cytoskeleton);GO:0016020…	04621(NOD-like receptor signaling pathway);04621(NOD-like receptor signaling pathway)	NA	NA	guanylate binding protein 1 [Source:HGNC Symbol;Acc:HGNC:4182]	protein_coding;processed_transcript	6.12753	19.4864	0.314452	-1.66909	0.0118882	0.366899	down	yes
ENSG00000198736	MSRB1	ENST00000622125;ENST00000489198;ENST00000361871;ENST00000399753;ENST00000473663;ENST00000564908	GO:0002376(immune system process);GO:0003779(actin binding);GO:0005575(cellular_component);GO:0005634(nucleus);GO:0005654(nucleoplasm);GO:0005737(cytoplasm);GO:0005829(cytosol);GO:0005856(cytoskeleton);GO:0006979(response to oxidative stress);GO:0008270(zinc ion binding);GO:0015629(actin cytoskeleton);GO:0016491(oxidoreductase activity);GO:0016671(oxidoreductase activity, acting on a sulfur group…	NA	K07305	EC:1.8.4.12	methionine sulfoxide reductase B1 [Source:HGNC Symbol;Acc:HGNC:14133]	protein_coding;processed_transcript	4.43211	14.1534	0.313147	-1.67509	0.011917	0.366899	down	yes
ENSG00000238105	GOLGA2P5	ENST00000266746;ENST00000304813;ENST00000397112;ENST00000546413;ENST00000421840;ENST00000537988;ENST00000545820	NA	NA	NA	NA	GOLGA2 pseudogene 5 [Source:HGNC Symbol;Acc:HGNC:25315]	transcribed_unprocessed_pseudogene;retained_intron;processed_transcript	0.233068	0.762719	0.305575	-1.7104	0.0119281	0.366899	down	yes
ENSG00000126368	NR1D1	ENST00000246672	GO:0000122(negative regulation of transcription by RNA polymerase II);GO:0000790(nuclear chromatin);GO:0000976(transcription regulatory region sequence-specific DNA binding);GO:0000977(RNA polymerase II regulatory region sequence-specific DNA binding);GO:0000978(RNA polymerase II proximal promoter sequence-specific DNA binding);GO:0000981(DNA-binding transcription factor activity, RNA polymerase …	04710(Circadian rhythm)	K03728	NA	nuclear receptor subfamily 1 group D member 1 [Source:HGNC Symbol;Acc:HGNC:7962]	protein_coding	7.90183	2.39458	3.29988	1.72241	0.0119647	0.366899	up	yes
ENSG00000240445	FOXO3B	ENST00000395675	NA	NA	NA	NA	forkhead box O3B (pseudogene) [Source:HGNC Symbol;Acc:HGNC:3822]	processed_pseudogene	3.03392	0.89227	3.40023	1.76563	0.0119702	0.366899	up	yes
ENSG00000130193	THEM6	ENST00000336138;ENST00000520217;ENST00000518798	GO:0005576(extracellular region);GO:0005576(extracellular region)	NA	NA	NA	thioesterase superfamily member 6 [Source:HGNC Symbol;Acc:HGNC:29656]	protein_coding;nonsense_mediated_decay;retained_intron	3.99082	12.713	0.313916	-1.67155	0.0120004	0.366899	down	yes
ENSG00000089351	GRAMD1A	ENST00000600231;ENST00000598118;ENST00000603669;ENST00000598580;ENST00000598073;ENST00000595596;ENST00000424536;ENST00000599564;ENST00000594597;ENST00000317991;ENST00000598362;ENST00000411896;ENST00000599476;ENST00000603907	GO:0005515(protein binding);GO:0005783(endoplasmic reticulum);GO:0005789(endoplasmic reticulum membrane);GO:0005886(plasma membrane);GO:0006869(lipid transport);GO:0008289(lipid binding);GO:0015485(cholesterol binding);GO:0016020(membrane);GO:0016021(integral component of membrane);GO:0030301(cholesterol transport);GO:0031227(intrinsic component of endoplasmic reticulum membrane);GO:0031234(extri…	NA	NA	NA	GRAM domain containing 1A [Source:HGNC Symbol;Acc:HGNC:29305]	nonsense_mediated_decay;retained_intron;processed_transcript;protein_coding	4.6861	1.40984	3.32385	1.73285	0.0120328	0.366899	up	yes
ENSG00000079337	RAPGEF3	ENST00000395358;ENST00000488250;ENST00000449771;ENST00000476259;ENST00000548434;ENST00000490387;ENST00000495465;ENST00000549347;ENST00000548919;ENST00000405493;ENST00000547856;ENST00000466322;ENST00000389212;ENST00000473777;ENST00000549151;ENST00000395360;ENST00000494764;ENST00000479866;ENST00000482843;ENST00000495953	GO:0000166(nucleotide binding);GO:0001525(angiogenesis);GO:0005085(guanyl-nucleotide exchange factor activity);GO:0005515(protein binding);GO:0005622(intracellular);GO:0005886(plasma membrane);GO:0005902(microvillus);GO:0007165(signal transduction);GO:0007264(small GTPase mediated signal transduction);GO:0012505(endomembrane system);GO:0016020(membrane);GO:0017034(Rap guanyl-nucleotide exchange f…	04015(Rap1 signaling pathway);04024(cAMP signaling pathway);04072(Phospholipase D signaling pathway);04261(Adrenergic signaling in cardiomyocytes);04670(Leukocyte transendothelial migration);04720(Long-term potentiation);04726(Serotonergic synapse);04726(Serotonergic synapse)	K08014	NA	Rap guanine nucleotide exchange factor 3 [Source:HGNC Symbol;Acc:HGNC:16629]	protein_coding;retained_intron;nonsense_mediated_decay;processed_transcript	0.541915	0.160555	3.37526	1.755	0.0120745	0.366899	up	yes
ENSG00000101654	RNMT	ENST00000262173;ENST00000589866;ENST00000383314;ENST00000592764;ENST00000588457;ENST00000591922;ENST00000591746;ENST00000593007;ENST00000543302;ENST00000588417	GO:0001650(fibrillar center);GO:0003723(RNA binding);GO:0004482(mRNA (guanine-N7-)-methyltransferase activity);GO:0005515(protein binding);GO:0005634(nucleus);GO:0005654(nucleoplasm);GO:0005845(mRNA cap binding complex);GO:0006366(transcription by RNA polymerase II);GO:0006370(7-methylguanosine mRNA capping);GO:0006397(mRNA processing);GO:0008168(methyltransferase activity);GO:0016740(transferase…	03015(mRNA surveillance pathway);03015(mRNA surveillance pathway)	K00565	EC:2.1.1.56	RNA guanine-7 methyltransferase [Source:HGNC Symbol;Acc:HGNC:10075]	protein_coding;nonsense_mediated_decay;processed_transcript;retained_intron	11.7753	3.59877	3.27202	1.71018	0.0120757	0.366899	up	yes
ENSG00000069482	GAL	ENST00000265643;ENST00000538401	GO:0004966(galanin receptor activity);GO:0005179(hormone activity);GO:0005184(neuropeptide hormone activity);GO:0005515(protein binding);GO:0005576(extracellular region);GO:0005615(extracellular space);GO:0005737(cytoplasm);GO:0005794(Golgi apparatus);GO:0006954(inflammatory response);GO:0007186(G protein-coupled receptor signaling pathway);GO:0007218(neuropeptide signaling pathway);GO:0007631(fe…	04080(Neuroactive ligand-receptor interaction);04080(Neuroactive ligand-receptor interaction)	K05244	NA	galanin and GMAP prepropeptide [Source:HGNC Symbol;Acc:HGNC:4114]	protein_coding;processed_transcript	5.7608	1.72158	3.34624	1.74254	0.0120807	0.366899	up	yes
ENSG00000187735	TCEA1	ENST00000521604;ENST00000396401;ENST00000520534;ENST00000640041;ENST00000518310;ENST00000640382;ENST00000522635;ENST00000518784;ENST00000519704;ENST00000522397;ENST00000517351;ENST00000638322;ENST00000521086;ENST00000640873;ENST00000521836	GO:0003676(nucleic acid binding);GO:0003677(DNA binding);GO:0003746(translation elongation factor activity);GO:0005515(protein binding);GO:0005634(nucleus);GO:0005654(nucleoplasm);GO:0005669(transcription factor TFIID complex);GO:0005730(nucleolus);GO:0006283(transcription-coupled nucleotide-excision repair);GO:0006351(transcription, DNA-templated);GO:0006355(regulation of transcription, DNA-temp…	NA	K03145	NA	transcription elongation factor A1 [Source:HGNC Symbol;Acc:HGNC:11612]	protein_coding;nonsense_mediated_decay;processed_transcript	100.332	30.7532	3.26248	1.70597	0.0120916	0.366899	up	yes
ENSG00000229647	MYOSLID	ENST00000440326;ENST00000430494	NA	NA	NA	NA	myocardin-induced smooth muscle lncRNA, inducer of differentiation [Source:HGNC Symbol;Acc:HGNC:51821]	lincRNA	10.3531	3.12028	3.31799	1.73031	0.0120928	0.366899	up	yes
ENSG00000186951	PPARA	ENST00000481567;ENST00000420804;ENST00000262735;ENST00000493286;ENST00000440343;ENST00000484619;ENST00000415785;ENST00000407236;ENST00000624793;ENST00000496865;ENST00000460086;ENST00000402126	GO:0000122(negative regulation of transcription by RNA polymerase II);GO:0000976(transcription regulatory region sequence-specific DNA binding);GO:0000977(RNA polymerase II regulatory region sequence-specific DNA binding);GO:0000978(RNA polymerase II proximal promoter sequence-specific DNA binding);GO:0000981(DNA-binding transcription factor activity, RNA polymerase II-specific);GO:0001103(RNA po…	03320(PPAR signaling pathway);04024(cAMP signaling pathway);04920(Adipocytokine signaling pathway);04922(Glucagon signaling pathway);04931(Insulin resistance);04932(Non-alcoholic fatty liver disease (NAFLD));05160(Hepatitis C);05160(Hepatitis C)	NA	NA	peroxisome proliferator activated receptor alpha [Source:HGNC Symbol;Acc:HGNC:9232]	processed_transcript;protein_coding;retained_intron	1.41808	0.425781	3.33054	1.73576	0.0121568	0.367999	up	yes
ENSG00000259295	CSPG4P12	ENST00000559989;ENST00000558282	NA	NA	NA	NA	chondroitin sulfate proteoglycan 4 pseudogene 12 [Source:HGNC Symbol;Acc:HGNC:48362]	processed_transcript;transcribed_unprocessed_pseudogene	0.284971	0.0821315	3.46969	1.79481	0.0121909	0.368193	up	yes
ENSG00000116584	ARHGEF2	ENST00000313667;ENST00000470541;ENST00000487755;ENST00000361247;ENST00000470874;ENST00000609126;ENST00000609707;ENST00000474428;ENST00000462460;ENST00000470975;ENST00000471589;ENST00000368315;ENST00000608543;ENST00000465079;ENST00000477754;ENST00000476273;ENST00000313695;ENST00000423422;ENST00000495070;ENST00000497907	GO:0000132(establishment of mitotic spindle orientation);GO:0000902(cell morphogenesis);GO:0002102(podosome);GO:0002376(immune system process);GO:0005085(guanyl-nucleotide exchange factor activity);GO:0005089(Rho guanyl-nucleotide exchange factor activity);GO:0005515(protein binding);GO:0005737(cytoplasm);GO:0005794(Golgi apparatus);GO:0005819(spindle);GO:0005829(cytosol);GO:0005856(cytoskeleton)…	04530(Tight junction);05130(Pathogenic Escherichia coli infection);05418(Fluid shear stress and atherosclerosis);05418(Fluid shear stress and atherosclerosis)	K12791	NA	Rho/Rac guanine nucleotide exchange factor 2 [Source:HGNC Symbol;Acc:HGNC:682]	protein_coding;retained_intron;nonsense_mediated_decay;processed_transcript	6.8396	2.09284	3.26809	1.70845	0.012278	0.369793	up	yes
ENSG00000126351	THRA	ENST00000264637;ENST00000577637;ENST00000578218;ENST00000394121;ENST00000577486;ENST00000585047;ENST00000450525;ENST00000546243;ENST00000584985;ENST00000577288	GO:0000122(negative regulation of transcription by RNA polymerase II);GO:0000976(transcription regulatory region sequence-specific DNA binding);GO:0000977(RNA polymerase II regulatory region sequence-specific DNA binding);GO:0000981(DNA-binding transcription factor activity, RNA polymerase II-specific);GO:0001502(cartilage condensation);GO:0001503(ossification);GO:0002154(thyroid hormone mediated…	04080(Neuroactive ligand-receptor interaction);04919(Thyroid hormone signaling pathway);04919(Thyroid hormone signaling pathway)	K05547	NA	thyroid hormone receptor alpha [Source:HGNC Symbol;Acc:HGNC:11796]	protein_coding;retained_intron	0.70946	2.26665	0.313	-1.67577	0.0123246	0.369793	down	yes
ENSG00000010704	HFE	ENST00000357618;ENST00000461397;ENST00000486147;ENST00000309234;ENST00000397022;ENST00000488199;ENST00000353147;ENST00000349999;ENST00000352392;ENST00000470149;ENST00000483782;ENST00000485729;ENST00000317896;ENST00000336625	GO:0002626(negative regulation of T cell antigen processing and presentation);GO:0002725(negative regulation of T cell cytokine production);GO:0005102(signaling receptor binding);GO:0005515(protein binding);GO:0005615(extracellular space);GO:0005769(early endosome);GO:0005886(plasma membrane);GO:0005887(integral component of plasma membrane);GO:0006811(ion transport);GO:0006879(cellular iron ion …	NA	NA	NA	homeostatic iron regulator [Source:HGNC Symbol;Acc:HGNC:4886]	protein_coding;retained_intron	0.978236	3.12924	0.312611	-1.67756	0.0123274	0.369793	down	yes
ENSG00000057149	SERPINB3	ENST00000283752;ENST00000332821	GO:0001618(virus receptor activity);GO:0002020(protease binding);GO:0004867(serine-type endopeptidase inhibitor activity);GO:0004869(cysteine-type endopeptidase inhibitor activity);GO:0005576(extracellular region);GO:0005615(extracellular space);GO:0005634(nucleus);GO:0005737(cytoplasm);GO:0008284(positive regulation of cell population proliferation);GO:0010466(negative regulation of peptidase ac…	05146(Amoebiasis);05146(Amoebiasis)	K13963	NA	serpin family B member 3 [Source:HGNC Symbol;Acc:HGNC:10569]	protein_coding	6.57521	20.8039	0.316056	-1.66175	0.012484	0.373649	down	yes
ENSG00000118523	CCN2	ENST00000367976	GO:0001502(cartilage condensation);GO:0001503(ossification);GO:0001525(angiogenesis);GO:0001894(tissue homeostasis);GO:0001934(positive regulation of protein phosphorylation);GO:0001968(fibronectin binding);GO:0005178(integrin binding);GO:0005515(protein binding);GO:0005520(insulin-like growth factor binding);GO:0005576(extracellular region);GO:0005615(extracellular space);GO:0005801(cis-Golgi ne…	04371(Apelin signaling pathway);04390(Hippo signaling pathway)	NA	NA	cellular communication network factor 2 [Source:HGNC Symbol;Acc:HGNC:2500]	protein_coding	20.6522	6.35648	3.249	1.7	0.0126426	0.377473	up	yes
ENSG00000184489	PTP4A3	ENST00000329397;ENST00000349124;ENST00000520105;ENST00000524028;ENST00000523147;ENST00000521578	GO:0004721(phosphoprotein phosphatase activity);GO:0004725(protein tyrosine phosphatase activity);GO:0004727(prenylated protein tyrosine phosphatase activity);GO:0005515(protein binding);GO:0005634(nucleus);GO:0005737(cytoplasm);GO:0005768(endosome);GO:0005769(early endosome);GO:0005886(plasma membrane);GO:0006355(regulation of transcription, DNA-templated);GO:0006470(protein dephosphorylation);G…	NA	K18041	EC:3.1.3.48	protein tyrosine phosphatase type IVA, member 3 [Source:HGNC Symbol;Acc:HGNC:9636]	protein_coding	3.54064	1.07246	3.3014	1.72308	0.0126686	0.377473	up	yes
ENSG00000059728	MXD1	ENST00000264444;ENST00000540449;ENST00000435990;ENST00000409442;ENST00000410000;ENST00000465446	GO:0000122(negative regulation of transcription by RNA polymerase II);GO:0000790(nuclear chromatin);GO:0000978(RNA polymerase II proximal promoter sequence-specific DNA binding);GO:0000981(DNA-binding transcription factor activity, RNA polymerase II-specific);GO:0001227(DNA-binding transcription repressor activity, RNA polymerase II-specific);GO:0003677(DNA binding);GO:0003700(DNA-binding transcr…	NA	K09114	NA	MAX dimerization protein 1 [Source:HGNC Symbol;Acc:HGNC:6761]	protein_coding;nonsense_mediated_decay;retained_intron;processed_transcript	0.814212	2.58735	0.314689	-1.668	0.0128414	0.381765	down	yes
ENSG00000286042	LCAL1	ENST00000651663;ENST00000651107;ENST00000651762	NA	NA	NA	NA	lung cancer associated lncRNA 1 [Source:HGNC Symbol;Acc:HGNC:25837]	lincRNA	1.08868	3.44934	0.315619	-1.66374	0.0130038	0.38457	down	yes
ENSG00000182158	CREB3L2	ENST00000452463;ENST00000330387;ENST00000420629;ENST00000456390;ENST00000468127;ENST00000458726;ENST00000620715;ENST00000616381	GO:0000785(chromatin);GO:0000978(RNA polymerase II proximal promoter sequence-specific DNA binding);GO:0000981(DNA-binding transcription factor activity, RNA polymerase II-specific);GO:0001228(DNA-binding transcription activator activity, RNA polymerase II-specific);GO:0002062(chondrocyte differentiation);GO:0003677(DNA binding);GO:0003700(DNA-binding transcription factor activity);GO:0005634(nuc…	04022(cGMP-PKG signaling pathway);04024(cAMP signaling pathway);04151(PI3K-Akt signaling pathway);04152(AMPK signaling pathway);04211(Longevity regulating pathway);04261(Adrenergic signaling in cardiomyocytes);04668(TNF signaling pathway);04714(Thermogenesis);04725(Cholinergic synapse);04728(Dopaminergic synapse);04911(Insulin secretion);04915(Estrogen signaling pathway);04916(Melanogenesis);0491…	K09048	NA	cAMP responsive element binding protein 3 like 2 [Source:HGNC Symbol;Acc:HGNC:23720]	protein_coding;processed_transcript	14.2499	4.41976	3.22414	1.68892	0.013025	0.38457	up	yes
ENSG00000269893	SNHG8	ENST00000602573;ENST00000652022;ENST00000602414;ENST00000602520;ENST00000602483;ENST00000602819	NA	NA	NA	NA	small nucleolar RNA host gene 8 [Source:HGNC Symbol;Acc:HGNC:33098]	lincRNA	27.5136	8.49374	3.23928	1.69567	0.0130348	0.38457	up	yes
ENSG00000088888	MAVS	ENST00000416600;ENST00000428216	GO:0001934(positive regulation of protein phosphorylation);GO:0002218(activation of innate immune response);GO:0002230(positive regulation of defense response to virus by host);GO:0002376(immune system process);GO:0002735(positive regulation of myeloid dendritic cell cytokine production);GO:0005515(protein binding);GO:0005739(mitochondrion);GO:0005741(mitochondrial outer membrane);GO:0005777(pero…	04621(NOD-like receptor signaling pathway);04622(RIG-I-like receptor signaling pathway);04623(Cytosolic DNA-sensing pathway);05160(Hepatitis C);05161(Hepatitis B);05162(Measles);05164(Influenza A);05168(Herpes simplex virus 1 infection);05169(Epstein-Barr virus infection);05169(Epstein-Barr virus infection)	K12648	NA	mitochondrial antiviral signaling protein [Source:HGNC Symbol;Acc:HGNC:29233]	protein_coding	3.91601	12.2446	0.319816	-1.64469	0.0130515	0.38457	down	yes
ENSG00000078081	LAMP3	ENST00000265598;ENST00000476015;ENST00000466939;ENST00000486686;ENST00000470251	GO:0002250(adaptive immune response);GO:0002376(immune system process);GO:0005764(lysosome);GO:0005765(lysosomal membrane);GO:0005769(early endosome);GO:0005886(plasma membrane);GO:0010506(regulation of autophagy);GO:0010628(positive regulation of gene expression);GO:0016020(membrane);GO:0016021(integral component of membrane);GO:0030659(cytoplasmic vesicle membrane);GO:0031410(cytoplasmic vesicl…	04142(Lysosome);04142(Lysosome)	K06562	NA	lysosomal associated membrane protein 3 [Source:HGNC Symbol;Acc:HGNC:14582]	protein_coding;processed_transcript	18.5418	5.74528	3.22731	1.69033	0.013099	0.385117	up	yes
ENSG00000139146	SINHCAF	ENST00000337682;ENST00000448582;ENST00000536836;ENST00000454658;ENST00000543615;ENST00000542983;ENST00000544921;ENST00000539409;ENST00000539004	GO:0005515(protein binding);GO:0005634(nucleus);GO:0008284(positive regulation of cell population proliferation);GO:0016580(Sin3 complex);GO:0030336(negative regulation of cell migration);GO:0045596(negative regulation of cell differentiation);GO:0045596(negative regulation of cell differentiation)	NA	NA	NA	SIN3-HDAC complex associated factor [Source:HGNC Symbol;Acc:HGNC:30702]	protein_coding;retained_intron;processed_transcript;nonsense_mediated_decay	35.9315	11.179	3.21421	1.68446	0.0132144	0.385139	up	yes
ENSG00000161888	SPC24	ENST00000592540;ENST00000585486;ENST00000591396;ENST00000592967;ENST00000586708;ENST00000423327;ENST00000585567	GO:0000775(chromosome, centromeric region);GO:0000776(kinetochore);GO:0000777(condensed chromosome kinetochore);GO:0005515(protein binding);GO:0005634(nucleus);GO:0005694(chromosome);GO:0005730(nucleolus);GO:0005829(cytosol);GO:0007049(cell cycle);GO:0031262(Ndc80 complex);GO:0051301(cell division);GO:0051301(cell division)	NA	K11549	NA	SPC24, NDC80 kinetochore complex component [Source:HGNC Symbol;Acc:HGNC:26913]	protein_coding;nonsense_mediated_decay	4.24411	13.3145	0.31876	-1.64946	0.0132368	0.385139	down	yes
ENSG00000261067	AC109460	ENST00000569969	NA	NA	NA	NA	novel transcript	retained_intron	0.171548	0.567823	0.302115	-1.72683	0.013237	0.385139	down	yes
ENSG00000116299	KIAA1324	ENST00000369939;ENST00000464345;ENST00000527501;ENST00000527996;ENST00000529753;ENST00000534476;ENST00000369936;ENST00000531664;ENST00000457623;ENST00000533147;ENST00000526264;ENST00000369938;ENST00000533374;ENST00000490758	GO:0000045(autophagosome assembly);GO:0003723(RNA binding);GO:0005764(lysosome);GO:0005765(lysosomal membrane);GO:0005768(endosome);GO:0005770(late endosome);GO:0005794(Golgi apparatus);GO:0005802(trans-Golgi network);GO:0005886(plasma membrane);GO:0005887(integral component of plasma membrane);GO:0006914(autophagy);GO:0009267(cellular response to starvation);GO:0016020(membrane);GO:0016021(integ…	NA	NA	NA	KIAA1324 [Source:HGNC Symbol;Acc:HGNC:29618]	protein_coding;retained_intron;nonsense_mediated_decay;processed_transcript	0.0986615	0.327388	0.301359	-1.73044	0.013237	0.385139	down	yes
ENSG00000184436	THAP7	ENST00000498406;ENST00000471073;ENST00000488975;ENST00000471723;ENST00000476667;ENST00000399133;ENST00000215742;ENST00000466670	GO:0000981(DNA-binding transcription factor activity, RNA polymerase II-specific);GO:0003676(nucleic acid binding);GO:0003677(DNA binding);GO:0005515(protein binding);GO:0005634(nucleus);GO:0005694(chromosome);GO:0006357(regulation of transcription by RNA polymerase II);GO:0016607(nuclear speck);GO:0031965(nuclear membrane);GO:0042802(identical protein binding);GO:0043231(intracellular membrane-b…	NA	K23208	NA	THAP domain containing 7 [Source:HGNC Symbol;Acc:HGNC:23190]	retained_intron;protein_coding	1.81304	5.72964	0.316432	-1.66003	0.0132655	0.385139	down	yes
ENSG00000280987	MATR3	ENST00000361059;ENST00000509644;ENST00000512107;ENST00000394800;ENST00000504203;ENST00000509990;ENST00000506147;ENST00000505016;ENST00000502394;ENST00000514694;ENST00000502929	GO:0003676(nucleic acid binding);GO:0003723(RNA binding);GO:0005634(nucleus);GO:0008270(zinc ion binding);GO:0008270(zinc ion binding)	NA	K13213	NA	matrin 3 [Source:NCBI gene;Acc:9782]	protein_coding	36.9662	11.5116	3.21121	1.68312	0.0132737	0.385139	up	yes
ENSG00000180190	TDRP	ENST00000324079;ENST00000613071;ENST00000523656;ENST00000427263;ENST00000524229	GO:0003674(molecular_function);GO:0005634(nucleus);GO:0005737(cytoplasm);GO:0005829(cytosol);GO:0007283(spermatogenesis);GO:0043231(intracellular membrane-bounded organelle);GO:0043231(intracellular membrane-bounded organelle)	NA	NA	NA	testis development related protein [Source:HGNC Symbol;Acc:HGNC:26951]	protein_coding;processed_transcript	2.32283	7.28385	0.318901	-1.64882	0.0133306	0.385303	down	yes
ENSG00000226051	ZNF503-AS1	ENST00000528121;ENST00000531808;ENST00000524517;ENST00000530606;ENST00000526759;ENST00000416398;ENST00000649714;ENST00000533822	NA	NA	NA	NA	ZNF503 antisense RNA 1 [Source:HGNC Symbol;Acc:HGNC:27370]	lincRNA	2.06436	0.625938	3.29803	1.7216	0.0133373	0.385303	up	yes
ENSG00000234771	SLC25A25-AS1	ENST00000418747	NA	NA	NA	NA	SLC25A25 antisense RNA 1 [Source:HGNC Symbol;Acc:HGNC:27844]	antisense	0.267719	0.857324	0.312273	-1.67912	0.0134582	0.387471	down	yes
ENSG00000260566	AC127459	ENST00000563129	NA	NA	NA	NA	novel transcript	3prime_overlapping_ncRNA	0.319938	1.05057	0.304538	-1.71531	0.0134781	0.387471	down	yes
ENSG00000280018	CU634019	ENST00000624728;ENST00000624519;ENST00000623165	NA	NA	NA	NA	novel transcript	lincRNA	0.802755	2.60566	0.308081	-1.69862	0.0135121	0.387471	down	yes
ENSG00000130830	MPP1	ENST00000369534;ENST00000488694;ENST00000393529;ENST00000462825;ENST00000413259;ENST00000494170;ENST00000475943;ENST00000482757;ENST00000428488;ENST00000491955;ENST00000369531;ENST00000439370;ENST00000471821;ENST00000493871;ENST00000417435;ENST00000453245;ENST00000488754;ENST00000393531	GO:0004385(guanylate kinase activity);GO:0005515(protein binding);GO:0005622(intracellular);GO:0005829(cytosol);GO:0005886(plasma membrane);GO:0007165(signal transduction);GO:0016020(membrane);GO:0016607(nuclear speck);GO:0030863(cortical cytoskeleton);GO:0032420(stereocilium);GO:0042995(cell projection);GO:0046037(GMP metabolic process);GO:0046710(GDP metabolic process);GO:0090022(regulation of …	NA	K21880	NA	membrane palmitoylated protein 1 [Source:HGNC Symbol;Acc:HGNC:7219]	protein_coding;processed_transcript;retained_intron;nonsense_mediated_decay	0.865935	2.73108	0.317067	-1.65714	0.013548	0.387471	down	yes
ENSG00000137843	PAK6	ENST00000560346;ENST00000455577;ENST00000560669;ENST00000558878;ENST00000558106;ENST00000260404;ENST00000559901;ENST00000561230;ENST00000558055;ENST00000560684;ENST00000542403;ENST00000557926;ENST00000560806;ENST00000558183;ENST00000559139;ENST00000559617;ENST00000557808	GO:0000166(nucleotide binding);GO:0001650(fibrillar center);GO:0004672(protein kinase activity);GO:0004674(protein serine/threonine kinase activity);GO:0005515(protein binding);GO:0005524(ATP binding);GO:0005634(nucleus);GO:0005737(cytoplasm);GO:0006355(regulation of transcription, DNA-templated);GO:0006468(protein phosphorylation);GO:0006915(apoptotic process);GO:0007010(cytoskeleton organizatio…	04012(ErbB signaling pathway);04014(Ras signaling pathway);04360(Axon guidance);04510(Focal adhesion);04660(T cell receptor signaling pathway);04810(Regulation of actin cytoskeleton);05170(Human immunodeficiency virus 1 infection);05211(Renal cell carcinoma);05211(Renal cell carcinoma)	K05735	EC:2.7.11.1	p21 (RAC1) activated kinase 6 [Source:HGNC Symbol;Acc:HGNC:16061]	protein_coding;processed_transcript;retained_intron	3.60559	11.2206	0.321337	-1.63784	0.0135581	0.387471	down	yes
ENSG00000234290	AC116366	ENST00000443093	NA	NA	NA	NA	novel transcript	antisense	0.491226	1.55728	0.315438	-1.66457	0.0136851	0.390259	down	yes
ENSG00000144821	MYH15	ENST00000273353;ENST00000495753;ENST00000478998	GO:0000166(nucleotide binding);GO:0002074(extraocular skeletal muscle development);GO:0003774(motor activity);GO:0003779(actin binding);GO:0005516(calmodulin binding);GO:0005524(ATP binding);GO:0005737(cytoplasm);GO:0016459(myosin complex);GO:0030016(myofibril);GO:0032982(myosin filament);GO:0051015(actin filament binding);GO:0051015(actin filament binding)	04530(Tight junction);04530(Tight junction)	K10352	NA	myosin heavy chain 15 [Source:HGNC Symbol;Acc:HGNC:31073]	protein_coding;processed_transcript;retained_intron	0.182117	0.587113	0.310192	-1.68877	0.0138809	0.394756	down	yes
ENSG00000162645	GBP2	ENST00000370466;ENST00000493802;ENST00000463660;ENST00000464839	GO:0000139(Golgi membrane);GO:0000166(nucleotide binding);GO:0003924(GTPase activity);GO:0005515(protein binding);GO:0005525(GTP binding);GO:0005634(nucleus);GO:0005654(nucleoplasm);GO:0005737(cytoplasm);GO:0005794(Golgi apparatus);GO:0005829(cytosol);GO:0006955(immune response);GO:0015629(actin cytoskeleton);GO:0016020(membrane);GO:0016787(hydrolase activity);GO:0034504(protein localization to n…	04621(NOD-like receptor signaling pathway);04621(NOD-like receptor signaling pathway)	NA	NA	guanylate binding protein 2 [Source:HGNC Symbol;Acc:HGNC:4183]	protein_coding;processed_transcript;nonsense_mediated_decay	1.32184	4.10569	0.321952	-1.63508	0.0139021	0.394756	down	yes
ENSG00000141198	TOM1L1	ENST00000575333;ENST00000445275;ENST00000572405;ENST00000575882;ENST00000572158;ENST00000573607;ENST00000574744;ENST00000574318;ENST00000571319;ENST00000348161;ENST00000570499;ENST00000574653;ENST00000570623;ENST00000572905;ENST00000570977;ENST00000572576;ENST00000572360;ENST00000575909;ENST00000536554;ENST00000572298;ENST00000570371;ENST00000576932;ENST00000570965	GO:0005515(protein binding);GO:0005622(intracellular);GO:0005623(cell);GO:0005737(cytoplasm);GO:0005764(lysosome);GO:0005768(endosome);GO:0005794(Golgi apparatus);GO:0005795(Golgi stack);GO:0005829(cytosol);GO:0006886(intracellular protein transport);GO:0007165(signal transduction);GO:0010008(endosome membrane);GO:0015031(protein transport);GO:0016020(membrane);GO:0017124(SH3 domain binding);GO:0…	NA	NA	NA	target of myb1 like 1 membrane trafficking protein [Source:HGNC Symbol;Acc:HGNC:11983]	protein_coding;processed_transcript;nonsense_mediated_decay;retained_intron	13.6738	4.28511	3.191	1.67401	0.0140167	0.39716	up	yes
ENSG00000285793	AC125232	ENST00000648819	NA	NA	NA	NA	novel transcript	processed_transcript	8.97261	2.79553	3.20963	1.68241	0.0142127	0.400963	up	yes
ENSG00000260196	AC124798	ENST00000568280	NA	NA	NA	NA	antisense to KCNJ11 and overlapping to a novel gene	antisense	1.38539	0.416315	3.32775	1.73455	0.0142224	0.400963	up	yes
ENSG00000103942	HOMER2	ENST00000450735;ENST00000558090;ENST00000558552;ENST00000304231;ENST00000561345;ENST00000500334;ENST00000619367;ENST00000560374;ENST00000619240;ENST00000558817	GO:0003779(actin binding);GO:0005515(protein binding);GO:0005737(cytoplasm);GO:0005829(cytosol);GO:0005886(plasma membrane);GO:0007216(G protein-coupled glutamate receptor signaling pathway);GO:0007605(sensory perception of sound);GO:0008277(regulation of G protein-coupled receptor signaling pathway);GO:0014069(postsynaptic density);GO:0016020(membrane);GO:0019904(protein domain specific binding)…	04068(FoxO signaling pathway);04724(Glutamatergic synapse);04724(Glutamatergic synapse)	K15010	NA	homer scaffold protein 2 [Source:HGNC Symbol;Acc:HGNC:17513]	protein_coding;retained_intron;processed_transcript	1.56387	0.485273	3.22265	1.68825	0.0142414	0.400963	up	yes
ENSG00000166123	GPT2	ENST00000569193;ENST00000340124;ENST00000562801;ENST00000562132;ENST00000440783	GO:0003824(catalytic activity);GO:0004021(L-alanine:2-oxoglutarate aminotransferase activity);GO:0005759(mitochondrial matrix);GO:0006103(2-oxoglutarate metabolic process);GO:0008483(transaminase activity);GO:0008652(cellular amino acid biosynthetic process);GO:0009058(biosynthetic process);GO:0016740(transferase activity);GO:0030170(pyridoxal phosphate binding);GO:0042851(L-alanine metabolic pro…	00220(Arginine biosynthesis);00250(Alanine, aspartate and glutamate metabolism);00250(Alanine, aspartate and glutamate metabolism)	K00814	EC:2.6.1.2	glutamic--pyruvic transaminase 2 [Source:HGNC Symbol;Acc:HGNC:18062]	retained_intron;protein_coding	8.26367	2.60053	3.17769	1.66798	0.0143712	0.40376	up	yes
ENSG00000284606	AC105233	ENST00000641338;ENST00000642083;ENST00000641813	NA	NA	NA	NA	novel transcript	processed_transcript	0.150235	0.48661	0.308738	-1.69554	0.0145395	0.407629	down	yes
ENSG00000011347	SYT7	ENST00000263846;ENST00000542670;ENST00000535826;ENST00000545053;ENST00000542836;ENST00000540677;ENST00000539008;ENST00000539246;ENST00000539468;ENST00000540831	GO:0000149(SNARE binding);GO:0001778(plasma membrane repair);GO:0001786(phosphatidylserine binding);GO:0005509(calcium ion binding);GO:0005515(protein binding);GO:0005516(calmodulin binding);GO:0005544(calcium-dependent phospholipid binding);GO:0005546(phosphatidylinositol-4,5-bisphosphate binding);GO:0005764(lysosome);GO:0005765(lysosomal membrane);GO:0005777(peroxisome);GO:0005778(peroxisomal m…	NA	NA	NA	synaptotagmin 7 [Source:HGNC Symbol;Acc:HGNC:11514]	protein_coding;nonsense_mediated_decay;processed_transcript	3.64875	1.14235	3.19407	1.67539	0.0146069	0.408656	up	yes
ENSG00000087266	SH3BP2	ENST00000512014;ENST00000510193;ENST00000504294;ENST00000508338;ENST00000511747;ENST00000452765;ENST00000515737;ENST00000503393;ENST00000513020;ENST00000508385;ENST00000513069;ENST00000506932;ENST00000510074;ENST00000511185;ENST00000504450;ENST00000356331;ENST00000511237;ENST00000515802;ENST00000515183;ENST00000513095;ENST00000512131;ENST00000435136;ENST00000505941;ENST00000503219;ENST00000511663…	GO:0001784(phosphotyrosine residue binding);GO:0005070(SH3/SH2 adaptor activity);GO:0005515(protein binding);GO:0007165(signal transduction);GO:0009967(positive regulation of signal transduction);GO:0017124(SH3 domain binding);GO:0017124(SH3 domain binding)	04650(Natural killer cell mediated cytotoxicity);04650(Natural killer cell mediated cytotoxicity)	K07984	NA	SH3 domain binding protein 2 [Source:HGNC Symbol;Acc:HGNC:10825]	protein_coding;processed_transcript;nonsense_mediated_decay;retained_intron	1.98515	0.618308	3.21061	1.68285	0.0147142	0.409696	up	yes
ENSG00000261799	AC007406	ENST00000570140	NA	NA	NA	NA	novel transcript	sense_overlapping	0.330586	1.06682	0.309881	-1.69021	0.0147251	0.409696	down	yes
ENSG00000162415	ZSWIM5	ENST00000359600;ENST00000464588	GO:0005615(extracellular space);GO:0008270(zinc ion binding);GO:0031462(Cul2-RING ubiquitin ligase complex);GO:0046872(metal ion binding);GO:1902667(regulation of axon guidance);GO:1902667(regulation of axon guidance)	NA	NA	NA	zinc finger SWIM-type containing 5 [Source:HGNC Symbol;Acc:HGNC:29299]	protein_coding;processed_transcript	0.306906	0.969639	0.316516	-1.65965	0.0147366	0.409696	down	yes
ENSG00000140332	TLE3	ENST00000558939;ENST00000560939;ENST00000557919;ENST00000558201;ENST00000557984;ENST00000627388;ENST00000560589;ENST00000559048;ENST00000557815;ENST00000557907;ENST00000559574;ENST00000451782;ENST00000537387;ENST00000560525;ENST00000561453;ENST00000539550;ENST00000317509;ENST00000557997;ENST00000559191;ENST00000559929;ENST00000560996;ENST00000559826;ENST00000542329;ENST00000559608;ENST00000440567…	GO:0003714(transcription corepressor activity);GO:0005515(protein binding);GO:0005634(nucleus);GO:0005654(nucleoplasm);GO:0005667(transcription factor complex);GO:0006355(regulation of transcription, DNA-templated);GO:0007165(signal transduction);GO:0009887(animal organ morphogenesis);GO:0016055(Wnt signaling pathway);GO:0070491(repressing transcription factor binding);GO:0090090(negative regulat…	NA	NA	NA	TLE family member 3, transcriptional corepressor [Source:HGNC Symbol;Acc:HGNC:11839]	protein_coding;nonsense_mediated_decay;retained_intron;processed_transcript	1.29916	0.400594	3.24309	1.69737	0.0147723	0.409831	up	yes
ENSG00000067992	PDK3	ENST00000441463;ENST00000379162;ENST00000648777;ENST00000493226;ENST00000568479	GO:0000166(nucleotide binding);GO:0004672(protein kinase activity);GO:0004674(protein serine/threonine kinase activity);GO:0004740(pyruvate dehydrogenase (acetyl-transferring) kinase activity);GO:0005515(protein binding);GO:0005524(ATP binding);GO:0005730(nucleolus);GO:0005739(mitochondrion);GO:0005759(mitochondrial matrix);GO:0005975(carbohydrate metabolic process);GO:0006006(glucose metabolic p…	NA	NA	NA	pyruvate dehydrogenase kinase 3 [Source:HGNC Symbol;Acc:HGNC:8811]	protein_coding;nonsense_mediated_decay;processed_transcript	0.705793	2.17078	0.325134	-1.6209	0.0148848	0.412092	down	yes
ENSG00000225630	MTND2P28	ENST00000457540	NA	NA	NA	NA	MT-ND2 pseudogene 28 [Source:HGNC Symbol;Acc:HGNC:42129]	unprocessed_pseudogene	1047.81	333.663	3.14031	1.65091	0.0149889	0.414022	up	yes
ENSG00000256591	AP003108	ENST00000543044;ENST00000538594;ENST00000544880;ENST00000541135;ENST00000623232;ENST00000544025;ENST00000536670;ENST00000544801	GO:0005739(mitochondrion);GO:0005759(mitochondrial matrix);GO:0006121(mitochondrial electron transport, succinate to ubiquinone);GO:0018293(protein-FAD linkage);GO:0018293(protein-FAD linkage)	NA	NA	NA	novel transcript	nonsense_mediated_decay;processed_transcript;protein_coding;TEC;retained_intron	0.156631	0.501281	0.312462	-1.67825	0.0150168	0.414022	down	yes
ENSG00000198682	PAPSS2	ENST00000361175;ENST00000482258;ENST00000456849;ENST00000465996	GO:0000103(sulfate assimilation);GO:0000166(nucleotide binding);GO:0001501(skeletal system development);GO:0003824(catalytic activity);GO:0004020(adenylylsulfate kinase activity);GO:0004781(sulfate adenylyltransferase (ATP) activity);GO:0005524(ATP binding);GO:0005829(cytosol);GO:0007596(blood coagulation);GO:0008152(metabolic process);GO:0016301(kinase activity);GO:0016310(phosphorylation);GO:00…	00230(Purine metabolism);00450(Selenocompound metabolism);00920(Sulfur metabolism);00920(Sulfur metabolism)	K13811	2.7.1.25;EC:2.7.7.4	3'-phosphoadenosine 5'-phosphosulfate synthase 2 [Source:HGNC Symbol;Acc:HGNC:8604]	protein_coding;processed_transcript	1.02865	3.17193	0.324298	-1.62461	0.0151733	0.417471	down	yes
ENSG00000221926	TRIM16	ENST00000649191;ENST00000581224;ENST00000582182;ENST00000473540;ENST00000579535;ENST00000494759;ENST00000579219;ENST00000336708;ENST00000416464;ENST00000578744;ENST00000579272;ENST00000577326;ENST00000577886;ENST00000473659;ENST00000460728;ENST00000578237;ENST00000473368;ENST00000577372;ENST00000582708;ENST00000579843;ENST00000581200;ENST00000580388;ENST00000580110;ENST00000584142;ENST00000579630…	GO:0003676(nucleic acid binding);GO:0003677(DNA binding);GO:0005515(protein binding);GO:0005737(cytoplasm);GO:0005829(cytosol);GO:0005886(plasma membrane);GO:0006355(regulation of transcription, DNA-templated);GO:0008270(zinc ion binding);GO:0016605(PML body);GO:0016740(transferase activity);GO:0019966(interleukin-1 binding);GO:0032089(NACHT domain binding);GO:0032526(response to retinoic acid);G…	NA	K12006	NA	tripartite motif containing 16 [Source:HGNC Symbol;Acc:HGNC:17241]	protein_coding;processed_transcript;nonsense_mediated_decay;retained_intron	4.50626	13.7152	0.328559	-1.60577	0.0152528	0.418789	down	yes
ENSG00000152766	ANKRD22	ENST00000371930;ENST00000476963	GO:0005515(protein binding);GO:0005515(protein binding)	NA	NA	NA	ankyrin repeat domain 22 [Source:HGNC Symbol;Acc:HGNC:28321]	protein_coding;processed_transcript	1.48613	4.54918	0.32668	-1.61405	0.0154119	0.422286	down	yes
ENSG00000092621	PHGDH	ENST00000641023;ENST00000642021;ENST00000641573;ENST00000641811;ENST00000641847;ENST00000641371;ENST00000641587;ENST00000496756;ENST00000641939;ENST00000641314;ENST00000641247;ENST00000641375;ENST00000641927;ENST00000493622;ENST00000642041;ENST00000641272;ENST00000469443;ENST00000641891;ENST00000482968;ENST00000641711;ENST00000641597;ENST00000641720;ENST00000641074;ENST00000641756;ENST00000462324…	GO:0004617(phosphoglycerate dehydrogenase activity);GO:0005829(cytosol);GO:0006520(cellular amino acid metabolic process);GO:0006541(glutamine metabolic process);GO:0006544(glycine metabolic process);GO:0006563(L-serine metabolic process);GO:0006564(L-serine biosynthetic process);GO:0006566(threonine metabolic process);GO:0007420(brain development);GO:0008652(cellular amino acid biosynthetic proc…	00260(Glycine, serine and threonine metabolism);00260(Glycine, serine and threonine metabolism)	K00058	1.1.1.399;EC:1.1.1.95	phosphoglycerate dehydrogenase [Source:HGNC Symbol;Acc:HGNC:8923]	protein_coding;retained_intron;nonsense_mediated_decay;processed_transcript	20.8712	6.68643	3.12143	1.64221	0.0156725	0.427623	up	yes
ENSG00000226887	ERVMER34-1	ENST00000440542;ENST00000443173;ENST00000454756	GO:0005576(extracellular region);GO:0005886(plasma membrane);GO:0016020(membrane);GO:0016021(integral component of membrane);GO:0016021(integral component of membrane)	NA	NA	NA	endogenous retrovirus group MER34 member 1, envelope [Source:HGNC Symbol;Acc:HGNC:42970]	protein_coding;processed_transcript	13.5547	4.33114	3.12959	1.64597	0.0156928	0.427623	up	yes
ENSG00000283390	AC068631	ENST00000538831	NA	NA	NA	NA	PET100 homolog (PET100) pseudogene	processed_pseudogene	7.25103	22.4925	0.322375	-1.63319	0.0157032	0.427623	down	yes
ENSG00000171574	ZNF584	ENST00000596921;ENST00000596281;ENST00000593920;ENST00000594993;ENST00000322834;ENST00000599238;ENST00000306910;ENST00000599145;ENST00000598901	GO:0000981(DNA-binding transcription factor activity, RNA polymerase II-specific);GO:0003676(nucleic acid binding);GO:0003677(DNA binding);GO:0005622(intracellular);GO:0005634(nucleus);GO:0006355(regulation of transcription, DNA-templated);GO:0006357(regulation of transcription by RNA polymerase II);GO:0046872(metal ion binding);GO:0046872(metal ion binding)	05168(Herpes simplex virus 1 infection);05168(Herpes simplex virus 1 infection)	K09228	NA	zinc finger protein 584 [Source:HGNC Symbol;Acc:HGNC:27318]	processed_transcript;protein_coding;retained_intron	0.956995	2.96985	0.322237	-1.63381	0.015739	0.427721	down	yes
ENSG00000204792	LINC01291	ENST00000377469;ENST00000435984;ENST00000418204	NA	NA	NA	NA	long intergenic non-protein coding RNA 1291 [Source:HGNC Symbol;Acc:HGNC:50358]	lincRNA	1.92546	0.601798	3.19952	1.67785	0.0157967	0.428414	up	yes
ENSG00000057019	DCBLD2	ENST00000326857;ENST00000326840;ENST00000496736;ENST00000470393;ENST00000494614;ENST00000449482;ENST00000460008;ENST00000469648;ENST00000479144;ENST00000486004	GO:0005515(protein binding);GO:0005887(integral component of plasma membrane);GO:0009986(cell surface);GO:0016020(membrane);GO:0016021(integral component of membrane);GO:0030308(negative regulation of cell growth);GO:0030522(intracellular receptor signaling pathway);GO:0042060(wound healing);GO:0042060(wound healing)	NA	NA	NA	discoidin, CUB and LCCL domain containing 2 [Source:HGNC Symbol;Acc:HGNC:24627]	protein_coding;retained_intron;processed_transcript	127.69	41.0697	3.1091	1.63649	0.015866	0.428823	up	yes
ENSG00000197483	ZNF628	ENST00000391718;ENST00000591164;ENST00000598519	GO:0000981(DNA-binding transcription factor activity, RNA polymerase II-specific);GO:0003676(nucleic acid binding);GO:0003677(DNA binding);GO:0003700(DNA-binding transcription factor activity);GO:0005634(nucleus);GO:0006355(regulation of transcription, DNA-templated);GO:0006357(regulation of transcription by RNA polymerase II);GO:0046872(metal ion binding);GO:0046872(metal ion binding)	NA	NA	NA	zinc finger protein 628 [Source:HGNC Symbol;Acc:HGNC:28054]	protein_coding	0.307302	0.985369	0.311865	-1.68101	0.0158763	0.428823	down	yes
ENSG00000123179	EBPL	ENST00000473576;ENST00000242827;ENST00000378268;ENST00000378272;ENST00000495963;ENST00000378270;ENST00000378284	GO:0005783(endoplasmic reticulum);GO:0005789(endoplasmic reticulum membrane);GO:0016020(membrane);GO:0016021(integral component of membrane);GO:0016125(sterol metabolic process);GO:0047750(cholestenol delta-isomerase activity);GO:0047750(cholestenol delta-isomerase activity)	NA	NA	NA	EBP like [Source:HGNC Symbol;Acc:HGNC:18061]	processed_transcript;protein_coding	21.162	6.74889	3.13562	1.64875	0.0159212	0.429163	up	yes
ENSG00000228589	SPCS2P4	ENST00000436160	NA	NA	NA	NA	signal peptidase complex subunit 2 pseudogene 4 [Source:HGNC Symbol;Acc:HGNC:45237]	processed_pseudogene	53.6843	17.2082	3.1197	1.64141	0.0160598	0.432022	up	yes
ENSG00000175899	A2M	ENST00000318602;ENST00000539638;ENST00000472360;ENST00000543436;ENST00000542567;ENST00000546069;ENST00000545828;ENST00000467091;ENST00000462568;ENST00000495709;ENST00000497324;ENST00000404455;ENST00000495442	GO:0001869(negative regulation of complement activation, lectin pathway);GO:0002020(protease binding);GO:0002576(platelet degranulation);GO:0004866(endopeptidase inhibitor activity);GO:0004867(serine-type endopeptidase inhibitor activity);GO:0005102(signaling receptor binding);GO:0005515(protein binding);GO:0005576(extracellular region);GO:0005615(extracellular space);GO:0005829(cytosol);GO:00075…	04610(Complement and coagulation cascades);04610(Complement and coagulation cascades)	NA	NA	alpha-2-macroglobulin [Source:HGNC Symbol;Acc:HGNC:7]	protein_coding;nonsense_mediated_decay;retained_intron;processed_transcript	0.300484	0.928284	0.323699	-1.62728	0.0162152	0.435297	down	yes
ENSG00000198695	MT-ND6	ENST00000361681	GO:0005739(mitochondrion);GO:0005743(mitochondrial inner membrane);GO:0006120(mitochondrial electron transport, NADH to ubiquinone);GO:0008137(NADH dehydrogenase (ubiquinone) activity);GO:0016020(membrane);GO:0016021(integral component of membrane);GO:0031966(mitochondrial membrane);GO:0032981(mitochondrial respiratory chain complex I assembly);GO:0035094(response to nicotine);GO:0042220(response…	00190(Oxidative phosphorylation);04714(Thermogenesis);04723(Retrograde endocannabinoid signaling);05012(Parkinson disease)	K03884	EC:7.1.1.2	mitochondrially encoded NADH:ubiquinone oxidoreductase core subunit 6 [Source:HGNC Symbol;Acc:HGNC:7462]	protein_coding	385.237	1157.67	0.332768	-1.58741	0.0162507	0.435297	down	yes
ENSG00000118804	STBD1	ENST00000237642	GO:0005515(protein binding);GO:0005783(endoplasmic reticulum);GO:0005789(endoplasmic reticulum membrane);GO:0005829(cytosol);GO:0005886(plasma membrane);GO:0005887(integral component of plasma membrane);GO:0005975(carbohydrate metabolic process);GO:0005977(glycogen metabolic process);GO:0005980(glycogen catabolic process);GO:0006914(autophagy);GO:0016020(membrane);GO:0016021(integral component of…	NA	NA	NA	starch binding domain 1 [Source:HGNC Symbol;Acc:HGNC:24854]	protein_coding	0.925447	2.8363	0.326287	-1.61579	0.0162798	0.435297	down	yes
ENSG00000040608	RTN4R	ENST00000043402;ENST00000463936;ENST00000425986;ENST00000474642;ENST00000416372;ENST00000469601	GO:0005515(protein binding);GO:0005783(endoplasmic reticulum);GO:0005886(plasma membrane);GO:0005887(integral component of plasma membrane);GO:0007166(cell surface receptor signaling pathway);GO:0007409(axonogenesis);GO:0008201(heparin binding);GO:0008289(lipid binding);GO:0009986(cell surface);GO:0010977(negative regulation of neuron projection development);GO:0016020(membrane);GO:0022038(corpus…	NA	K16659	NA	reticulon 4 receptor [Source:HGNC Symbol;Acc:HGNC:18601]	protein_coding;processed_transcript	1.50071	0.454704	3.3004	1.72264	0.0166139	0.443337	up	yes
ENSG00000184897	H1FX	ENST00000333762	GO:0000786(nucleosome);GO:0003677(DNA binding);GO:0003690(double-stranded DNA binding);GO:0003723(RNA binding);GO:0005515(protein binding);GO:0005634(nucleus);GO:0005694(chromosome);GO:0005730(nucleolus);GO:0006334(nucleosome assembly);GO:0006355(regulation of transcription, DNA-templated);GO:0016584(nucleosome positioning);GO:0030261(chromosome condensation);GO:0031492(nucleosomal DNA binding);G…	NA	K11275	NA	H1 histone family member X [Source:HGNC Symbol;Acc:HGNC:4722]	protein_coding	83.4601	27.0635	3.08386	1.62474	0.0167244	0.443523	up	yes
ENSG00000113758	DBN1	ENST00000472831;ENST00000309007;ENST00000467054;ENST00000292385;ENST00000505550;ENST00000477391;ENST00000506117;ENST00000393565;ENST00000471767;ENST00000512501;ENST00000514833	GO:0003779(actin binding);GO:0005515(protein binding);GO:0005522(profilin binding);GO:0005622(intracellular);GO:0005737(cytoplasm);GO:0005856(cytoskeleton);GO:0005886(plasma membrane);GO:0005911(cell-cell junction);GO:0005921(gap junction);GO:0005938(cell cortex);GO:0007015(actin filament organization);GO:0007275(multicellular organism development);GO:0007399(nervous system development);GO:001064…	NA	NA	NA	drebrin 1 [Source:HGNC Symbol;Acc:HGNC:2695]	retained_intron;protein_coding	10.7835	3.48778	3.09179	1.62844	0.0167527	0.443523	up	yes
ENSG00000267500	ZNF887P	ENST00000431363	NA	NA	NA	NA	zinc finger protein 887, pseudogene [Source:HGNC Symbol;Acc:HGNC:38700]	transcribed_unprocessed_pseudogene	0.642209	2.02481	0.317171	-1.65667	0.0167694	0.443523	down	yes
ENSG00000033867	SLC4A7	ENST00000419036;ENST00000455077;ENST00000457377;ENST00000454389;ENST00000425128;ENST00000428179;ENST00000446700;ENST00000491211;ENST00000465487;ENST00000445684;ENST00000475120;ENST00000437266;ENST00000440156;ENST00000295736;ENST00000428005;ENST00000438530;ENST00000437179;ENST00000428386	GO:0005452(inorganic anion exchanger activity);GO:0005886(plasma membrane);GO:0005887(integral component of plasma membrane);GO:0006811(ion transport);GO:0006814(sodium ion transport);GO:0006820(anion transport);GO:0008509(anion transmembrane transporter activity);GO:0008510(sodium:bicarbonate symporter activity);GO:0015293(symporter activity);GO:0015698(inorganic anion transport);GO:0015701(bica…	NA	K13858	NA	solute carrier family 4 member 7 [Source:HGNC Symbol;Acc:HGNC:11033]	protein_coding;nonsense_mediated_decay;retained_intron	9.25559	2.99607	3.08925	1.62726	0.0168134	0.443523	up	yes
ENSG00000160685	ZBTB7B	ENST00000292176;ENST00000535420;ENST00000368426;ENST00000487542;ENST00000461530;ENST00000417934;ENST00000483226	GO:0000122(negative regulation of transcription by RNA polymerase II);GO:0000978(RNA polymerase II proximal promoter sequence-specific DNA binding);GO:0000981(DNA-binding transcription factor activity, RNA polymerase II-specific);GO:0001158(enhancer sequence-specific DNA binding);GO:0001228(DNA-binding transcription activator activity, RNA polymerase II-specific);GO:0001865(NK T cell differentiat…	NA	K10494	NA	zinc finger and BTB domain containing 7B [Source:HGNC Symbol;Acc:HGNC:18668]	protein_coding;processed_transcript	8.5072	2.74524	3.09889	1.63175	0.0168262	0.443523	up	yes
ENSG00000114812	VIPR1	ENST00000433647;ENST00000446673;ENST00000473495;ENST00000439731;ENST00000498102;ENST00000490161;ENST00000439910;ENST00000487545;ENST00000438259;ENST00000450274;ENST00000495189;ENST00000473575;ENST00000325123;ENST00000543411;ENST00000465338;ENST00000443646;ENST00000436487	GO:0004888(transmembrane signaling receptor activity);GO:0004930(G protein-coupled receptor activity);GO:0004999(vasoactive intestinal polypeptide receptor activity);GO:0005515(protein binding);GO:0005886(plasma membrane);GO:0005887(integral component of plasma membrane);GO:0007165(signal transduction);GO:0007166(cell surface receptor signaling pathway);GO:0007186(G protein-coupled receptor signa…	04080(Neuroactive ligand-receptor interaction);04080(Neuroactive ligand-receptor interaction)	K04589	NA	vasoactive intestinal peptide receptor 1 [Source:HGNC Symbol;Acc:HGNC:12694]	protein_coding;nonsense_mediated_decay;processed_transcript;retained_intron	0.193291	0.597643	0.323422	-1.62851	0.0168595	0.443523	down	yes
ENSG00000157833	GAREM2	ENST00000401533;ENST00000407684;ENST00000496070	NA	NA	NA	NA	GRB2 associated regulator of MAPK1 subtype 2 [Source:HGNC Symbol;Acc:HGNC:27172]	protein_coding;processed_transcript	1.06288	0.335662	3.16653	1.6629	0.016918	0.443523	up	yes
ENSG00000177699	AC011944	ENST00000316148	NA	NA	NA	NA	novel transcript, antisense to RASGRF1	antisense	1.76037	0.538293	3.27029	1.70942	0.016921	0.443523	up	yes
ENSG00000197860	SGTB	ENST00000381007;ENST00000506816	GO:0005515(protein binding);GO:0005829(cytosol);GO:0006620(posttranslational protein targeting to endoplasmic reticulum membrane);GO:0016020(membrane);GO:0030433(ubiquitin-dependent ERAD pathway);GO:0032947(protein-containing complex scaffold activity);GO:0072380(TRC complex);GO:1903646(positive regulation of chaperone-mediated protein folding);GO:1903646(positive regulation of chaperone-mediated…	NA	NA	NA	small glutamine rich tetratricopeptide repeat containing beta [Source:HGNC Symbol;Acc:HGNC:23567]	protein_coding	6.01521	1.94544	3.09196	1.62852	0.0169224	0.443523	up	yes
ENSG00000136842	TMOD1	ENST00000259365;ENST00000375175;ENST00000395211	GO:0003779(actin binding);GO:0005523(tropomyosin binding);GO:0005737(cytoplasm);GO:0005829(cytosol);GO:0005856(cytoskeleton);GO:0005865(striated muscle thin filament);GO:0005884(actin filament);GO:0006936(muscle contraction);GO:0008180(COP9 signalosome);GO:0008344(adult locomotory behavior);GO:0016020(membrane);GO:0030016(myofibril);GO:0030017(sarcomere);GO:0030049(muscle filament sliding);GO:003…	NA	K10370	NA	tropomodulin 1 [Source:HGNC Symbol;Acc:HGNC:11871]	protein_coding	1.48578	4.48004	0.331645	-1.59229	0.0169757	0.443523	down	yes
ENSG00000243678	NME2	ENST00000513177;ENST00000393190;ENST00000573262;ENST00000393183;ENST00000503064;ENST00000485076;ENST00000570801;ENST00000512737;ENST00000514264	GO:0000166(nucleotide binding);GO:0001726(ruffle);GO:0002762(negative regulation of myeloid leukocyte differentiation);GO:0003677(DNA binding);GO:0003713(transcription coactivator activity);GO:0004550(nucleoside diphosphate kinase activity);GO:0004673(protein histidine kinase activity);GO:0004674(protein serine/threonine kinase activity);GO:0005504(fatty acid binding);GO:0005515(protein binding);…	00230(Purine metabolism);00240(Pyrimidine metabolism);00983(Drug metabolism - other enzymes);00983(Drug metabolism - other enzymes)	K00940	EC:2.7.4.6	NME/NM23 nucleoside diphosphate kinase 2 [Source:HGNC Symbol;Acc:HGNC:7850]	protein_coding;retained_intron	164.832	53.6386	3.07301	1.61965	0.016988	0.443523	up	yes
ENSG00000125730	C3	ENST00000599899;ENST00000245907;ENST00000602229;ENST00000596179;ENST00000601008;ENST00000594936;ENST00000600744;ENST00000601475;ENST00000600763;ENST00000598805;ENST00000602053;ENST00000599668;ENST00000596548;ENST00000594270;ENST00000595577;ENST00000596238;ENST00000594005;ENST00000597442	GO:0001798(positive regulation of type IIa hypersensitivity);GO:0001934(positive regulation of protein phosphorylation);GO:0001970(positive regulation of activation of membrane attack complex);GO:0002376(immune system process);GO:0004866(endopeptidase inhibitor activity);GO:0005102(signaling receptor binding);GO:0005515(protein binding);GO:0005576(extracellular region);GO:0005615(extracellular sp…	04080(Neuroactive ligand-receptor interaction);04145(Phagosome);04610(Complement and coagulation cascades);05133(Pertussis);05134(Legionellosis);05140(Leishmaniasis);05142(Chagas disease (American trypanosomiasis));05150(Staphylococcus aureus infection);05152(Tuberculosis);05167(Kaposi sarcoma-associated herpesvirus infection);05168(Herpes simplex virus 1 infection);05203(Viral carcinogenesis);05…	NA	NA	complement C3 [Source:HGNC Symbol;Acc:HGNC:1318]	retained_intron;protein_coding;processed_transcript	34.8366	103.773	0.335701	-1.57475	0.0170818	0.444311	down	yes
ENSG00000166450	PRTG	ENST00000389286;ENST00000561465;ENST00000561292;ENST00000623053;ENST00000558349;ENST00000559842	GO:0005515(protein binding);GO:0005615(extracellular space);GO:0005886(plasma membrane);GO:0007275(multicellular organism development);GO:0016020(membrane);GO:0016021(integral component of membrane);GO:0038023(signaling receptor activity);GO:0050768(negative regulation of neurogenesis);GO:0051260(protein homooligomerization);GO:0051260(protein homooligomerization)	NA	NA	NA	protogenin [Source:HGNC Symbol;Acc:HGNC:26373]	protein_coding;TEC;retained_intron	0.6614	0.209694	3.15412	1.65724	0.0170863	0.444311	up	yes
ENSG00000185728	YTHDF3	ENST00000621413;ENST00000539294;ENST00000621957;ENST00000623280;ENST00000619337;ENST00000615676;ENST00000612880;ENST00000518373;ENST00000613853;ENST00000617200;ENST00000522282;ENST00000617952;ENST00000621820;ENST00000517371;ENST00000621890;ENST00000519428	GO:0003723(RNA binding);GO:0005515(protein binding);GO:0005737(cytoplasm);GO:0005829(cytosol);GO:0043022(ribosome binding);GO:0045727(positive regulation of translation);GO:0045948(positive regulation of translational initiation);GO:0061157(mRNA destabilization);GO:1990247(N6-methyladenosine-containing RNA binding);GO:1990247(N6-methyladenosine-containing RNA binding)	NA	K20102	NA	YTH N6-methyladenosine RNA binding protein 3 [Source:HGNC Symbol;Acc:HGNC:26465]	protein_coding;nonsense_mediated_decay;processed_transcript;retained_intron	2.88538	8.61816	0.334803	-1.57862	0.0171185	0.444311	down	yes
ENSG00000237943	PRKCQ-AS1	ENST00000607996;ENST00000613651;ENST00000607982;ENST00000625147;ENST00000445427;ENST00000561822;ENST00000608453;ENST00000615210;ENST00000455810;ENST00000624974;ENST00000624678;ENST00000623160;ENST00000609627;ENST00000414894;ENST00000449648;ENST00000608526;ENST00000625102;ENST00000609346;ENST00000623015;ENST00000613985	NA	NA	NA	NA	PRKCQ antisense RNA 1 [Source:HGNC Symbol;Acc:HGNC:44689]	lincRNA;retained_intron	0.825152	0.247179	3.33828	1.73911	0.0173058	0.447093	up	yes
ENSG00000127920	GNG11	ENST00000248564	GO:0003924(GTPase activity);GO:0005515(protein binding);GO:0005834(heterotrimeric G-protein complex);GO:0005886(plasma membrane);GO:0007165(signal transduction);GO:0007186(G protein-coupled receptor signaling pathway);GO:0016020(membrane)	04014(Ras signaling pathway);04062(Chemokine signaling pathway);04151(PI3K-Akt signaling pathway);04371(Apelin signaling pathway);04713(Circadian entrainment);04723(Retrograde endocannabinoid signaling);04724(Glutamatergic synapse);04725(Cholinergic synapse);04726(Serotonergic synapse);04727(GABAergic synapse);04728(Dopaminergic synapse);04926(Relaxin signaling pathway);05032(Morphine addiction);…	K04546	NA	G protein subunit gamma 11 [Source:HGNC Symbol;Acc:HGNC:4403]	protein_coding	0.928819	2.80993	0.330549	-1.59706	0.017317	0.447093	down	yes
ENSG00000070614	NDST1	ENST00000261797;ENST00000522491;ENST00000524161;ENST00000523767;ENST00000518299;ENST00000624156;ENST00000519157;ENST00000518346;ENST00000521752	GO:0000139(Golgi membrane);GO:0003824(catalytic activity);GO:0005515(protein binding);GO:0005794(Golgi apparatus);GO:0006024(glycosaminoglycan biosynthetic process);GO:0006954(inflammatory response);GO:0008146(sulfotransferase activity);GO:0008152(metabolic process);GO:0015012(heparan sulfate proteoglycan biosynthetic process);GO:0015014(heparan sulfate proteoglycan biosynthetic process, polysacc…	00534(Glycosaminoglycan biosynthesis - heparan sulfate / heparin);00534(Glycosaminoglycan biosynthesis - heparan sulfate / heparin)	K02576	2.8.2.-;EC:3.1.1.-	N-deacetylase and N-sulfotransferase 1 [Source:HGNC Symbol;Acc:HGNC:7680]	protein_coding;processed_transcript;TEC	5.77891	17.1829	0.336317	-1.57211	0.0173381	0.447093	down	yes
ENSG00000117114	ADGRL2	ENST00000319517;ENST00000370730;ENST00000498776;ENST00000449420;ENST00000468283;ENST00000464551;ENST00000370721;ENST00000370717;ENST00000464775;ENST00000370713;ENST00000359929;ENST00000370727;ENST00000492666;ENST00000370715;ENST00000370723;ENST00000370728;ENST00000370725;ENST00000473719;ENST00000627151;ENST00000469377;ENST00000472424;ENST00000402328	GO:0004888(transmembrane signaling receptor activity);GO:0004930(G protein-coupled receptor activity);GO:0005887(integral component of plasma membrane);GO:0007165(signal transduction);GO:0007166(cell surface receptor signaling pathway);GO:0007186(G protein-coupled receptor signaling pathway);GO:0007189(adenylate cyclase-activating G protein-coupled receptor signaling pathway);GO:0007420(brain dev…	NA	K04593	NA	adhesion G protein-coupled receptor L2 [Source:HGNC Symbol;Acc:HGNC:18582]	protein_coding;processed_transcript	1.19653	3.57712	0.334496	-1.57994	0.0173602	0.447093	down	yes
ENSG00000185215	TNFAIP2	ENST00000558056;ENST00000560869;ENST00000559255;ENST00000333007;ENST00000561156;ENST00000559195;ENST00000560670;ENST00000560428;ENST00000559406;ENST00000561217;ENST00000560562	GO:0000145(exocyst);GO:0000149(SNARE binding);GO:0001525(angiogenesis);GO:0005615(extracellular space);GO:0006887(exocytosis);GO:0007275(multicellular organism development);GO:0030154(cell differentiation);GO:0051601(exocyst localization);GO:0051601(exocyst localization)	NA	K19989	NA	TNF alpha induced protein 2 [Source:HGNC Symbol;Acc:HGNC:11895]	protein_coding;nonsense_mediated_decay;processed_transcript;retained_intron	70.2525	207.97	0.337801	-1.56576	0.0176736	0.454283	down	yes
ENSG00000112078	KCTD20	ENST00000373731;ENST00000443316;ENST00000474988;ENST00000536244;ENST00000449081;ENST00000481911;ENST00000460983;ENST00000483557;ENST00000498267;ENST00000265344	GO:0005515(protein binding);GO:0005737(cytoplasm);GO:0016020(membrane);GO:0016021(integral component of membrane);GO:0042327(positive regulation of phosphorylation);GO:0042327(positive regulation of phosphorylation)	NA	NA	NA	potassium channel tetramerization domain containing 20 [Source:HGNC Symbol;Acc:HGNC:21052]	protein_coding;processed_transcript;nonsense_mediated_decay	13.1604	4.30013	3.06047	1.61375	0.0177137	0.454435	up	yes
ENSG00000151773	CCDC122	ENST00000614023;ENST00000611737;ENST00000470137;ENST00000476570;ENST00000444614	NA	NA	NA	NA	coiled-coil domain containing 122 [Source:HGNC Symbol;Acc:HGNC:26478]	protein_coding;processed_transcript	1.00214	0.310277	3.22984	1.69146	0.0177775	0.455015	up	yes
ENSG00000224032	EPB41L4A-AS1	ENST00000413221;ENST00000508590;ENST00000427306;ENST00000442823	NA	NA	NA	NA	EPB41L4A antisense RNA 1 [Source:HGNC Symbol;Acc:HGNC:30749]	lincRNA	6.66901	2.16252	3.08391	1.62476	0.0178048	0.455015	up	yes
ENSG00000189410	SH2D5	ENST00000444387;ENST00000460804;ENST00000519434;ENST00000517430;ENST00000447746;ENST00000375031;ENST00000518294	GO:0005515(protein binding);GO:0005886(plasma membrane);GO:0014069(postsynaptic density);GO:0016020(membrane);GO:0030054(cell junction);GO:0045202(synapse);GO:0045211(postsynaptic membrane);GO:0045211(postsynaptic membrane)	NA	NA	NA	SH2 domain containing 5 [Source:HGNC Symbol;Acc:HGNC:28819]	protein_coding;processed_transcript	12.7161	4.16311	3.05446	1.61092	0.0179106	0.45684	up	yes
ENSG00000213853	EMP2	ENST00000359543;ENST00000342147;ENST00000536829	GO:0000139(Golgi membrane);GO:0001765(membrane raft assembly);GO:0001913(T cell mediated cytotoxicity);GO:0001952(regulation of cell-matrix adhesion);GO:0001954(positive regulation of cell-matrix adhesion);GO:0003093(regulation of glomerular filtration);GO:0005178(integrin binding);GO:0005515(protein binding);GO:0005634(nucleus);GO:0005737(cytoplasm);GO:0005794(Golgi apparatus);GO:0005829(cytosol…	NA	NA	NA	epithelial membrane protein 2 [Source:HGNC Symbol;Acc:HGNC:3334]	protein_coding;retained_intron	2.33323	6.90384	0.337961	-1.56507	0.0179843	0.457842	down	yes
ENSG00000116761	CTH	ENST00000370938;ENST00000346806;ENST00000482383;ENST00000464926;ENST00000411986	GO:0000098(sulfur amino acid catabolic process);GO:0003824(catalytic activity);GO:0004123(cystathionine gamma-lyase activity);GO:0005515(protein binding);GO:0005516(calmodulin binding);GO:0005737(cytoplasm);GO:0005829(cytosol);GO:0006534(cysteine metabolic process);GO:0008652(cellular amino acid biosynthetic process);GO:0016829(lyase activity);GO:0016846(carbon-sulfur lyase activity);GO:0018272(p…	00260(Glycine, serine and threonine metabolism);00270(Cysteine and methionine metabolism);00450(Selenocompound metabolism);00450(Selenocompound metabolism)	NA	NA	cystathionine gamma-lyase [Source:HGNC Symbol;Acc:HGNC:2501]	protein_coding;processed_transcript	5.31036	1.72126	3.08516	1.62535	0.0181314	0.460703	up	yes
ENSG00000100219	XBP1	ENST00000344347;ENST00000482720;ENST00000484256;ENST00000403532;ENST00000611155;ENST00000216037;ENST00000405219	GO:0000977(RNA polymerase II regulatory region sequence-specific DNA binding);GO:0000978(RNA polymerase II proximal promoter sequence-specific DNA binding);GO:0000981(DNA-binding transcription factor activity, RNA polymerase II-specific);GO:0001158(enhancer sequence-specific DNA binding);GO:0001525(angiogenesis);GO:0001889(liver development);GO:0001935(endothelial cell proliferation);GO:0002070(e…	04141(Protein processing in endoplasmic reticulum);04932(Non-alcoholic fatty liver disease (NAFLD));04932(Non-alcoholic fatty liver disease (NAFLD))	K09027	NA	X-box binding protein 1 [Source:HGNC Symbol;Acc:HGNC:12801]	protein_coding;retained_intron	49.0526	16.139	3.03938	1.60378	0.0181785	0.461019	up	yes
ENSG00000171017	LRRC8E	ENST00000306708;ENST00000618098;ENST00000593511;ENST00000598224;ENST00000600345;ENST00000599367	GO:0005225(volume-sensitive anion channel activity);GO:0005515(protein binding);GO:0005623(cell);GO:0005737(cytoplasm);GO:0005783(endoplasmic reticulum);GO:0005789(endoplasmic reticulum membrane);GO:0005886(plasma membrane);GO:0005887(integral component of plasma membrane);GO:0006811(ion transport);GO:0006884(cell volume homeostasis);GO:0015698(inorganic anion transport);GO:0015810(aspartate tran…	NA	K22038	NA	leucine rich repeat containing 8 VRAC subunit E [Source:HGNC Symbol;Acc:HGNC:26272]	protein_coding	1.78388	5.28875	0.337297	-1.56791	0.0182317	0.461487	down	yes
ENSG00000090861	AARS	ENST00000569825;ENST00000261772;ENST00000569790;ENST00000567490;ENST00000564359;ENST00000566969;ENST00000565361	GO:0000049(tRNA binding);GO:0000166(nucleotide binding);GO:0002161(aminoacyl-tRNA editing activity);GO:0002196(Ser-tRNA(Ala) hydrolase activity);GO:0003676(nucleic acid binding);GO:0003723(RNA binding);GO:0004812(aminoacyl-tRNA ligase activity);GO:0004813(alanine-tRNA ligase activity);GO:0005524(ATP binding);GO:0005737(cytoplasm);GO:0005829(cytosol);GO:0006400(tRNA modification);GO:0006412(transl…	00970(Aminoacyl-tRNA biosynthesis);00970(Aminoacyl-tRNA biosynthesis)	NA	NA	alanyl-tRNA synthetase [Source:HGNC Symbol;Acc:HGNC:20]	retained_intron;protein_coding;processed_transcript	149.535	49.3231	3.03173	1.60014	0.0182769	0.461753	up	yes
ENSG00000236901	MIR600HG	ENST00000545631;ENST00000449175	NA	NA	NA	NA	MIR600 host gene [Source:HGNC Symbol;Acc:HGNC:23642]	sense_intronic	0.727766	2.16446	0.336234	-1.57246	0.0183409	0.462235	down	yes
ENSG00000175305	CCNE2	ENST00000520509;ENST00000524224;ENST00000517487;ENST00000523476;ENST00000521809;ENST00000396133;ENST00000519889;ENST00000308108	GO:0000079(regulation of cyclin-dependent protein serine/threonine kinase activity);GO:0000082(G1/S transition of mitotic cell cycle);GO:0000278(mitotic cell cycle);GO:0000307(cyclin-dependent protein kinase holoenzyme complex);GO:0000723(telomere maintenance);GO:0004672(protein kinase activity);GO:0005515(protein binding);GO:0005634(nucleus);GO:0005654(nucleoplasm);GO:0005737(cytoplasm);GO:00058…	04110(Cell cycle);04114(Oocyte meiosis);04115(p53 signaling pathway);04151(PI3K-Akt signaling pathway);04218(Cellular senescence);04934(Cushing syndrome);05161(Hepatitis B);05162(Measles);05165(Human papillomavirus infection);05166(Human T-cell leukemia virus 1 infection);05169(Epstein-Barr virus infection);05200(Pathways in cancer);05203(Viral carcinogenesis);05206(MicroRNAs in cancer);05215(Pro…	K06626	NA	cyclin E2 [Source:HGNC Symbol;Acc:HGNC:1590]	protein_coding;retained_intron;processed_transcript;nonsense_mediated_decay	1.13978	3.38891	0.336326	-1.57207	0.0183656	0.462235	down	yes
ENSG00000178038	ALS2CL	ENST00000318962;ENST00000498817;ENST00000434140;ENST00000415953;ENST00000383742;ENST00000473484;ENST00000423707;ENST00000486301;ENST00000450172;ENST00000431015	GO:0005096(GTPase activator activity);GO:0005737(cytoplasm);GO:0005829(cytosol);GO:0007032(endosome organization);GO:0042802(identical protein binding);GO:0043547(positive regulation of GTPase activity);GO:0043547(positive regulation of GTPase activity)	NA	NA	NA	ALS2 C-terminal like [Source:HGNC Symbol;Acc:HGNC:20605]	protein_coding;retained_intron;nonsense_mediated_decay;processed_transcript	0.986585	0.315563	3.12643	1.64452	0.0184269	0.462903	up	yes
ENSG00000116990	MYCL	ENST00000372816;ENST00000397332;ENST00000372815;ENST00000450953	GO:0000981(DNA-binding transcription factor activity, RNA polymerase II-specific);GO:0003677(DNA binding);GO:0003700(DNA-binding transcription factor activity);GO:0005634(nucleus);GO:0006355(regulation of transcription, DNA-templated);GO:0006357(regulation of transcription by RNA polymerase II);GO:0045607(regulation of inner ear auditory receptor cell differentiation);GO:0046983(protein dimerizat…	NA	K09110	NA	MYCL proto-oncogene, bHLH transcription factor [Source:HGNC Symbol;Acc:HGNC:7555]	protein_coding	1.57596	0.50816	3.10131	1.63288	0.0186838	0.46791	up	yes
ENSG00000162654	GBP4	ENST00000355754;ENST00000471938;ENST00000481397	GO:0000139(Golgi membrane);GO:0000166(nucleotide binding);GO:0003924(GTPase activity);GO:0005515(protein binding);GO:0005525(GTP binding);GO:0005634(nucleus);GO:0005737(cytoplasm);GO:0005794(Golgi apparatus);GO:0005829(cytosol);GO:0016020(membrane);GO:0016787(hydrolase activity);GO:0042803(protein homodimerization activity);GO:0048471(perinuclear region of cytoplasm);GO:0071346(cellular response …	04621(NOD-like receptor signaling pathway);04621(NOD-like receptor signaling pathway)	K20899	NA	guanylate binding protein 4 [Source:HGNC Symbol;Acc:HGNC:20480]	protein_coding;processed_transcript	1.2643	3.73504	0.338496	-1.56279	0.0187294	0.46791	down	yes
ENSG00000135392	DNAJC14	ENST00000317269;ENST00000546957;ENST00000357606;ENST00000547445;ENST00000646577;ENST00000317287	GO:0005783(endoplasmic reticulum);GO:0005789(endoplasmic reticulum membrane);GO:0015031(protein transport);GO:0016020(membrane);GO:0016021(integral component of membrane);GO:0016021(integral component of membrane)	NA	K09534	NA	DnaJ heat shock protein family (Hsp40) member C14 [Source:HGNC Symbol;Acc:HGNC:24581]	protein_coding	3.42568	10.0657	0.340332	-1.55499	0.0187637	0.46791	down	yes
ENSG00000167608	TMC4	ENST00000613723;ENST00000495398;ENST00000611183;ENST00000613492;ENST00000497518;ENST00000617472;ENST00000476013;ENST00000446291;ENST00000619895;ENST00000615945	GO:0005887(integral component of plasma membrane);GO:0016020(membrane);GO:0016021(integral component of membrane);GO:0016021(integral component of membrane)	NA	K21988	NA	transmembrane channel like 4 [Source:HGNC Symbol;Acc:HGNC:22998]	retained_intron;processed_transcript;protein_coding;nonsense_mediated_decay	3.34259	1.07067	3.12197	1.64246	0.0187726	0.46791	up	yes
ENSG00000203797	DDO	ENST00000368923;ENST00000479373;ENST00000368924	GO:0003884(D-amino-acid oxidase activity);GO:0005102(signaling receptor binding);GO:0005515(protein binding);GO:0005777(peroxisome);GO:0005782(peroxisomal matrix);GO:0005829(cytosol);GO:0006531(aspartate metabolic process);GO:0006533(aspartate catabolic process);GO:0006625(protein targeting to peroxisome);GO:0007320(insemination);GO:0007625(grooming behavior);GO:0008445(D-aspartate oxidase activi…	00250(Alanine, aspartate and glutamate metabolism);04146(Peroxisome);04146(Peroxisome)	K00272	EC:1.4.3.1	D-aspartate oxidase [Source:HGNC Symbol;Acc:HGNC:2727]	protein_coding;nonsense_mediated_decay	0.608636	1.86444	0.326444	-1.61509	0.0188023	0.46791	down	yes
ENSG00000144161	ZC3H8	ENST00000615791;ENST00000409573;ENST00000474234;ENST00000466259;ENST00000476902;ENST00000272570;ENST00000495264;ENST00000464305	GO:0000122(negative regulation of transcription by RNA polymerase II);GO:0000981(DNA-binding transcription factor activity, RNA polymerase II-specific);GO:0001162(RNA polymerase II intronic transcription regulatory region sequence-specific DNA binding);GO:0001227(DNA-binding transcription repressor activity, RNA polymerase II-specific);GO:0003700(DNA-binding transcription factor activity);GO:0003…	NA	NA	NA	zinc finger CCCH-type containing 8 [Source:HGNC Symbol;Acc:HGNC:30941]	protein_coding;processed_transcript;retained_intron	3.80267	1.24828	3.04633	1.60707	0.0188967	0.468624	up	yes
ENSG00000102780	DGKH	ENST00000261491;ENST00000611224;ENST00000628433;ENST00000489851;ENST00000627777;ENST00000337343;ENST00000498255;ENST00000379274;ENST00000536612;ENST00000626247	GO:0000166(nucleotide binding);GO:0003951(NAD+ kinase activity);GO:0004143(diacylglycerol kinase activity);GO:0005515(protein binding);GO:0005524(ATP binding);GO:0005737(cytoplasm);GO:0005768(endosome);GO:0005886(plasma membrane);GO:0007165(signal transduction);GO:0007205(protein kinase C-activating G protein-coupled receptor signaling pathway);GO:0016020(membrane);GO:0016301(kinase activity);GO:…	00561(Glycerolipid metabolism);00564(Glycerophospholipid metabolism);04070(Phosphatidylinositol signaling system);04072(Phospholipase D signaling pathway);05231(Choline metabolism in cancer);05231(Choline metabolism in cancer)	K00901	EC:2.7.1.107	diacylglycerol kinase eta [Source:HGNC Symbol;Acc:HGNC:2854]	protein_coding;processed_transcript;nonsense_mediated_decay	2.55641	0.844146	3.0284	1.59856	0.0189209	0.468624	up	yes
ENSG00000259583	AC015712	ENST00000560351;ENST00000560068;ENST00000560461	NA	NA	NA	NA	novel transcript, antisense to LRRK1 and ALDH1A3	antisense	2.61312	0.857117	3.04873	1.60821	0.0189368	0.468624	up	yes
ENSG00000238120	LINC01589	ENST00000422971	NA	NA	NA	NA	long intergenic non-protein coding RNA 1589 [Source:HGNC Symbol;Acc:HGNC:51520]	antisense	5.87797	1.83165	3.20911	1.68217	0.019036	0.470203	up	yes
ENSG00000180730	SHISA2	ENST00000319420	GO:0005783(endoplasmic reticulum);GO:0005789(endoplasmic reticulum membrane);GO:0007275(multicellular organism development);GO:0016020(membrane);GO:0016021(integral component of membrane);GO:0030178(negative regulation of Wnt signaling pathway);GO:0040037(negative regulation of fibroblast growth factor receptor signaling pathway)	NA	NA	NA	shisa family member 2 [Source:HGNC Symbol;Acc:HGNC:20366]	protein_coding	3.49201	1.13852	3.06716	1.6169	0.0190939	0.470759	up	yes
ENSG00000160360	GPSM1	ENST00000291775;ENST00000440944;ENST00000616132;ENST00000354753;ENST00000429455;ENST00000392944	GO:0000139(Golgi membrane);GO:0005092(GDP-dissociation inhibitor activity);GO:0005515(protein binding);GO:0005654(nucleoplasm);GO:0005737(cytoplasm);GO:0005783(endoplasmic reticulum);GO:0005789(endoplasmic reticulum membrane);GO:0005794(Golgi apparatus);GO:0005829(cytosol);GO:0005886(plasma membrane);GO:0005938(cell cortex);GO:0007275(multicellular organism development);GO:0007399(nervous system …	05030(Cocaine addiction);05030(Cocaine addiction)	K15839	NA	G protein signaling modulator 1 [Source:HGNC Symbol;Acc:HGNC:17858]	protein_coding	3.73268	1.22947	3.03601	1.60218	0.019158	0.471464	up	yes
ENSG00000135269	TES	ENST00000358204;ENST00000455989;ENST00000461440;ENST00000492891;ENST00000496871;ENST00000463746;ENST00000393481;ENST00000393484;ENST00000496912;ENST00000485009;ENST00000494384	GO:0003723(RNA binding);GO:0005515(protein binding);GO:0005634(nucleus);GO:0005737(cytoplasm);GO:0005829(cytosol);GO:0005886(plasma membrane);GO:0005925(focal adhesion);GO:0008270(zinc ion binding);GO:0008285(negative regulation of cell population proliferation);GO:0030054(cell junction);GO:0032991(protein-containing complex);GO:0042127(regulation of cell population proliferation);GO:0045296(cadh…	NA	NA	NA	testin LIM domain protein [Source:HGNC Symbol;Acc:HGNC:14620]	protein_coding;retained_intron;nonsense_mediated_decay;processed_transcript	45.5406	15.1364	3.00868	1.58913	0.0192401	0.472609	up	yes
ENSG00000172432	GTPBP2	ENST00000480263;ENST00000307126;ENST00000459959;ENST00000496137;ENST00000476510;ENST00000442748;ENST00000307114;ENST00000452781;ENST00000432918;ENST00000419497	GO:0000166(nucleotide binding);GO:0002576(platelet degranulation);GO:0003746(translation elongation factor activity);GO:0003924(GTPase activity);GO:0005515(protein binding);GO:0005525(GTP binding);GO:0005576(extracellular region);GO:0006414(translational elongation);GO:0008150(biological_process);GO:0031093(platelet alpha granule lumen);GO:0043231(intracellular membrane-bounded organelle);GO:0043…	NA	NA	NA	GTP binding protein 2 [Source:HGNC Symbol;Acc:HGNC:4670]	processed_transcript;protein_coding;nonsense_mediated_decay	41.2152	13.7314	3.00154	1.5857	0.019479	0.476096	up	yes
ENSG00000262001	DLGAP1-AS2	ENST00000572856;ENST00000573177	NA	NA	NA	NA	DLGAP1 antisense RNA 2 [Source:HGNC Symbol;Acc:HGNC:28146]	antisense	2.69624	0.879082	3.0671	1.61688	0.0194846	0.476096	up	yes
ENSG00000134245	WNT2B	ENST00000369684;ENST00000478360;ENST00000369686;ENST00000256640	GO:0002062(chondrocyte differentiation);GO:0002088(lens development in camera-type eye);GO:0005102(signaling receptor binding);GO:0005109(frizzled binding);GO:0005576(extracellular region);GO:0005615(extracellular space);GO:0007275(multicellular organism development);GO:0008584(male gonad development);GO:0009267(cellular response to starvation);GO:0016055(Wnt signaling pathway);GO:0021871(forebra…	04150(mTOR signaling pathway);04310(Wnt signaling pathway);04390(Hippo signaling pathway);04550(Signaling pathways regulating pluripotency of stem cells);04916(Melanogenesis);04934(Cushing syndrome);05165(Human papillomavirus infection);05200(Pathways in cancer);05205(Proteoglycans in cancer);05217(Basal cell carcinoma);05224(Breast cancer);05225(Hepatocellular carcinoma);05226(Gastric cancer);05…	K00182	NA	Wnt family member 2B [Source:HGNC Symbol;Acc:HGNC:12781]	protein_coding;processed_transcript	0.331649	0.103489	3.20469	1.68018	0.0195017	0.476096	up	yes
ENSG00000251192	ZNF674	ENST00000523374;ENST00000453909;ENST00000414387;ENST00000518795;ENST00000521626;ENST00000522017;ENST00000518708	GO:0000981(DNA-binding transcription factor activity, RNA polymerase II-specific);GO:0003676(nucleic acid binding);GO:0003677(DNA binding);GO:0005622(intracellular);GO:0005634(nucleus);GO:0006355(regulation of transcription, DNA-templated);GO:0006357(regulation of transcription by RNA polymerase II);GO:0045892(negative regulation of transcription, DNA-templated);GO:0046872(metal ion binding);GO:0…	05168(Herpes simplex virus 1 infection);05168(Herpes simplex virus 1 infection)	K09228	NA	zinc finger protein 674 [Source:HGNC Symbol;Acc:HGNC:17625]	protein_coding;retained_intron;processed_transcript	0.928961	0.297613	3.12137	1.64218	0.0195253	0.476096	up	yes
ENSG00000150776	NKAPD1	ENST00000530104;ENST00000420986;ENST00000393047;ENST00000531378;ENST00000280352;ENST00000526879;ENST00000525785;ENST00000524989;ENST00000532163	GO:0005515(protein binding);GO:0005515(protein binding)	NA	NA	NA	NKAP domain containing 1 [Source:HGNC Symbol;Acc:HGNC:25569]	retained_intron;protein_coding;nonsense_mediated_decay	2.38512	0.782488	3.04812	1.60792	0.0195994	0.477027	up	yes
ENSG00000238164	TNFRSF14-AS1	ENST00000448624;ENST00000452793;ENST00000432521;ENST00000443892;ENST00000449660;ENST00000416860	NA	NA	NA	NA	TNFRSF14 antisense RNA 1 [Source:HGNC Symbol;Acc:HGNC:26966]	antisense	0.453619	0.138869	3.26651	1.70775	0.0197413	0.479601	up	yes
ENSG00000185298	CCDC137	ENST00000329214;ENST00000571916;ENST00000574200;ENST00000572531;ENST00000574107;ENST00000575223	GO:0001650(fibrillar center);GO:0003723(RNA binding);GO:0005515(protein binding);GO:0005694(chromosome);GO:0005730(nucleolus);GO:0005730(nucleolus)	NA	NA	NA	coiled-coil domain containing 137 [Source:HGNC Symbol;Acc:HGNC:33451]	protein_coding;nonsense_mediated_decay;retained_intron	14.9001	4.94936	3.0105	1.59	0.0198643	0.48171	up	yes
ENSG00000180957	PITPNB	ENST00000455418;ENST00000320996;ENST00000415296;ENST00000460566;ENST00000471825;ENST00000465179;ENST00000436663;ENST00000634017;ENST00000493007;ENST00000477861;ENST00000335272	GO:0000139(Golgi membrane);GO:0005548(phospholipid transporter activity);GO:0005622(intracellular);GO:0005737(cytoplasm);GO:0005789(endoplasmic reticulum membrane);GO:0005794(Golgi apparatus);GO:0006629(lipid metabolic process);GO:0006890(retrograde vesicle-mediated transport, Golgi to endoplasmic reticulum);GO:0006997(nucleus organization);GO:0008289(lipid binding);GO:0008525(phosphatidylcholine…	NA	NA	NA	phosphatidylinositol transfer protein beta [Source:HGNC Symbol;Acc:HGNC:9002]	protein_coding;retained_intron	28.7404	9.6085	2.99114	1.5807	0.0199672	0.481741	up	yes
ENSG00000159173	TNNI1	ENST00000622580;ENST00000556362;ENST00000336092;ENST00000555948;ENST00000367312;ENST00000361379;ENST00000555340	GO:0003779(actin binding);GO:0005515(protein binding);GO:0005829(cytosol);GO:0005861(troponin complex);GO:0006936(muscle contraction);GO:0006942(regulation of striated muscle contraction);GO:0014883(transition between fast and slow fiber);GO:0030049(muscle filament sliding);GO:0046872(metal ion binding);GO:0055010(ventricular cardiac muscle tissue morphogenesis);GO:0055010(ventricular cardiac mus…	NA	K10371	NA	troponin I1, slow skeletal type [Source:HGNC Symbol;Acc:HGNC:11945]	protein_coding	0.420922	0.131321	3.2053	1.68046	0.0199944	0.481741	up	yes
ENSG00000158373	HIST1H2BD	ENST00000289316;ENST00000377777	GO:0000786(nucleosome);GO:0003674(molecular_function);GO:0003677(DNA binding);GO:0005634(nucleus);GO:0005654(nucleoplasm);GO:0005694(chromosome);GO:0005829(cytosol);GO:0006334(nucleosome assembly);GO:0016567(protein ubiquitination);GO:0046982(protein heterodimerization activity);GO:0070062(extracellular exosome);GO:0070062(extracellular exosome)	05034(Alcoholism);05203(Viral carcinogenesis);05322(Systemic lupus erythematosus);05322(Systemic lupus erythematosus)	K11252	NA	histone cluster 1 H2B family member d [Source:HGNC Symbol;Acc:HGNC:4747]	protein_coding	3.49689	10.2983	0.339558	-1.55827	0.0200457	0.481741	down	yes
ENSG00000125864	BFSP1	ENST00000377873;ENST00000377868;ENST00000473415;ENST00000536626;ENST00000492424	GO:0005200(structural constituent of cytoskeleton);GO:0005212(structural constituent of eye lens);GO:0005515(protein binding);GO:0005737(cytoplasm);GO:0005856(cytoskeleton);GO:0005882(intermediate filament);GO:0005886(plasma membrane);GO:0005938(cell cortex);GO:0007010(cytoskeleton organization);GO:0008150(biological_process);GO:0016020(membrane);GO:0048469(cell maturation);GO:0070307(lens fiber …	NA	NA	NA	beaded filament structural protein 1 [Source:HGNC Symbol;Acc:HGNC:1040]	protein_coding;processed_transcript	1.78856	0.578728	3.0905	1.62784	0.0202006	0.481741	up	yes
ENSG00000143375	CGN	ENST00000271636;ENST00000505188;ENST00000467998;ENST00000464886;ENST00000502442;ENST00000473377;ENST00000427934;ENST00000416743	GO:0003774(motor activity);GO:0003779(actin binding);GO:0005515(protein binding);GO:0005886(plasma membrane);GO:0005923(bicellular tight junction);GO:0007179(transforming growth factor beta receptor signaling pathway);GO:0008150(biological_process);GO:0016459(myosin complex);GO:0030054(cell junction);GO:0045296(cadherin binding);GO:0045296(cadherin binding)	04530(Tight junction);04530(Tight junction)	K06102	NA	cingulin [Source:HGNC Symbol;Acc:HGNC:17429]	protein_coding;retained_intron	2.11276	6.1302	0.344647	-1.53681	0.0202448	0.481741	down	yes
ENSG00000204673	AKT1S1	ENST00000391832;ENST00000391833;ENST00000391835;ENST00000482622;ENST00000391831;ENST00000344175;ENST00000391830;ENST00000391834;ENST00000599525	GO:0005515(protein binding);GO:0005634(nucleus);GO:0005654(nucleoplasm);GO:0005737(cytoplasm);GO:0005829(cytosol);GO:0006469(negative regulation of protein kinase activity);GO:0031931(TORC1 complex);GO:0032007(negative regulation of TOR signaling);GO:0032991(protein-containing complex);GO:0042981(regulation of apoptotic process);GO:0043523(regulation of neuron apoptotic process);GO:0045792(negati…	04140(Autophagy - animal);04150(mTOR signaling pathway);04152(AMPK signaling pathway);04211(Longevity regulating pathway);04213(Longevity regulating pathway - multiple species);04714(Thermogenesis);04714(Thermogenesis)	K16184	NA	AKT1 substrate 1 [Source:HGNC Symbol;Acc:HGNC:28426]	protein_coding;processed_transcript	4.25272	12.309	0.345496	-1.53326	0.0202479	0.481741	down	yes
ENSG00000140464	PML	ENST00000565898;ENST00000435786;ENST00000563500;ENST00000564428;ENST00000564725;ENST00000395132;ENST00000359928;ENST00000570213;ENST00000268059;ENST00000569477;ENST00000268058;ENST00000395135;ENST00000565239;ENST00000436891;ENST00000569965;ENST00000565317;ENST00000354026;ENST00000569161;ENST00000567606;ENST00000567543;ENST00000562086;ENST00000566068	GO:0000784(nuclear chromosome, telomeric region);GO:0000792(heterochromatin);GO:0001666(response to hypoxia);GO:0001932(regulation of protein phosphorylation);GO:0002376(immune system process);GO:0003677(DNA binding);GO:0003713(transcription coactivator activity);GO:0005515(protein binding);GO:0005634(nucleus);GO:0005654(nucleoplasm);GO:0005730(nucleolus);GO:0005737(cytoplasm);GO:0005768(endosome…	04120(Ubiquitin mediated proteolysis);04144(Endocytosis);05164(Influenza A);05168(Herpes simplex virus 1 infection);05200(Pathways in cancer);05202(Transcriptional misregulation in cancer);05221(Acute myeloid leukemia);05221(Acute myeloid leukemia)	K10054	NA	promyelocytic leukemia [Source:HGNC Symbol;Acc:HGNC:9113]	protein_coding;retained_intron;processed_transcript	2.86804	8.31167	0.345061	-1.53508	0.0202644	0.481741	down	yes
ENSG00000146476	ARMT1	ENST00000367294;ENST00000483931;ENST00000494826;ENST00000545879	GO:0005515(protein binding);GO:0006479(protein methylation);GO:0006974(cellular response to DNA damage stimulus);GO:0008168(methyltransferase activity);GO:0008757(S-adenosylmethionine-dependent methyltransferase activity);GO:0016740(transferase activity);GO:0019899(enzyme binding);GO:0032259(methylation);GO:0051998(protein carboxyl O-methyltransferase activity);GO:2001020(regulation of response t…	NA	K23114	EC:2.1.1.-	acidic residue methyltransferase 1 [Source:HGNC Symbol;Acc:HGNC:17872]	protein_coding;processed_transcript;nonsense_mediated_decay	5.56229	16.1196	0.345063	-1.53507	0.0202804	0.481741	down	yes
ENSG00000159231	CBR3	ENST00000290354	GO:0000253(3-keto sterol reductase activity);GO:0004090(carbonyl reductase (NADPH) activity);GO:0005515(protein binding);GO:0005615(extracellular space);GO:0005654(nucleoplasm);GO:0005737(cytoplasm);GO:0005829(cytosol);GO:0006805(xenobiotic metabolic process);GO:0016491(oxidoreductase activity);GO:0042376(phylloquinone catabolic process);GO:0050890(cognition);GO:0055114(oxidation-reduction proces…	00590(Arachidonic acid metabolism);00980(Metabolism of xenobiotics by cytochrome P450)	NA	NA	carbonyl reductase 3 [Source:HGNC Symbol;Acc:HGNC:1549]	protein_coding	2.55121	7.51991	0.339261	-1.55953	0.0202937	0.481741	down	yes
ENSG00000155304	HSPA13	ENST00000285667;ENST00000478035	GO:0000166(nucleotide binding);GO:0005515(protein binding);GO:0005524(ATP binding);GO:0005634(nucleus);GO:0005737(cytoplasm);GO:0005783(endoplasmic reticulum);GO:0005788(endoplasmic reticulum lumen);GO:0006986(response to unfolded protein);GO:0016020(membrane);GO:0016887(ATPase activity);GO:0030433(ubiquitin-dependent ERAD pathway);GO:0030968(endoplasmic reticulum unfolded protein response);GO:00…	NA	K09491	NA	heat shock protein family A (Hsp70) member 13 [Source:HGNC Symbol;Acc:HGNC:11375]	protein_coding;processed_transcript	18.3334	6.14906	2.98149	1.57603	0.0203099	0.481741	up	yes
ENSG00000234857	HNRNPUL2-BSCL2	ENST00000403734	NA	NA	NA	NA	HNRNPUL2-BSCL2 readthrough (NMD candidate) [Source:HGNC Symbol;Acc:HGNC:49189]	nonsense_mediated_decay	0.879976	2.5726	0.342057	-1.54769	0.0203326	0.481741	down	yes
ENSG00000173391	OLR1	ENST00000309539;ENST00000543993;ENST00000538745;ENST00000544577;ENST00000536989;ENST00000432556;ENST00000339968;ENST00000539518;ENST00000538873;ENST00000543414;ENST00000545927	GO:0002376(immune system process);GO:0005515(protein binding);GO:0005576(extracellular region);GO:0005654(nucleoplasm);GO:0005886(plasma membrane);GO:0005887(integral component of plasma membrane);GO:0006508(proteolysis);GO:0006954(inflammatory response);GO:0007155(cell adhesion);GO:0008015(blood circulation);GO:0016020(membrane);GO:0016021(integral component of membrane);GO:0030246(carbohydrate …	03320(PPAR signaling pathway);04145(Phagosome);04145(Phagosome)	K08763	NA	oxidized low density lipoprotein receptor 1 [Source:HGNC Symbol;Acc:HGNC:8133]	protein_coding;retained_intron	4.00535	11.6143	0.344864	-1.5359	0.0203915	0.481741	down	yes
ENSG00000104356	POP1	ENST00000401707;ENST00000522319;ENST00000349693;ENST00000517435	GO:0000171(ribonuclease MRP activity);GO:0000172(ribonuclease MRP complex);GO:0001682(tRNA 5'-leader removal);GO:0003723(RNA binding);GO:0004526(ribonuclease P activity);GO:0005515(protein binding);GO:0005615(extracellular space);GO:0005634(nucleus);GO:0005654(nucleoplasm);GO:0005655(nucleolar ribonuclease P complex);GO:0005730(nucleolus);GO:0008033(tRNA processing);GO:0016078(tRNA catabolic proc…	03008(Ribosome biogenesis in eukaryotes);03013(RNA transport);03013(RNA transport)	K01164	EC:3.1.26.5	POP1 homolog, ribonuclease P/MRP subunit [Source:HGNC Symbol;Acc:HGNC:30129]	protein_coding;retained_intron	2.63069	7.62779	0.344883	-1.53582	0.0204049	0.481741	down	yes
ENSG00000105613	MAST1	ENST00000591495;ENST00000585791;ENST00000589040;ENST00000592713;ENST00000588379;ENST00000590883;ENST00000251472;ENST00000590553;ENST00000590204	GO:0000166(nucleotide binding);GO:0000287(magnesium ion binding);GO:0004672(protein kinase activity);GO:0004674(protein serine/threonine kinase activity);GO:0005515(protein binding);GO:0005524(ATP binding);GO:0005737(cytoplasm);GO:0005856(cytoskeleton);GO:0005886(plasma membrane);GO:0006468(protein phosphorylation);GO:0007010(cytoskeleton organization);GO:0016020(membrane);GO:0016301(kinase activ…	NA	K08789	EC:2.7.11.1	microtubule associated serine/threonine kinase 1 [Source:HGNC Symbol;Acc:HGNC:19034]	protein_coding;retained_intron	0.565988	0.179411	3.15469	1.6575	0.0204754	0.481741	up	yes
ENSG00000174738	NR1D2	ENST00000312521;ENST00000468700;ENST00000492552;ENST00000383773;ENST00000472780	GO:0000122(negative regulation of transcription by RNA polymerase II);GO:0000976(transcription regulatory region sequence-specific DNA binding);GO:0000977(RNA polymerase II regulatory region sequence-specific DNA binding);GO:0000978(RNA polymerase II proximal promoter sequence-specific DNA binding);GO:0000980(RNA polymerase II distal enhancer sequence-specific DNA binding);GO:0000981(DNA-binding …	NA	K08531	NA	nuclear receptor subfamily 1 group D member 2 [Source:HGNC Symbol;Acc:HGNC:7963]	protein_coding;retained_intron;processed_transcript;nonsense_mediated_decay	14.8246	4.98133	2.97603	1.57339	0.0204932	0.481741	up	yes
ENSG00000166529	ZSCAN21	ENST00000292450;ENST00000438937;ENST00000477297;ENST00000456748;ENST00000543588	GO:0000978(RNA polymerase II proximal promoter sequence-specific DNA binding);GO:0000981(DNA-binding transcription factor activity, RNA polymerase II-specific);GO:0001228(DNA-binding transcription activator activity, RNA polymerase II-specific);GO:0003676(nucleic acid binding);GO:0003677(DNA binding);GO:0003700(DNA-binding transcription factor activity);GO:0005515(protein binding);GO:0005634(nucl…	NA	K09230	NA	zinc finger and SCAN domain containing 21 [Source:HGNC Symbol;Acc:HGNC:13104]	protein_coding;processed_transcript	5.8183	1.92461	3.02311	1.59603	0.0205269	0.481741	up	yes
ENSG00000131378	RFTN1	ENST00000334133;ENST00000470458;ENST00000451036;ENST00000483671;ENST00000453536;ENST00000607320;ENST00000449415;ENST00000495666;ENST00000441460;ENST00000431547;ENST00000432519;ENST00000484752	GO:0001765(membrane raft assembly);GO:0002457(T cell antigen processing and presentation);GO:0003725(double-stranded RNA binding);GO:0005737(cytoplasm);GO:0005768(endosome);GO:0005769(early endosome);GO:0005886(plasma membrane);GO:0016020(membrane);GO:0032596(protein transport into membrane raft);GO:0032620(interleukin-17 production);GO:0032991(protein-containing complex);GO:0033227(dsRNA transpo…	NA	NA	NA	raftlin, lipid raft linker 1 [Source:HGNC Symbol;Acc:HGNC:30278]	protein_coding;processed_transcript;nonsense_mediated_decay	1.78467	0.587746	3.03647	1.6024	0.0205662	0.481741	up	yes
ENSG00000071575	TRIB2	ENST00000155926;ENST00000381465;ENST00000405331;ENST00000483034	GO:0004672(protein kinase activity);GO:0004860(protein kinase inhibitor activity);GO:0005524(ATP binding);GO:0005634(nucleus);GO:0005737(cytoplasm);GO:0005856(cytoskeleton);GO:0006468(protein phosphorylation);GO:0006469(negative regulation of protein kinase activity);GO:0008134(transcription factor binding);GO:0031434(mitogen-activated protein kinase kinase binding);GO:0031625(ubiquitin protein l…	NA	K08814	NA	tribbles pseudokinase 2 [Source:HGNC Symbol;Acc:HGNC:30809]	protein_coding;processed_transcript	1.2255	3.55449	0.344775	-1.53627	0.0205727	0.481741	down	yes
ENSG00000172548	NIPAL4	ENST00000311946;ENST00000521390;ENST00000519946;ENST00000435489;ENST00000519150	GO:0006811(ion transport);GO:0015095(magnesium ion transmembrane transporter activity);GO:0015693(magnesium ion transport);GO:0016020(membrane);GO:0016021(integral component of membrane);GO:1903830(magnesium ion transmembrane transport);GO:1903830(magnesium ion transmembrane transport)	NA	K22733	NA	NIPA like domain containing 4 [Source:HGNC Symbol;Acc:HGNC:28018]	protein_coding;processed_transcript;nonsense_mediated_decay	1.11163	0.361325	3.07654	1.62131	0.0205802	0.481741	up	yes
ENSG00000184640	SEPT9	ENST00000449803;ENST00000329047;ENST00000427177;ENST00000589246;ENST00000590576;ENST00000589070;ENST00000592481;ENST00000590825;ENST00000588690;ENST00000587237;ENST00000591088;ENST00000591934;ENST00000591704;ENST00000590059;ENST00000586456;ENST00000591833;ENST00000592951;ENST00000589920;ENST00000588958;ENST00000588575;ENST00000589140;ENST00000592420;ENST00000591472;ENST00000423034;ENST00000592407…	GO:0000166(nucleotide binding);GO:0001725(stress fiber);GO:0003924(GTPase activity);GO:0005515(protein binding);GO:0005525(GTP binding);GO:0005737(cytoplasm);GO:0005856(cytoskeleton);GO:0005874(microtubule);GO:0005930(axoneme);GO:0005940(septin ring);GO:0007049(cell cycle);GO:0015629(actin cytoskeleton);GO:0015630(microtubule cytoskeleton);GO:0031105(septin complex);GO:0032947(protein-containing …	05100(Bacterial invasion of epithelial cells);05100(Bacterial invasion of epithelial cells)	K16938	NA	septin 9 [Source:HGNC Symbol;Acc:HGNC:7323]	protein_coding;retained_intron;nonsense_mediated_decay;processed_transcript	6.93294	19.982	0.346959	-1.52716	0.0205906	0.481741	down	yes
ENSG00000112972	HMGCS1	ENST00000325110;ENST00000433297;ENST00000507293;ENST00000508319;ENST00000514610;ENST00000511774;ENST00000507004	GO:0001889(liver development);GO:0003824(catalytic activity);GO:0004421(hydroxymethylglutaryl-CoA synthase activity);GO:0005737(cytoplasm);GO:0005829(cytosol);GO:0006084(acetyl-CoA metabolic process);GO:0006629(lipid metabolic process);GO:0006694(steroid biosynthetic process);GO:0006695(cholesterol biosynthetic process);GO:0007420(brain development);GO:0008144(drug binding);GO:0008202(steroid met…	00072(Synthesis and degradation of ketone bodies);00280(Valine, leucine and isoleucine degradation);00650(Butanoate metabolism);00900(Terpenoid backbone biosynthesis);00900(Terpenoid backbone biosynthesis)	K01641	EC:2.3.3.10	3-hydroxy-3-methylglutaryl-CoA synthase 1 [Source:HGNC Symbol;Acc:HGNC:5007]	protein_coding;retained_intron	5.0202	14.4654	0.34705	-1.52679	0.0207286	0.484116	down	yes
ENSG00000234648	AL162151	ENST00000448875	NA	NA	NA	NA	pseudogene similar to part of ribosomal protein L3 (RPL3)	processed_pseudogene	10.9179	32.3128	0.337882	-1.56541	0.0209137	0.487584	down	yes
ENSG00000173599	PC	ENST00000651854;ENST00000528403;ENST00000393960;ENST00000393958;ENST00000628663;ENST00000529047;ENST00000525476;ENST00000651469;ENST00000652125;ENST00000534194;ENST00000651831;ENST00000393955;ENST00000524491;ENST00000531614;ENST00000651036;ENST00000530187;ENST00000652387;ENST00000530259;ENST00000528224	GO:0000166(nucleotide binding);GO:0003824(catalytic activity);GO:0004736(pyruvate carboxylase activity);GO:0005515(protein binding);GO:0005524(ATP binding);GO:0005737(cytoplasm);GO:0005739(mitochondrion);GO:0005759(mitochondrial matrix);GO:0005829(cytosol);GO:0006090(pyruvate metabolic process);GO:0006094(gluconeogenesis);GO:0006629(lipid metabolic process);GO:0006768(biotin metabolic process);GO…	00020(Citrate cycle (TCA cycle));00620(Pyruvate metabolism);00620(Pyruvate metabolism)	K01958	EC:6.4.1.1	pyruvate carboxylase [Source:HGNC Symbol;Acc:HGNC:8636]	protein_coding;processed_transcript;nonsense_mediated_decay;retained_intron	2.27127	6.53758	0.347417	-1.52526	0.0210307	0.489453	down	yes
ENSG00000166750	SLFN5	ENST00000299977;ENST00000542451;ENST00000592325	GO:0000166(nucleotide binding);GO:0005524(ATP binding);GO:0005634(nucleus);GO:0030154(cell differentiation);GO:0030154(cell differentiation)	NA	NA	NA	schlafen family member 5 [Source:HGNC Symbol;Acc:HGNC:28286]	protein_coding	37.0441	12.5492	2.95191	1.56165	0.0211979	0.492481	up	yes
ENSG00000146648	EGFR	ENST00000420316;ENST00000275493;ENST00000459688;ENST00000463948;ENST00000454757;ENST00000342916;ENST00000638463;ENST00000455089;ENST00000344576;ENST00000485503;ENST00000450046	GO:0000139(Golgi membrane);GO:0000165(MAPK cascade);GO:0000166(nucleotide binding);GO:0000186(activation of MAPKK activity);GO:0000902(cell morphogenesis);GO:0001503(ossification);GO:0001618(virus receptor activity);GO:0001889(liver development);GO:0001892(embryonic placenta development);GO:0001934(positive regulation of protein phosphorylation);GO:0001942(hair follicle development);GO:0003682(ch…	01521(EGFR tyrosine kinase inhibitor resistance);01522(Endocrine resistance);04010(MAPK signaling pathway);04012(ErbB signaling pathway);04014(Ras signaling pathway);04015(Rap1 signaling pathway);04020(Calcium signaling pathway);04066(HIF-1 signaling pathway);04068(FoxO signaling pathway);04072(Phospholipase D signaling pathway);04144(Endocytosis);04151(PI3K-Akt signaling pathway);04510(Focal adh…	K04361	EC:2.7.10.1	epidermal growth factor receptor [Source:HGNC Symbol;Acc:HGNC:3236]	protein_coding;processed_transcript;retained_intron	267.302	90.7178	2.94653	1.55902	0.0213589	0.495356	up	yes
ENSG00000187720	THSD4	ENST00000355327;ENST00000567776;ENST00000567838;ENST00000567745;ENST00000261862;ENST00000620694;ENST00000357769	GO:0001527(microfibril);GO:0005201(extracellular matrix structural constituent);GO:0005576(extracellular region);GO:0006508(proteolysis);GO:0008233(peptidase activity);GO:0016787(hydrolase activity);GO:0031012(extracellular matrix);GO:0048251(elastic fiber assembly);GO:0062023(collagen-containing extracellular matrix);GO:0070062(extracellular exosome);GO:0070062(extracellular exosome)	NA	NA	NA	thrombospondin type 1 domain containing 4 [Source:HGNC Symbol;Acc:HGNC:25835]	protein_coding;retained_intron;processed_transcript	3.7234	1.26077	2.95326	1.56231	0.0214659	0.496227	up	yes
ENSG00000120159	CAAP1	ENST00000333916;ENST00000625311;ENST00000520187;ENST00000495958;ENST00000517946;ENST00000650615;ENST00000483493	GO:0006915(apoptotic process);GO:0042981(regulation of apoptotic process);GO:2001268(negative regulation of cysteine-type endopeptidase activity involved in apoptotic signaling pathway);GO:2001268(negative regulation of cysteine-type endopeptidase activity involved in apoptotic signaling pathway)	NA	NA	NA	caspase activity and apoptosis inhibitor 1 [Source:HGNC Symbol;Acc:HGNC:25834]	protein_coding;processed_transcript;nonsense_mediated_decay	10.2789	3.45785	2.97264	1.57175	0.0214712	0.496227	up	yes
ENSG00000206073	SERPINB4	ENST00000341074;ENST00000436264;ENST00000498496;ENST00000413673	GO:0002020(protease binding);GO:0004867(serine-type endopeptidase inhibitor activity);GO:0005615(extracellular space);GO:0005737(cytoplasm);GO:0010466(negative regulation of peptidase activity);GO:0010951(negative regulation of endopeptidase activity);GO:0019899(enzyme binding);GO:0030162(regulation of proteolysis);GO:0030414(peptidase inhibitor activity);GO:0042270(protection from natural killer…	05146(Amoebiasis);05146(Amoebiasis)	K13963	NA	serpin family B member 4 [Source:HGNC Symbol;Acc:HGNC:10570]	protein_coding;retained_intron	3.91655	11.2637	0.347714	-1.52403	0.0217548	0.501908	down	yes
ENSG00000031698	SARS	ENST00000482384;ENST00000369923;ENST00000234677;ENST00000468588;ENST00000471705;ENST00000477544	GO:0000122(negative regulation of transcription by RNA polymerase II);GO:0000166(nucleotide binding);GO:0000978(RNA polymerase II proximal promoter sequence-specific DNA binding);GO:0003677(DNA binding);GO:0003723(RNA binding);GO:0004812(aminoacyl-tRNA ligase activity);GO:0004828(serine-tRNA ligase activity);GO:0005515(protein binding);GO:0005524(ATP binding);GO:0005634(nucleus);GO:0005737(cytopl…	00970(Aminoacyl-tRNA biosynthesis);00970(Aminoacyl-tRNA biosynthesis)	K01875	EC:6.1.1.11	seryl-tRNA synthetase [Source:HGNC Symbol;Acc:HGNC:10537]	processed_transcript;protein_coding	115.781	39.4221	2.93694	1.55432	0.0218204	0.50227	up	yes
ENSG00000111816	FRK	ENST00000606080	GO:0000122(negative regulation of transcription by RNA polymerase II);GO:0000166(nucleotide binding);GO:0004672(protein kinase activity);GO:0004713(protein tyrosine kinase activity);GO:0004715(non-membrane spanning protein tyrosine kinase activity);GO:0005102(signaling receptor binding);GO:0005515(protein binding);GO:0005524(ATP binding);GO:0005576(extracellular region);GO:0005622(intracellular);…	NA	K08892	EC:2.7.10.2	fyn related Src family tyrosine kinase [Source:HGNC Symbol;Acc:HGNC:3955]	protein_coding	0.481146	1.38351	0.347772	-1.52378	0.021846	0.50227	down	yes
ENSG00000125772	GPCPD1	ENST00000379019;ENST00000481038;ENST00000481690;ENST00000462080;ENST00000418646;ENST00000473797;ENST00000633552	GO:0005737(cytoplasm);GO:0005829(cytosol);GO:0006629(lipid metabolic process);GO:0007519(skeletal muscle tissue development);GO:0008081(phosphoric diester hydrolase activity);GO:0016787(hydrolase activity);GO:0030246(carbohydrate binding);GO:0046475(glycerophospholipid catabolic process);GO:0047389(glycerophosphocholine phosphodiesterase activity);GO:2001070(starch binding);GO:2001070(starch bind…	00564(Glycerophospholipid metabolism);05231(Choline metabolism in cancer);05231(Choline metabolism in cancer)	K18695	EC:3.1.4.2	glycerophosphocholine phosphodiesterase 1 [Source:HGNC Symbol;Acc:HGNC:26957]	protein_coding;retained_intron;nonsense_mediated_decay;processed_transcript	9.10272	3.09087	2.94503	1.55828	0.0219266	0.503251	up	yes
ENSG00000115963	RND3	ENST00000263895;ENST00000375734;ENST00000472416;ENST00000497865;ENST00000409557;ENST00000454202;ENST00000439275;ENST00000473639;ENST00000466334	GO:0000139(Golgi membrane);GO:0000166(nucleotide binding);GO:0003924(GTPase activity);GO:0005515(protein binding);GO:0005525(GTP binding);GO:0005622(intracellular);GO:0005737(cytoplasm);GO:0005794(Golgi apparatus);GO:0005886(plasma membrane);GO:0005925(focal adhesion);GO:0005938(cell cortex);GO:0007015(actin filament organization);GO:0007155(cell adhesion);GO:0007264(small GTPase mediated signal …	NA	NA	NA	Rho family GTPase 3 [Source:HGNC Symbol;Acc:HGNC:671]	protein_coding;processed_transcript;retained_intron	46.1575	15.7283	2.93467	1.5532	0.022032	0.504799	up	yes
ENSG00000130958	SLC35D2	ENST00000375257;ENST00000253270;ENST00000375259;ENST00000650065;ENST00000490599;ENST00000482643	GO:0000139(Golgi membrane);GO:0005338(nucleotide-sugar transmembrane transporter activity);GO:0005461(UDP-glucuronic acid transmembrane transporter activity);GO:0005462(UDP-N-acetylglucosamine transmembrane transporter activity);GO:0005463(UDP-N-acetylgalactosamine transmembrane transporter activity);GO:0005794(Golgi apparatus);GO:0006024(glycosaminoglycan biosynthetic process);GO:0008150(biologi…	NA	K15281	NA	solute carrier family 35 member D2 [Source:HGNC Symbol;Acc:HGNC:20799]	protein_coding;nonsense_mediated_decay;processed_transcript	8.45618	2.8653	2.95124	1.56132	0.0220895	0.505245	up	yes
ENSG00000134278	SPIRE1	ENST00000410092;ENST00000464481;ENST00000487491;ENST00000309836;ENST00000462226;ENST00000409402;ENST00000592156;ENST00000453447;ENST00000449797;ENST00000588236;ENST00000497844;ENST00000498803;ENST00000440472	GO:0003779(actin binding);GO:0005654(nucleoplasm);GO:0005737(cytoplasm);GO:0005829(cytosol);GO:0005856(cytoskeleton);GO:0005886(plasma membrane);GO:0005938(cell cortex);GO:0015031(protein transport);GO:0016020(membrane);GO:0016192(vesicle-mediated transport);GO:0030036(actin cytoskeleton organization);GO:0030659(cytoplasmic vesicle membrane);GO:0031410(cytoplasmic vesicle);GO:0032154(cleavage fur…	NA	NA	NA	spire type actin nucleation factor 1 [Source:HGNC Symbol;Acc:HGNC:30622]	protein_coding;processed_transcript;nonsense_mediated_decay;retained_intron	25.2697	8.62094	2.93121	1.55149	0.0222138	0.507214	up	yes
ENSG00000145002	FAM86B2	ENST00000262365;ENST00000532480;ENST00000527331;ENST00000309608	GO:0005515(protein binding);GO:0008150(biological_process);GO:0008168(methyltransferase activity);GO:0016740(transferase activity);GO:0032259(methylation);GO:0032991(protein-containing complex);GO:0032991(protein-containing complex)	NA	NA	NA	family with sequence similarity 86 member B2 [Source:HGNC Symbol;Acc:HGNC:32222]	protein_coding	3.94095	1.27965	3.07971	1.6228	0.0222555	0.507296	up	yes
ENSG00000273295	AP000350	ENST00000609510	NA	NA	NA	NA	novel transcript	lincRNA	0.169257	0.507002	0.333839	-1.58278	0.0223566	0.508727	down	yes
ENSG00000133134	BEX2	ENST00000372677;ENST00000372674;ENST00000536889;ENST00000449185	GO:0005515(protein binding);GO:0005634(nucleus);GO:0005737(cytoplasm);GO:0006915(apoptotic process);GO:0007049(cell cycle);GO:0042981(regulation of apoptotic process);GO:0051726(regulation of cell cycle);GO:0051726(regulation of cell cycle)	NA	NA	NA	brain expressed X-linked 2 [Source:HGNC Symbol;Acc:HGNC:30933]	protein_coding	6.68688	2.23965	2.98569	1.57806	0.0224227	0.50936	up	yes
ENSG00000164951	PDP1	ENST00000297598;ENST00000518827;ENST00000517764;ENST00000520728;ENST00000518107;ENST00000523021;ENST00000396200;ENST00000518573;ENST00000521144;ENST00000520614	GO:0003824(catalytic activity);GO:0004721(phosphoprotein phosphatase activity);GO:0004722(protein serine/threonine phosphatase activity);GO:0004724(magnesium-dependent protein serine/threonine phosphatase activity);GO:0004741([pyruvate dehydrogenase (lipoamide)] phosphatase activity);GO:0005515(protein binding);GO:0005739(mitochondrion);GO:0005759(mitochondrial matrix);GO:0006470(protein dephosph…	NA	K01102	EC:3.1.3.43	pyruvate dehyrogenase phosphatase catalytic subunit 1 [Source:HGNC Symbol;Acc:HGNC:9279]	protein_coding;processed_transcript	19.0639	54.0141	0.352943	-1.50249	0.0225686	0.511799	down	yes
[truncated: 58,239 more rows]
